# Supplementary material for: Functional analysis of the Aspergillus fumigatus kinome identifies a druggable DYRK kinase that regulates septal plugging
Source: Nat Commun. 2024 Jun 11;15:4984. doi: 10.1038/s41467-024-48592-8 (PMC11166925; doi:10.1038/s41467-024-48592-8)
Supplement: Supplementary file 4 — Supplemental Data 1 [file 41467_2024_48592_MOESM4_ESM.xlsx]

## Sheet: 1. Library Overview
AFUB nr	AFUA	Pangenome Presence (in isolates: out of 218)	Name	Annotation	Homokaryotic null generated	Heterokaryon rescue (for strains where homokaryons were not identified)	Viability in A. fumigatus (de Souza 2020; PMID: 34370772	Viability in A. nidulans (de Souza 2013; PMID: 23505451)
AFUB_036630	AFUA_3G12550	218	phkA	Sensor histidine kinase/response regulator, putative [Source:UniProtKB/TrEMBL;Acc:B0XWW3]	No	3 transformants failed to propagate on selective media		viable* (kinase domain null only)
AFUB_054310	AFUA_5G06750	218	cpcC	CpcC, Protein kinase (Gcn2), putative	No	3 transformants failed to propagate on selective media		viable (inosotol auxotroph)
AFUB_011380	AFUA_1G11930	218	nnk1	Protein kinase, putative	No	No transformants		viable
AFUB_028770	AFUA_2G13140	218	ime2	Meiosis induction protein kinase (Ime2), putative	No	3 transformants failed to propagate on selective media		viable
AFUB_050750	AFUA_5G02220	218	sepL	Mst3-like protein kinase, putative	No	2 transformants failed to propagate on selective media		viable
AFUB_051670	AFUA_5G03160	218	stk47	Protein kinase, putative	No	3 transformants failed to propagate on selective media (1x heterokaryon was validated by PCR)		viable
AFUB_053440	AFUA_5G05900	218	cla4	Protein kinase (Chm1), putative	No	2 transformants failed to propagate on selective media (1x heterokaryon was validated by PCR)		viable
AFUB_054290	AFUA_5G06730	218	-	Protein kinase, putative	No	3 transformants failed to propagate on selective media		viable
AFUB_072650	AFUA_6G06720	218	stk-19	Serine/threonine protein kinase, putative	No	No transformants		viable
AFUB_072800	AFUA_6G06870	218	ckiB	Casein kinase I homolog, putative	No	no transformants		viable
AFUB_015480	AFUA_1G15950	217	pbs2	MAP kinase kinase (Pbs2), putative	No	3 transformants failed to propagate on selective media		viable
AFUB_089870	AFUA_7G04330	217	mst1	Ste20-like serine/threonine protein kinase, putative	No	3 transformants failed to propagate on selective media		viable
AFUB_093160	AFUA_6G05120	217	gsk3	Glycogen synthase kinase (Skp1), putative	No	2 transformants failed to propagate on selective media (1x heterokaryon was validated by PCR)	null not obtained	viable
AFUB_095460	AFUA_6G02840	217	sidB	Serine/threonine protein kinase, putative	No	2 transformants failed to propagate on selective media		viable
AFUB_001050	AFUA_6G13690	218		DNA topoisomerase 2 [Source:UniProtKB/TrEMBL;Acc:B0XM58]	No	3 transformants did not propogate on selective media (2 x heterokaryons validated by PCR)		n/d
AFUB_029670	AFUA_2G14040	218		Putative uncharacterized protein [Source:UniProtKB/TrEMBL;Acc:B0XTR5]	No	no transformants		n/d
AFUB_034940	AFUA_3G14290	218		Protein kinase, putative [Source:UniProtKB/TrEMBL;Acc:B0Y066]	No	3 transformants failed to propagate on selective media		n/d
AFUB_071120	AFUA_3G01190	11		Putative uncharacterized protein [Source:UniProtKB/TrEMBL;Acc:B0Y522]	No	3 transformants failed to propagate on selective media		n/d
AFUB_002120	AFUA_1G01720	218	ireA	Protein kinase and ribonuclease Ire1, putative	No	1 transformants failed to propagate on selective media (1x heterokaryon was validated by PCR)	null not obtained	inviable
AFUB_013090	AFUA_1G13600	218	cak1	Cell division protein kinase (Ctk1), putative	No	3 transformants failed to propagate on selective media		inviable
AFUB_019630	AFUA_2G02530	218	ckiA	Casein kinase I, putative	No	5 transformants failed to propagate on selective media	null not obtained	inviable
AFUB_023730	AFUA_2G07690	218	ankA	Protein kinase, putative	No	4 transformants failed to propagate on selective media (1x heterokaryon was validated by PCR)	null not obtained	inviable
AFUB_026080	AFUA_2G10270	218	tor	Serine/threonine-protein kinase TOR	No	2 transformants failed to propagate on selective media (3x heterokaryons were validated by PCR)	null not obtained	inviable
AFUB_026400	AFUA_2G10620	218	pkcB	Serine/threonine protein kinase (YPK1), putative	No	3 transformants failed to propagate on selective media (1x heterokaryon was validated by PCR)	null not obtained	inviable
AFUB_029290	AFUA_2G13640	218	pod6	Serine/threonin protein kinase, putative	No	3 transformants failed to propagate on selective media	null not obtained	inviable
AFUB_029710	AFUA_2G14090	218	sudD	Serine/threonine-protein kinase RIO1	No	2 transformants failed to propagate on selective media (1x heterokaryon was validated by PCR)	null not obtained	inviable
AFUB_036500	AFUA_3G12670	218	ksg1	Serine/threonine protein kinase, putative	No	1 transformants failed to propagate on selective media (1x heterokaryon was validated by PCR)	null not obtained	inviable
AFUB_041010	AFUA_3G08100	218	mps1	Checkpoint protein kinase, putative	No	2 transformants failed to propagate on selective media (1x heterokaryon was validated by PCR)	null not obtained	inviable
AFUB_059540	AFUA_5G11970	218	pkcA	pkcA Protein kinase C	No	2 transformants failed to propagate on selective media (1x heterokaryon was validated by PCR)	null not obtained	inviable
AFUB_063820	AFUA_4G06750	218	sepH	Serine-threonine kinase SepH	No	2 transformants failed to propagate on selective media (1x heterokaryon was validated by PCR)		inviable
AFUB_068890	AFUA_4G11890	218	cotA	Casein kinase I homolog, putative	No	2 transformants failed to propagate on selective media (1x heterokaryon was validated by PCR)		inviable
AFUB_073970	AFUA_6G07980	218	nimX	Cell division control protein 2 kinase, putative	No	4 transformants failed to propagate on selective media (1x heterokaryon was validated by PCR)	null not obtained	inviable
AFUB_077210	AFUA_6G11190	218	vps15	Protein kinase (VPS15), putative	No	2 transformants failed to propagate on selective media (1x heterokaryon was validated by PCR)		inviable
AFUB_081870	AFUA_8G05680	218	plkA	Serine/threonine-protein kinase	No	1 transformants failed to propagate on selective media	null not obtained	inviable
AFUB_082700	AFUA_8G04810	218	cka1	Casein kinase, putative	No	4 transformants failed to propagate on selective media (1x heterokaryon was validated by PCR)		inviable
AFUB_043460	AFUA_3G05540	217	cdc7	Cell cycle protein kinase, putative	No	5 transformants failed to propagate on selective media		inviable
AFUB_059300	AFUA_5G11730	217	rio2	RIO1 family protein kinase, putative [Source:UniProtKB/TrEMBL;Acc:B0Y119]	No	3 transformants did not propogate on selective media (3 x heterokaryons validated by PCR)	null not obtained	inviable
AFUB_089290	AFUA_7G03760	217	stt4	Phosphatidylinositol 4-kinase (STT4), putative [Source:UniProtKB/TrEMBL;Acc:B0YC85]	No	3 transformants did not propogate on selective media (3 x heterokaryons validated by PCR)		inviable
AFUB_095640	AFUA_6G02670	217	nimA	G2-specific protein kinase NimA, putative	No	2 transformants failed to propagate on selective media (1x heterokaryon was validated by PCR)	null not obtained	inviable
AFUB_023600	AFUA_2G07550	216	ark1	Serine/threonine protein kinase (Ark1), putative	No	3 transformants failed to propagate on selective media	null not obtained	inviable
AFUB_038640	AFUA_3G10520	216	prp4	Serine/threonine protein kinase (Prp4), putative	No	3 transformants failed to propagate on selective media		inviable
AFUB_089250	AFUA_7G03720	215	kin28	Serine/threonine protein kinase (Kin28), putative	No	3 transformants failed to propagate on selective media	null not obtained	inviable
AFUB_053070	AFUA_5G05510	213	sgv1	Cyclin-dependent protein kinase Sgv1, putative	No	3 transformants failed to propagate on selective media		inviable
AFUB_072000	AFUA_4G14740	213	-	Serine/threonine protein kinase (Ark1), putative	No	2 transformants failed to propagate on selective media		inviable
AFUB_006190	AFUA_1G05800	218	mkk2	MAP kinase kinase (Mkk2), putative	Yes			inviable
AFUB_038060	AFUA_3G11080	218	bckA	MAP kinase kinase kinase (Bck1), putative	Yes			inviable
AFUB_056210	AFUA_5G08670	218		Phosphoinositide 3-kinase, putative [Source:UniProtKB/TrEMBL;Acc:B0Y419]	Yes			inviable
AFUB_071990	AFUA_4G14735	NA		N/A	Yes
AFUB_001600	AFUA_6G13160	218	chkA	Serine/threonine protein kinase, putative	Yes
AFUB_006780	AFUA_1G06400	218	schA	schA, cAMP-dependent protein kinase-like, putative	Yes
AFUB_007300	AFUA_1G06920	218	stk22	Serine/threonine protein kinase, putative	Yes
AFUB_009070	AFUA_1G09620	218		Protein kinase family protein [Source:UniProtKB/TrEMBL;Acc:B0XQ84]	Yes
AFUB_010360	AFUA_1G10940	218	sskB	MAP kinase kinase kinase SskB, putative	Yes
AFUB_010510	AFUA_1G11080	218	kin1	kin1, predicted serine/threonine protein kinase	Yes
AFUB_017740	AFUA_2G00660	218	tcsB	Osmolarity two-component system protein sln1 [Source:UniProtKB/TrEMBL;Acc:B0XSV4]	Yes
AFUB_017750	AFUA_2G00670	218		Protein kinase, putative	Yes
AFUB_018600	AFUA_2G01520	218	pom1	Protein kinase, putative	Yes
AFUB_018770	AFUA_2G01700	218	snf1	Non-specific serine/threonine protein kinase	Yes
AFUB_019930	AFUA_2G02850	218		Serine/threonine protein kinase, putative	Yes
AFUB_020650	AFUA_2G03560	218	tscC	Two-component osmosensing histidine kinase (Bos1), putative [Source:UniProtKB/TrEMBL;Acc:B0XUN0]	Yes
AFUB_021710	AFUA_2G04680	218	pakA	pakA, Serine/threonine kinase Ste20	Yes
AFUB_025560	AFUA_2G09710	218	npkA	Protein kinase (NpkA), putative	Yes
AFUB_027480	AFUA_2G11730	218	ffkG	Protein kinase domain-containing protein	Yes
AFUB_027640	AFUA_2G11900	218	pkpC	Pyruvate dehydrogenase kinase	Yes
AFUB_029240	AFUA_2G13600	218	pkpA	Mitochondrial pyruvate dehydrogenase kinase, putative	Yes
AFUB_029320	AFUA_2G13680	218	cmkA	Calcium/calmodulin-dependent protein kinase, putative	Yes
AFUB_029820	AFUA_2G14200	218	stk26	Protein kinase, putative	Yes
AFUB_030570	AFUA_2G14920	218	chkC	Protein kinase, putative	Yes
AFUB_030660	AFUA_2G15010	218	srrB	Serine threonine protein kinase, putative	Yes
AFUB_032300	AFUA_2G16620	218	hriA	Protein kinase, putative	Yes
AFUB_035220	AFUA_3G13990	218	ssn3	Ssn3, Cyclin-dependent protein kinase, putative	Yes
AFUB_038630	AFUA_3G10530	218	ran1	Protein serine/threonine kinase (Ran1), putative	Yes
AFUB_039620	AFUA_3G09550	218	cmkB	Calcium/calmodulin dependent protein kinase, putative	Yes		null not obtained
AFUB_041920	AFUA_3G07130	218	fhk2	Sensor histidine kinase/response regulator, putative [Source:UniProtKB/TrEMBL;Acc:B0XYS5]	Yes
AFUB_043130	AFUA_3G05900	218	ste7	MAP kinase kinase Ste7	Yes
AFUB_045550	AFUA_3G02740	218		Calcium/calmodulin dependent protein kinase, putative [Source:UniProtKB/TrEMBL;Acc:B0Y041]	Yes
AFUB_051750	AFUA_5G03240	218	pkpB	Pyruvate dehydrogenase kinase, putative	Yes
AFUB_052450	AFUA_5G03950	218		Protein kinase, putative	Yes
AFUB_053300	AFUA_5G05750	218		Protein kinase, putative	Yes
AFUB_053500	AFUA_5G05960	218	halA	Serine/threonine protein kinase, putative	Yes		null not obtained
AFUB_053520	AFUA_5G05980	218	cmkC	Calcium/calmodulin dependent protein kinase, putative	Yes
AFUB_054020	AFUA_5G06470	218	ksp1	Serine/threonine protein kinase, putative	Yes
AFUB_055480	AFUA_5G07950	218	ime2	Serine/threonine protein kinase, putative	Yes
AFUB_056110	AFUA_5G08570	218	pkaC2	pkaC2, cAMP-dependent protein kinase catalytic subunit, putative	Yes
AFUB_059090	AFUA_5G11520	218	nrc2	Serine/threonine protein kinase (Nrc-2), putative	Yes
AFUB_059390	AFUA_5G11840	218	oca2	Protein kinase, putative	Yes
AFUB_060320	AFUA_5G12660	218	tel1	Phosphotidylinositol kinase Tel1, putative	Yes
AFUB_060950	AFUA_5G13240	218		Inositol hexaphosphate kinase KCS1, putative [Source:UniProtKB/TrEMBL;Acc:B0Y1V2]	Yes
AFUB_064490	AFUA_4G07400	218	fhk4	Sensor histidine kinase/response regulator, putative [Source:UniProtKB/TrEMBL;Acc:B0Y5T2]	Yes
AFUB_066150	AFUA_4G09050	218	atg1	atg1, putative Serine/threonine kinase	Yes
AFUB_067080	AFUA_4G09970	218	hrk1	Putative uncharacterized protein [Source:UniProtKB/TrEMBL;Acc:B0Y6I5]	Yes
AFUB_070630	AFUA_4G13720	218	mpkA	MpkA, Mitogen-activated protein kinase	Yes
AFUB_074100	AFUA_6G08120	218	sldA	Checkpoint protein kinase (SldA), putative [Source:UniProtKB/TrEMBL;Acc:B0Y7K2]	Yes
AFUB_074550	AFUA_6G08590	218	ankA	Protein kinase, putative	Yes
AFUB_075210	AFUA_6G09240	218	ppk33	Protein kinase, putative	Yes
AFUB_075230	AFUA_6G09260	218		Sensor histidine kinase/response regulator, putative [Source:UniProtKB/TrEMBL;Acc:B0Y7W3]	Yes		null not obtained
AFUB_076300	AFUA_6G10240	218	fos-1 (tcsA)	Sensor histidine kinase/response regulator Fos-1 [Source:UniProtKB/TrEMBL;Acc:B0Y869]	Yes
AFUB_078810	AFUA_6G12820	218	mpkB	MpkB, Mitogen-activated protein kinase	Yes
AFUB_081220	#N/A	218		Putative uncharacterized protein [Source:UniProtKB/TrEMBL;Acc:B0Y9J0]	Yes
AFUB_082830	AFUA_8G04670	218	env7	Serine/threonine protein kinase, putative	Yes
AFUB_087320	AFUA_7G00740	218	srpkG	Protein kinase, putative	Yes
AFUB_089460	AFUA_7G03930	218		Putative uncharacterized protein [Source:UniProtKB/TrEMBL;Acc:B0YCA1]	Yes
AFUB_090090	AFUA_7G04550	218	rfeA	Serine/threonine protein kinase, putative	Yes
AFUB_095050	AFUA_6G03252	218		Putative uncharacterized protein [Source:UniProtKB/TrEMBL;Acc:B0YDC2]	Yes
AFUB_096030	AFUA_6G02300	218	gin4	Serine/threonine protein kinase (Kcc4), putative	Yes
AFUB_098230	AFUA_4G04760	218	sgv1	Inositol kinase kinase (UvsB), putative	Yes
AFUB_099170	AFUA_4G03850	218	yak1	Protein kinase Yak1, putative	Yes
AFUB_099990	AFUA_4G03140	218	srpkA	Serine protein kinase Sky1, putative	Yes
AFUB_100220	AFUA_4G02900	218	fphA	Sensor histidine kinase/response regulator, putative [Source:UniProtKB/TrEMBL;Acc:B0YES6]	Yes
AFUB_100840	AFUA_4G00320	218	fhk6	Sensor histidine kinase/response regulator, putative [Source:UniProtKB/TrEMBL;Acc:B0YEX6]	Yes
AFUB_101210	AFUA_4G00660	218	fhk5	Sensor histidine kinase/response regulator, putative [Source:UniProtKB/TrEMBL;Acc:B0YF13]	Yes
AFUB_101530	AFUA_4G01020	218	fhk1	Sensor histidine kinase/response regulator, putative [Source:UniProtKB/TrEMBL;Acc:B0YF45]	Yes
AFUB_006320	AFUA_1G05930	217	prk1	Serine/threonine protein kinase, putative	Yes
AFUB_012420	AFUA_1G12940	217	sakA	Mitogen-activated protein kinase	Yes
AFUB_014350	AFUA_1G14810	217	kfsA	Serine/threonine protein kinase (Kin4), putative	Yes
AFUB_016170	AFUA_1G16780	217	lkh1	Protein kinase (Lkh1), putative	Yes
AFUB_027890	AFUA_2G12200	217	pkaC1	cAMP-dependent protein kinase catalytic subunit PkaC1	Yes
AFUB_030290	AFUA_2G14650	217		Protein kinase domain-containing protein [Source:UniProtKB/TrEMBL;Acc:B0XU45]	Yes
AFUB_036640	AFUA_3G12530	217	phkB	Sensor histidine kinase/response regulator, putative [Source:UniProtKB/TrEMBL;Acc:B0XWW4]	Yes
AFUB_039100	AFUA_3G10080	217	psk1	Serine/threonine protein kinase, putative	Yes
AFUB_052630	AFUA_5G04130	217	phoA	Cyclin-dependent protein kinase PhoA	Yes
AFUB_053960	AFUA_5G06420	217	steC	MAP kinase kinase kinase Ste11/SteC	Yes
AFUB_063270	AFUA_4G06150	217	scy1	Protein kinase Scy1, putative [Source:UniProtKB/TrEMBL;Acc:B0Y5G0]	Yes
AFUB_063830	AFUA_4G06760	217		Ubiquinone biosynthesis protein, putative [Source:UniProtKB/TrEMBL;Acc:B0Y5L7]	Yes
AFUB_066030	AFUA_4G08920	217	stk51	Protein kinase, putative	Yes
AFUB_081540	AFUA_8G05980	217		Protein kinase, putative	Yes
AFUB_087120	AFUA_7G00530	217	pbs2	NACHT and Ankyrin domain protein	Yes
AFUB_089280	AFUA_7G03750	217	chkB	Cell-cycle checkpoint protein kinase, putative	Yes
AFUB_056020	AFUA_5G08480	216		Serine/threonine protein kinase, putative	Yes
AFUB_096080	AFUA_6G02242	216		Serine/threonine-protein kinase, putative	Yes
AFUB_040390	AFUA_3G08710	215	isr1	Protein kinase domain-containing protein [Source:UniProtKB/TrEMBL;Acc:B0XYC2]	Yes
AFUB_056640	AFUA_5G09100	215	mpkC	Mitogen-activated protein kinase	Yes
AFUB_061120	AFUA_5G13420	215		Protein kinase domain-containing protein [Source:UniProtKB/TrEMBL;Acc:B0Y236]	Yes
AFUB_035990	AFUA_3G13210	213		Protein kinase domain-containing protein [Source:UniProtKB/TrEMBL;Acc:B0XWI0]	Yes
AFUB_020560	AFUA_2G03490	210	cmkD	Calcium/calmodulin-dependent protein kinase, putative	Yes
AFUB_077790	#N/A	167		Protein kinase, putative	Yes
AFUB_045810	AFUA_3G02500	130	sprkB	Putative protein kinase	Yes
AFUB_045840	AFUA_3G02460	130	ireA	Serine protein kinase, putative	Yes
AFUB_045710	#N/A	87		Putative uncharacterized protein [Source:UniProtKB/TrEMBL;Acc:B0Y058]	Yes
AFUB_078920	AFUA_8G06280	84		Casein kinase family protein	Yes
AFUB_044560	AFUA_3G03740	64		Protein kinase, putative	Yes		null not obtained
AFUB_048440	#N/A	60		Protein kinase, putative	Yes
AFUB_044400	#N/A	59		Uncharacterized protein	Yes
AFUB_047210	AFUA_3G01190	48	srpkF	Serine/threonine protein kinase, putative [Source:UniProtKB/TrEMBL;Acc:B0XWZ8]	Yes
AFUB_080040	AFUA_7G08650	45		Putative uncharacterized protein [Source:UniProtKB/TrEMBL;Acc:B0YB05]	Yes
AFUB_075350	#N/A	29	tor	Uncharacterized protein	Yes
AFUB_001940	AFUA_8G06140	18	fhk3	Sensor histidine kinase/response regulator, putative [Source:UniProtKB/TrEMBL;Acc:B0XR51]	Yes
AFUB_044260	#N/A	14		Putative uncharacterized protein [Source:UniProtKB/TrEMBL;Acc:B0XZF8]	Yes
AFUB_095720	AFUA_6G02590	10		Protein kinase, putative	Yes
AFUB_078980	AFUA_5G14870	9		Protein kinase, putative	Yes		null not obtained
AFUB_096590	AFUA_5G14870	9		Putative uncharacterized protein [Source:UniProtKB/TrEMBL;Acc:B0YDS2]	Yes
AFUB_071600	#N/A	6		Serine/threonine-protein kinase	Yes
AFUB_071620	AFUA_3G03740	6		hypothetical protein	Yes
AFUB_079830	AFUA_3G03740	6		Uncharacterized protein	Yes
AFUB_096660	AFUA_1G16060	2	pbs2	Putative uncharacterized protein [Source:UniProtKB/TrEMBL;Acc:B0YDS9]	Yes

## Sheet: 2. A1163 Kinomer output
Gene ID	query name	E-value	score	c-Evalue	i-Evalue	score	Additional details (e.g. PFAM domain)
AFUB_001050	histidine kinase	n/a	n/a	n/a	n/a	n/a	PF00204;PF00521;PF01751;PF02518;PF16898 DNA gyrase B;DNA gyrase/topoisomerase IV, subunit A;Toprim domain;Histidine kinase-, DNA gyrase B-, and HSP90-like ATPase;C-terminal
AFUB_001600	CAMK_group5_multiple	1.3e-48	164	6.4e-50	5.6e-48	161.9
AFUB_001940	histidine kinase	n/a	n/a	n/a	n/a	n/a	PF00072;PF00512;PF02518 Response regulator receiver domain;His Kinase A (phospho-acceptor) domain;Histidine kinase-, DNA gyrase B-, and HSP90-like ATPase
AFUB_002120	CAMK_group6_multiple	3.1e-17	60.1	7e-15	6.1e-13	45.9
AFUB_006190	STE_group3_multiple	2.1e-65	219.5	5.7e-59	5.4e-57	191.7
AFUB_006320	CAMK_group7_multiple	1.2e-19	68.1	3.9e-13	3.4e-11	40.1
AFUB_006780	AGC_group2_multiple	1.3e-121	405.3	1.5e-123	1.5e-121	405
AFUB_007300	CAMK_group7_multiple	1.7e-46	156.8	7.5e-24	6.5e-22	75.6
AFUB_009070	CAMK_group4_multiple	8.7e-06	22.4	2e-07	1.8e-05	21.4
AFUB_010360	STE_group4_multiple	1.5e-73	246.5	1e-45	9.7e-44	147.8
AFUB_010510	CAMK_group7_multiple	1.2e-79	266.5	4.3e-81	3.7e-79	264.8
AFUB_011380	CAMK_group7_multiple	1.2e-28	97.8	1.2e-17	1e-15	55
AFUB_012420	CMGC_group1_multiple	6e-113	376.8	1.5e-114	1.3e-112	375.7
AFUB_013090	CMGC_group3_multiple	1.6e-38	130.7	1.8e-25	1.5e-23	81.2
AFUB_014350	CAMK_group7_multiple	1.8e-90	302.3	2.6e-92	2.3e-90	301.9
AFUB_015480	STE_group2_multiple	5.1e-71	238.1	3.3e-06	0.0003	17.2
AFUB_016170	CMGC_group2_multiple	2.7e-77	258.8	6e-36	5.2e-34	115.6
AFUB_017740	histidine kinase	n/a	n/a	n/a	n/a	n/a	PF00072;PF00512;PF02518 Response regulator receiver domain;His Kinase A (phospho-acceptor) domain;Histidine kinase-, DNA gyrase B-, and HSP90-like ATPase
AFUB_017750	CMGC_group2_multiple	2e-10	37.6	0.0015	0.13	8.4
AFUB_018600	CMGC_group2_multiple	1.7e-90	302.4	2.6e-91	2.2e-89	298.8
AFUB_018770	CAMK_group7_multiple	8.5e-116	386	1.2e-117	1e-115	385.8
AFUB_019630	CK1_group2_multiple	2.6e-188	626	2.4e-190	3e-188	625.8
AFUB_019930	CAMK_group4_multiple	3.6e-54	182.3	9.8e-56	8.8e-54	181.1
AFUB_020560	CAMK_group5_multiple	4.7e-72	241.5	0.59	51	0
AFUB_020650	histidine kinase	n/a	n/a	n/a	n/a	n/a	PF00072;PF00512;PF00672;PF02518 Response regulator receiver domain;His Kinase A (phospho-acceptor) domain;HAMP domain;Histidine kinase-, DNA gyrase B-, and HSP90-like ATPase
AFUB_021710	STE_group1_multiple	9.9e-113	375.8	1.4e-114	1.3e-112	375.5
AFUB_023600	AGC_group1_multiple	1.2e-72	243.5	1.6e-74	1.5e-72	243.2
AFUB_023730	TKL_group5_multiple	6.5e-20	69.3	1.7	170	-1.5
AFUB_025560	CMGC_group2_multiple	1.6e-89	299.2	1.6e-89	1.4e-87	292.8
AFUB_026080	PIKK_multiple	7.8e-112	373.4	1.5e-114	2.5e-111	371.7
AFUB_026400	AGC_group2_multiple	9e-127	422.3	1.1e-128	1.1e-126	422
AFUB_027480	TKL_group5_multiple	4.7e-08	30.1	9.3e-10	9.3e-08	29.1
AFUB_027640	PDHK_multiple	1.4e-120	402.3	4.3e-19	1.4e-15	54.9
AFUB_027890	AGC_group2_multiple	5.2e-132	439.6	6.3e-134	6.2e-132	439.4
AFUB_028770	CMGC_group1_multiple	2.8e-58	196	0.0012	0.11	8.8
AFUB_029050	histidine kinase	n/a	n/a	n/a	n/a	n/a	PF01119;PF08676;PF13589 DNA mismatch repair protein, C-terminal domain;MutL C terminal dimerisation domain;Histidine kinase-, DNA gyrase B-, and HSP90-like ATPase
AFUB_029240	PDHK_multiple	1.2e-67	227.2	3.9e-46	1.3e-42	144.4
AFUB_029290	STE_group4_multiple	5.8e-48	161.8	5.7e-07	5.3e-05	19.6
AFUB_029320	CAMK_group5_multiple	1.1e-87	293.1	1.6e-89	1.4e-87	292.8
AFUB_029670	PIKK_multiple	n/a	n/a	n/a	n/a	n/a	PF01504
AFUB_029710	RIO_multiple_trimmed	5.5e-113	377.2	2.4e-116	8e-113	376.7
AFUB_029820	CAMK_group2_multiple	9.3e-37	124.7	2.5	220	-2.2
AFUB_030290	CK1_group1_multiple	0.062	10	0.65	76	-0.2	Kinomer/PFAM
AFUB_030570	CAMK_group5_multiple	1.3e-54	183.8	1.2e-55	1e-53	180.8
AFUB_030660	AGC_group4_multiple	9.9e-88	293.5	2.6e-56	2.4e-54	183.1
AFUB_032300	STE_group3_multiple	4.7e-22	76.2	5.1e-15	4.9e-13	46.4
AFUB_034940	AGC_group3_multiple	0.0016	14.8	0.00083	0.077	9.3	Kinomer/PFAM
AFUB_035220	CMGC_group3_multiple	7.6e-80	267.4	1e-67	8.7e-66	220.9
AFUB_035990	STE_group1_multiple	5.5e-05	19.5	0.19	17	1.4
AFUB_036500	AGC_group4_multiple	3.1e-104	348.1	6.4e-106	5.9e-104	347.2
AFUB_036630	TKL_group2_multiple	0.0021	15.1	3.4e-05	0.0033	14.4	Pfam:PF02518;PF13185
AFUB_036640	histidine kinase	n/a	n/a	n/a	n/a	n/a	PF00072;PF00512;PF02518;PF08448 Response regulator receiver domain;His Kinase A (phospho-acceptor) domain;Histidine kinase-, DNA gyrase B-, and HSP90-like ATPase;PAS fold
AFUB_038060	STE_group4_multiple	3.9e-77	258.3	5.5e-79	5.1e-77	257.9
AFUB_038630	CAMK_group1_multiple	2.3e-38	129.9	4.4e-39	3.9e-37	125.9
AFUB_038640	CMGC_group3_multiple	9.3e-77	257.2	5.4e-70	4.6e-68	228.4
AFUB_039100	AGC_group4_multiple	5.4e-115	383.7	7.2e-117	6.6e-115	383.5
AFUB_039620	CAMK_group5_multiple	3.5e-100	334.5	4.8e-102	4.2e-100	334.2
AFUB_040390	CMGC_group4_multiple	7.3e-05	19.9	1.3e-06	0.00013	19.1
AFUB_041010	AGC_group5_multiple	7.9e-20	68.9	7e-21	6.7e-19	65.9
AFUB_041920	histidine kinase	n/a	n/a	n/a	n/a	n/a	PF00072;PF00512;PF02518 Response regulator receiver domain;His Kinase A (phospho-acceptor) domain;Histidine kinase-, DNA gyrase B-, and HSP90-like ATPase
AFUB_043130	STE_group3_multiple	2.6e-69	232.5	1.1e-70	1e-68	230.5
AFUB_043460	CMGC_group2_multiple	4.1e-22	76.2	0.003	0.26	7.4
AFUB_044260	STE_group2_multiple	0.0005	16.4	0.065	5.9	3
AFUB_044400	CAMK_group3_multiple	1.6e-08	31.6	2.8e-10	2.5e-08	30.9
AFUB_044560	CMGC_group4_multiple	8.7e-33	112.4	4.2e-25	4.5e-23	80.2
AFUB_045550	CMGC_group3_multiple	3.5e-08	30.3	5.4e-10	4.7e-08	29.9
AFUB_045710	CMGC_group2_multiple	9.9e-07	25.3	1.7e-08	1.5e-06	24.7
AFUB_045810	CMGC_group4_multiple	2.9e-14	51.1	7.4e-07	7.9e-05	19.8
AFUB_045840	CMGC_group4_multiple	4e-25	87	7.4e-21	7.9e-19	66.2
AFUB_047210	CMGC_group4_multiple	2.3e-16	58	2.7e-18	2.9e-16	57.7
AFUB_048440	CMGC_group4_multiple	8.9e-31	105.7	1.1e-29	1.2e-27	95.4
AFUB_050750	STE_group4_multiple	3.5e-137	457	4.8e-139	4.4e-137	456.7
AFUB_051100	PIKK_multiple	3.8e-25	86.1	0.21	350	-3.2
AFUB_051670	CMGC_group1_multiple	2.5e-77	259	6.4e-79	5.6e-77	257.8
AFUB_051750	PDHK_multiple	1.3e-56	190.7	1.4e-46	4.8e-43	145.8
AFUB_052450	AGC_group4_multiple	4.3e-51	172.4	2.9	270	-2.3
AFUB_052630	CMGC_group3_multiple	2e-125	418.1	3.2e-127	2.7e-125	417.7
AFUB_053070	CMGC_group1_multiple	4.4e-85	284.6	1.8e-85	1.6e-83	279.5
AFUB_053300	CMGC_group4_multiple	9.9e-48	161.9	9.3e-33	9.9e-31	105.6
AFUB_053440	STE_group1_multiple	4.7e-99	330.6	0.0057	0.5	6.4
AFUB_053500	CAMK_group3_multiple	3.1e-33	113.3	3.6e-28	3.3e-26	90.1
AFUB_053520	CAMK_group2_multiple	4.7e-38	129	0.054	4.8	3.3
AFUB_053960	STE_group4_multiple	4e-80	268.2	7.1e-82	6.6e-80	267.5
AFUB_054020	CAMK_group6_multiple	5.3e-38	128.8	2.7e-05	0.0023	14.2
AFUB_054290	CMGC_group4_multiple	1.1e-22	79	5.1e-20	5.5e-18	63.4
AFUB_054310	STE_group2_multiple	8.1e-34	115	0.19	18	1.4
AFUB_055480	CAMK_group3_multiple	5.2e-45	152.2	3.8e-07	3.4e-05	20.6
AFUB_056020	CAMK_group7_multiple	5.8e-25	85.7	1.7e-19	1.5e-17	61.2
AFUB_056110	AGC_group2_multiple	5.4e-111	370.1	6.5e-113	6.3e-111	369.9
AFUB_056210	PIKK_multiple	5.4e-05	19.4	0.052	87	-1.2
AFUB_056640	CMGC_group1_multiple	6.8e-100	333.6	9.5e-101	8.4e-99	330
AFUB_059090	AGC_group2_multiple	8.6e-104	346.3	9.8e-98	9.6e-96	319.6
AFUB_059270	histidine kinase	n/a	n/a	n/a	n/a	n/a	PF01119;PF13589;PF16413 DNA mismatch repair protein, C-terminal domain;Histidine kinase-, DNA gyrase B-, and HSP90-like ATPase;DNA mismatch repair protein Mlh1 C-terminus
AFUB_059300	RIO_multiple_trimmed	2.5e-13	47.5	9.6e-06	0.032	10.7
AFUB_059390	CAMK_group1_multiple	7.6e-29	98.5	1e-28	9.2e-27	91.6
AFUB_059540	AGC_group5_multiple	2.9e-118	394.5	3.7e-120	3.5e-118	394.3
AFUB_060320	PIKK_multiple	1.9e-79	266.1	1.9e-05	0.032	10.2
AFUB_060950	PIKK_multiple	n/a	n/a	n/a	n/a	n/a	PF03770
AFUB_061120	CAMK_group5_multiple	4.5e-06	23.3	0.059	5.2	3.3
AFUB_062570	AGC_group5_multiple	2.8e-06	24.1	4.5e-08	4.3e-06	23.5
AFUB_063270	TKL_group3_multiple	0.0027	14.2	0.0004	0.037	10.4	Pfam:Pkinase_Tyr PF07714
AFUB_063570	histidine kinase	n/a	n/a	n/a	n/a	n/a	PF08676;PF13589 MutL C terminal dimerisation domain;Histidine kinase-, DNA gyrase B-, and HSP90-like ATPase
AFUB_063820	STE_group4_multiple	4.6e-74	248.2	0.0049	0.45	6.6
AFUB_063830	CAMK_group7_multiple	0.21	7.8	0.0034	0.31	7.2	Kinomer/PFAM
AFUB_064490	histidine kinase	n/a	n/a	n/a	n/a	n/a	PF00072;PF02518 Response regulator receiver domain;Histidine kinase-, DNA gyrase B-, and HSP90-like ATPase
AFUB_066030	STE_group2_multiple	1.2e-17	61.5	0.0018	0.16	8.1
AFUB_066150	CAMK_group7_multiple	8.1e-56	187.7	1.8e-24	1.6e-22	77.6
AFUB_067080	Haspin_kinase	n/a	n/a	n/a	n/a	n/a	PF12330
AFUB_068890	AGC_group2_multiple	1.3e-109	365.5	2.2e-111	2.1e-109	364.8
AFUB_070630	CMGC_group1_multiple	1.1e-104	349.5	2.1e-106	1.9e-104	348.7
AFUB_071120	CAMK_group5_multiple	0.00015	18.3	0.11	9.7	2.4
AFUB_071600	CMGC_group4_multiple	3.6e-28	97.1	9.4e-17	1e-14	52.6
AFUB_071620	CMGC_group4_multiple	2e-26	91.3	6.1e-18	6.5e-16	56.5
AFUB_071990	CMGC_group4_multiple	1.9e-06	25.2	5.5e-08	5.8e-06	23.6
AFUB_072000	AGC_group5_multiple	9.6e-62	207.6	1.2e-63	1.2e-61	207.3
AFUB_072650	CAMK_group4_multiple	4.3e-67	225.1	6.7e-69	5.9e-67	224.6
AFUB_072800	CK1_group2_multiple	2.1e-170	566.7	2e-172	2.5e-170	566.5
AFUB_073970	CMGC_group3_multiple	8.1e-114	379.7	1.7e-115	1.5e-113	378.9
AFUB_074100	CAMK_group4_multiple	6.5e-05	19.5	0.067	6	3.1
AFUB_074550	AGC_group2_multiple	1.8e-66	222.8	1.6e-07	1.5e-05	21.2
AFUB_075210	AGC_group2_multiple	4.5e-79	264.5	4.6e-81	4.5e-79	264.5
AFUB_075230	histidine kinase	n/a	n/a	n/a	n/a	n/a	PF00072;PF00360;PF00512;PF02518 Response regulator receiver domain;Phytochrome region;His Kinase A (phospho-acceptor) domain;Histidine kinase-, DNA gyrase B-, and HSP90-like
AFUB_075350	TK_group4_multiple	0.00051	16.4	6.1e-06	0.00073	15.9
AFUB_076300	histidine kinase	n/a	n/a	n/a	n/a	n/a	PF00072;PF00512;PF02518;PF13426 Response regulator receiver domain;His Kinase A (phospho-acceptor) domain;Histidine kinase-, DNA gyrase B-, and HSP90-like ATPase;PAS domain
AFUB_077210	CMGC_group2_multiple	9.8e-11	38.6	6.6e-10	5.8e-08	29.4
AFUB_077790	CMGC_group4_multiple	9.8e-28	95.7	0.0006	0.064	10.2
AFUB_078810	CMGC_group1_multiple	3.9e-110	367.5	7.6e-112	6.7e-110	366.7
AFUB_078920	CK1_group2_multiple	1.6e-17	61	1.9e-19	2.4e-17	60.5
AFUB_078980	CMGC_group4_multiple	2.7e-30	104.2	4e-24	4.2e-22	77
AFUB_079080	CMGC_group2_multiple	0.00057	16.2	9.3e-06	0.00081	15.7
AFUB_079830	CMGC_group4_multiple	1e-21	75.8	3.1e-16	3.3e-14	50.9
AFUB_080040	Histidine kinase	n/a	n/a	n/a	n/a	n/a	IPR036890
AFUB_081220	TKL_group2_multiple	0.0037	14.3	0.12	11	2.7	Pfam:Pkinase PF00069
AFUB_081540	CMGC_group4_multiple	2.2e-38	130.9	8.1e-27	8.7e-25	85.9
AFUB_081720	histidine kinase	n/a	n/a	n/a	n/a	n/a	PF01119;PF13589 DNA mismatch repair protein, C-terminal domain;Histidine kinase-, DNA gyrase B-, and HSP90-like ATPase
AFUB_081870	CAMK_group4_multiple	2.8e-55	186	5e-57	4.5e-55	185.4
AFUB_082700	CMGC_group3_multiple	2.4e-48	163.2	7e-50	6.1e-48	161.9
AFUB_082830	AGC_group1_multiple	2.1e-21	74	9.8e-11	9.3e-09	32.2
AFUB_087120	CAMK_group5_multiple	1.7e-74	249.5	2.8e-76	2.5e-74	249
AFUB_087320	CMGC_group4_multiple	3.4e-13	47.5	0.00022	0.023	11.7
AFUB_089250	CMGC_group3_multiple	4.1e-70	235.2	1.7e-71	1.5e-69	233.4
AFUB_089280	CAMK_group6_multiple	4.8e-79	264.5	1.6e-52	1.4e-50	170.4
AFUB_089290	PIKK_multiple	5.8e-09	32.5	4.7e-12	7.9e-09	32.1
AFUB_089460	PF10494	n/a	n/a	n/a	n/a	n/a	PF10494
AFUB_089870	STE_group4_multiple	2.4e-143	477.4	3.2e-145	3e-143	477.1
AFUB_090090	CAMK_group3_multiple	2.7e-27	93.6	3.4e-24	3.1e-22	76.9
AFUB_093160	CMGC_group3_multiple	5.2e-103	344	7.3e-105	6.3e-103	343.7
AFUB_095050	TKL_group3_multiple	6.9e-12	42.6	1.7e-13	1.5e-11	41.4
AFUB_095060	TKL_group3_multiple	0.00092	15.7	0.087	8	2.7
AFUB_095460	AGC_group2_multiple	3.8e-90	301.1	7.4e-92	7.2e-90	300.2
AFUB_095640	STE_group2_multiple	3.7e-39	132.7	1.4e-12	1.3e-10	38.2
AFUB_095720	CMGC_group4_multiple	3e-28	97.4	8.2e-27	8.8e-25	85.9
AFUB_096030	CAMK_group3_multiple	7.1e-96	320.4	3e-08	2.7e-06	24.2
AFUB_096080	CMGC_group4_multiple	4.9e-18	63.5	1.5e-06	0.00016	18.8
AFUB_096590	CMGC_group4_multiple	1.5e-22	78.5	1.7e-24	1.8e-22	78.2
AFUB_096660	CMGC_group2_multiple	0.0012	15.1	1.8e-05	0.0016	14.7	SCOP:d1ia8a_
AFUB_098230	PIKK_multiple	4.7e-83	278.1	6.6e-21	1.1e-17	61.4
AFUB_099170	CMGC_group2_multiple	6.7e-85	283.9	5.9e-84	5.2e-82	274.4
AFUB_099990	CMGC_group4_multiple	3.6e-157	524.2	1.8e-72	1.9e-70	237.1
AFUB_100220	histidine kinase	n/a	n/a	n/a	n/a	n/a	PF00072;PF00360;PF00512;PF01590;PF02518;PF08446 Response regulator receiver domain;Phytochrome region;His Kinase A (phospho-acceptor) domain;GAF domain;Histidine kinase-, DN
AFUB_100840	histidine kinase	n/a	n/a	n/a	n/a	n/a	PF00072;PF00512;PF02518 Response regulator receiver domain;His Kinase A (phospho-acceptor) domain;Histidine kinase-, DNA gyrase B-, and HSP90-like ATPase
AFUB_101210	histidine kinase	n/a	n/a	n/a	n/a	n/a	PF00072;PF00512;PF02518 Response regulator receiver domain;His Kinase A (phospho-acceptor) domain;Histidine kinase-, DNA gyrase B-, and HSP90-like ATPase
AFUB_101530	histidine kinase	n/a	n/a	n/a	n/a	n/a	PF00072;PF00512;PF02518 Response regulator receiver domain;His Kinase A (phospho-acceptor) domain;Histidine kinase-, DNA gyrase B-, and HSP90-like ATPase

## Sheet: 3. Af293 Kinomer output
Gene ID	Kinase group	Source of Identification	E-value	score	c-Evalue	i-Evalue	score
AFUA_1G01720	CMGC_group3_multiple	Kinomer	3.1e-17	60.1	6.6e-15	6.1e-13	45.9
AFUA_1G05800	STE_group3_multiple	Kinomer	2.1e-65	219.5	5.6e-59	5.4e-57	191.7
AFUA_1G05930	CAMK_group7_multiple	Kinomer	1.2e-19	68.1	3.7e-13	3.4e-11	40.1
AFUA_1G06400	AGC_group2_multiple	Kinomer	1.4e-121	405.1	1.7e-123	1.7e-121	404.8
AFUA_1G06920	CAMK_group7_multiple	Kinomer	1.7e-46	156.8	7.1e-24	6.5e-22	75.6
AFUA_1G09620	CAMK_group4_multiple	Kinomer	8.7e-06	22.4	2e-07	1.8e-05	21.4
AFUA_1G10940	STE_group4_multiple	Kinomer	1.5e-73	246.4	9.5e-46	9.5e-44	147.8
AFUA_1G11080	CAMK_group7_multiple	Kinomer	1.2e-79	266.5	4.1e-81	3.7e-79	264.8
AFUA_1G11930	CAMK_group7_multiple	Kinomer	1.2e-28	97.8	1.1e-17	1e-15	55
AFUA_1G12940	CMGC_group1_multiple	Kinomer	6e-113	376.8	1.4e-114	1.3e-112	375.7
AFUA_1G13600	CMGC_group3_multiple	Kinomer	3.2e-38	129.7	2.2e-25	2e-23	80.8
AFUA_1G14810	CAMK_group7_multiple	Kinomer	1.8e-90	302.3	2.5e-92	2.2e-90	301.9
AFUA_1G15950	STE_group2_multiple	Kinomer	5.1e-71	238.1	3e-06	0.0003	17.2
AFUA_1G16000	STE_group3_multiple	Kinomer	2.2e-10	37.6	0.00029	0.028	10.8
AFUA_1G16060	CMGC_group2_multiple	Kinomer	0.0006	16.1	9.8e-06	0.0009	15.5
AFUA_1G16780	CMGC_group2_multiple	Kinomer	2.7e-77	258.8	5.6e-36	5.2e-34	115.6
AFUA_2G00660	Histidine kinase	PFAM	n/a	n/a	n/a	n/a	n/a
AFUA_2G00670	CMGC_group2_multiple	Kinomer	2e-10	37.5	0.0014	0.13	8.4
AFUA_2G01520	CMGC_group2_multiple	Kinomer	1.9e-90	302.3	2.6e-91	2.4e-89	298.6
AFUA_2G01700	CAMK_group7_multiple	Kinomer	8.4e-116	386	1.1e-117	1e-115	385.8
AFUA_2G02530	CK1_group2_multiple	Kinomer	2.3e-188	626.1	2.2e-190	2.7e-188	625.9
AFUA_2G02850	CAMK_group4_multiple	Kinomer	3.5e-54	182.4	9.2e-56	8.4e-54	181.1
AFUA_2G03490	CAMK_group5_multiple	Kinomer	4.7e-72	241.5	0.56	51	0
AFUA_2G03560	Histidine kinase	PFAM	n/a	n/a	n/a	n/a	n/a
AFUA_2G04680	STE_group1_multiple	Kinomer	9.8e-113	375.8	1.4e-114	1.3e-112	375.5
AFUA_2G07550	AGC_group1_multiple	Kinomer	1.9e-72	242.9	2.4e-74	2.4e-72	242.6
AFUA_2G07690	TKL_group5_multiple	kinomer	6.5e-20	69.3	1.7	170	-1.5
AFUA_2G09710	CMGC_group2_multiple	Kinomer	1.6e-89	299.2	1.5e-89	1.4e-87	292.8
AFUA_2G10270	PIKK_multiple	Kinomer	7.7e-112	373.4	1.5e-114	2.5e-111	371.7
AFUA_2G10620	AGC_group2_multiple	Kinomer	9e-127	422.3	1.1e-128	1.1e-126	422
AFUA_2G11730	TKL_group5_multiple	kinomer	4.6e-08	30.1	9e-10	9.2e-08	29.1
AFUA_2G11900	PDHK_multiple	Kinomer	1.9e-120	401.8	4.8e-19	1.6e-15	54.7
AFUA_2G12200	AGC_group2_multiple	Kinomer	5.2e-132	439.6	6.3e-134	6.2e-132	439.4
AFUA_2G13140	CMGC_group1_multiple	Kinomer	1.9e-64	216.3	0.0011	0.1	8.8
AFUA_2G13410	Histidine kinase	PFAM	n/a	n/a	n/a	n/a	n/a
AFUA_2G13600	PDHK_multiple	Kinomer	1.6e-67	226.8	4.7e-46	1.5e-42	144.1
AFUA_2G13640	STE_group4_multiple	Kinomer	5.7e-48	161.8	5.3e-07	5.3e-05	19.6
AFUA_2G13680	CAMK_group5_multiple	Kinomer	1.1e-87	293.1	1.6e-89	1.4e-87	292.8
AFUA_2G14090	RIO_multiple_trimmed	Kinomer	5.4e-113	377.2	2.4e-116	8e-113	376.7
AFUA_2G14200	CAMK_group2_multiple	Kinomer	9.3e-37	124.7	2.4	220	-2.2
AFUA_2G14650	CK1_group1_multiple	Kinomer/PFAM	0.062	10	0.65	76	-0.2
AFUA_2G14920	CAMK_group5_multiple	Kinomer	1.3e-54	183.8	1.1e-55	1e-53	180.8
AFUA_2G15010	AGC_group4_multiple	Kinomer	9.9e-88	293.5	2.5e-56	2.3e-54	183.1
AFUA_2G16620	STE_group3_multiple	Kinomer	4.7e-22	76.2	5e-15	4.8e-13	46.4
AFUA_3G01190	CMGC_group4_multiple	Kinomer	2.4e-16	58	2.7e-18	2.9e-16	57.7
AFUA_3G02460	CMGC_group4_multiple	Kinomer	1.3e-25	88.6	2.3e-21	2.5e-19	67.8
AFUA_3G02500	CMGC_group4_multiple	Kinomer	7.6e-26	89.4	1.6e-18	1.8e-16	58.4
AFUA_3G02740	CMGC_group3_multiple	Kinomer	3.5e-08	30.4	5.1e-10	4.7e-08	29.9
AFUA_3G03740	CMGC_group2_multiple	Kinomer	1.9e-16	57.5	3.6e-09	3.3e-07	26.9
AFUA_3G05540	CMGC_group2_multiple	Kinomer	3e-24	83.3	0.003	0.27	7.3
AFUA_3G05900	STE_group3_multiple	Kinomer	2.4e-69	232.6	1e-70	9.8e-69	230.5
AFUA_3G07130	Histidine kinase	PFAM	n/a	n/a	n/a	n/a	n/a
AFUA_3G08100	AGC_group5_multiple	Kinomer	7.9e-20	68.9	6.9e-21	6.7e-19	65.9
AFUA_3G08710	CMGC_group4_multiple	Kinomer	7.3e-05	19.9	1.2e-06	0.00013	19.1
AFUA_3G09550	CAMK_group5_multiple	Kinomer	3.5e-100	334.5	4.6e-102	4.1e-100	334.2
AFUA_3G10080	AGC_group4_multiple	Kinomer	5.9e-116	386.9	7.6e-118	7.2e-116	386.6
AFUA_3G10520	CMGC_group3_multiple	Kinomer	9.2e-77	257.2	5.1e-70	4.6e-68	228.4
AFUA_3G10530	CAMK_group1_multiple	Kinomer	2.3e-38	129.9	4.3e-39	3.9e-37	125.9
AFUA_3G11080	STE_group4_multiple	Kinomer	3.8e-78	261.7	5e-80	4.9e-78	261.3
AFUA_3G12530	Histidine kinase	PFAM	n/a	n/a	n/a	n/a	n/a
AFUA_3G12550	AGC_group3_multiple	Kinomer/PFAM	0.0015	15	2.3e-05	0.0022	14.4
AFUA_3G12670	AGC_group4_multiple	Kinomer	3.1e-104	348.1	6.2e-106	5.8e-104	347.2
AFUA_3G13210	STE_group1_multiple	Kinomer	5.4e-05	19.5	0.18	16	1.4
AFUA_3G13990	CMGC_group3_multiple	Kinomer	8.6e-82	273.8	9.4e-05	0.0085	12.5
AFUA_3G14290	AGC_group3_multiple	Kinomer/PFAM	0.0016	14.8	0.00083	0.077	9.3
AFUA_4G00320	Histidine kinase	PFAM	n/a	n/a	n/a	n/a	n/a
AFUA_4G00660	Histidine kinase	PFAM	n/a	n/a	n/a	n/a	n/a
AFUA_4G01020	Histidine kinase	PFAM	n/a	n/a	n/a	n/a	n/a
AFUA_4G02900	Histidine kinase	PFAM	n/a	n/a	n/a	n/a	n/a
AFUA_4G03140	CMGC_group4_multiple	Kinomer	3.6e-157	524.2	1.7e-72	1.9e-70	237.1
AFUA_4G03850	CMGC_group2_multiple	Kinomer	6.6e-85	283.9	5.6e-84	5.1e-82	274.4
AFUA_4G04760	PIKK_multiple	Kinomer	2.5e-88	295.5	6.6e-21	1.1e-17	61.4
AFUA_4G06150	TKL_group3_multiple	kinomer/PFAM	0.0026	14.2	0.00037	0.037	10.4
AFUA_4G06490	Histidine kinase	PFAM	n/a	n/a	n/a	n/a	n/a
AFUA_4G06750	STE_group4_multiple	Kinomer	2.1e-95	318.8	2.8e-97	2.7e-95	318.4
AFUA_4G06760	CAMK_group7_multiple	Kinomer/PFAM	0.21	7.8	0.0034	0.31	7.2
AFUA_4G07400	Histidine kinase	PFAM	n/a	n/a	n/a	n/a	n/a
AFUA_4G08920	STE_group2_multiple	Kinomer	1.3e-17	61.4	0.0016	0.16	8.1
AFUA_4G09050	CAMK_group7_multiple	Kinomer	8.1e-56	187.7	1.7e-24	1.6e-22	77.6
AFUA_4G09970
AFUA_4G11890	AGC_group2_multiple	Kinomer	1.3e-109	365.5	2.1e-111	2.1e-109	364.8
AFUA_4G13720	CMGC_group1_multiple	Kinomer	1.1e-104	349.5	2e-106	1.9e-104	348.7
AFUA_4G14735	CMGC_group4_multiple	Kinomer	4.1e-09	34	1.1e-10	1.2e-08	32.4
AFUA_4G14740	AGC_group5_multiple	Kinomer	7.3e-62	208	9.9e-64	9.6e-62	207.6
AFUA_5G02220	STE_group4_multiple	Kinomer	5.5e-137	456.4	6.2e-139	6.1e-137	456.2
AFUA_5G02570	PIKK_multiple	Kinomer	2.2e-26	90.2	5.9e-07	0.00097	15.2
AFUA_5G03160	CMGC_group1_multiple	Kinomer	2.5e-77	258.9	6e-79	5.6e-77	257.8
AFUA_5G03240	PDHK_multiple	Kinomer	1.3e-56	190.7	1.5e-46	4.8e-43	145.8
AFUA_5G03950	AGC_group4_multiple	Kinomer	4.3e-51	172.4	2.9	270	-2.3
AFUA_5G04130	CMGC_group3_multiple	Kinomer	2e-125	418.1	3e-127	2.7e-125	417.7
AFUA_5G04170	AGC_group4_multiple	Kinomer/PFAM	0.48	6.8	0.0067	0.63	6.4
AFUA_5G05510	CMGC_group1_multiple	Kinomer	4.4e-85	284.6	1.7e-85	1.6e-83	279.5
AFUA_5G05750	CMGC_group4_multiple	Kinomer	4e-50	169.8	3.4e-35	3.8e-33	113.6
AFUA_5G05900	STE_group1_multiple	Kinomer	4.7e-99	330.6	0.0054	0.5	6.4
AFUA_5G05960	CAMK_group3_multiple	Kinomer	3.1e-33	113.3	3.5e-28	3.3e-26	90
AFUA_5G05980	CAMK_group3_multiple	Kinomer	1.9e-40	137.1	3.7e-06	0.00035	17.2
AFUA_5G06420	STE_group4_multiple	Kinomer	4.3e-80	268.1	7e-82	7e-80	267.4
AFUA_5G06470	CAMK_group6_multiple	Kinomer	5.2e-38	128.8	2.5e-05	0.0023	14.2
AFUA_5G06730	CMGC_group4_multiple	Kinomer	1.3e-22	78.7	4.9e-20	5.5e-18	63.4
AFUA_5G06750	STE_group2_multiple	Kinomer	8e-34	115	0.18	18	1.4
AFUA_5G07950	CAMK_group3_multiple	Kinomer	5.2e-45	152.2	3.6e-07	3.4e-05	20.6
AFUA_5G08480	CAMK_group7_multiple	Kinomer	5.6e-25	85.7	1.5e-19	1.4e-17	61.2
AFUA_5G08570	AGC_group2_multiple	Kinomer	5.4e-111	370.1	6.4e-113	6.3e-111	369.9
AFUA_5G08670	PIKK_multiple	Kinomer	5.3e-05	19.4	0.053	86	-1.2
AFUA_5G09100	CMGC_group1_multiple	Kinomer	6.3e-94	313.9	8.3e-95	7.7e-93	310.3
AFUA_5G11520	AGC_group2_multiple	Kinomer	8.5e-104	346.3	9.7e-98	9.5e-96	319.6
AFUA_5G11700	Histidine kinase	PFAM	n/a	n/a	n/a	n/a	n/a
AFUA_5G11730	RIO_multiple_trimmed	Kinomer	2.5e-13	47.4	9.8e-06	0.032	10.7
AFUA_5G11840	CAMK_group1_multiple	Kinomer	7.4e-29	98.5	9.9e-29	9e-27	91.6
AFUA_5G11970	AGC_group5_multiple	Kinomer	2.9e-118	394.5	3.6e-120	3.5e-118	394.3
AFUA_5G12660	PIKK_multiple	Kinomer	1.8e-80	269.5	2e-05	0.032	10.1
AFUA_5G13420	CAMK_group5_multiple	Kinomer	4.5e-06	23.3	0.056	5.1	3.3
AFUA_5G14870	CMGC_group4_multiple	Kinomer	2.7e-30	104.2	3.8e-24	4.2e-22	77
AFUA_5G14970	CMGC_group2_multiple	Kinomer	0.00057	16.2	8.8e-06	0.00081	15.7
AFUA_5G15080	AGC_group5_multiple	Kinomer	2.9e-06	24.1	4.5e-08	4.4e-06	23.5
AFUA_6G02242	STE_group1_multiple	Kinomer	7.5e-16	55.4	4.2	390	-3.2
AFUA_6G02300	CAMK_group3_multiple	Kinomer	7.1e-96	320.4	2.8e-08	2.7e-06	24.2
AFUA_6G02590	CMGC_group4_multiple	Kinomer	3e-28	97.4	7.9e-27	8.7e-25	85.9
AFUA_6G02670	STE_group2_multiple	Kinomer	3.6e-39	132.7	1.3e-12	1.3e-10	38.2
AFUA_6G02840	AGC_group2_multiple	Kinomer	3.8e-90	301.1	7.2e-92	7.1e-90	300.2
AFUA_6G03240	TKL_group3_multiple	kinomer	0.00092	15.7	0.081	8	2.7
AFUA_6G03252	TKL_group3_multiple	Kinomer	6.9e-12	42.6	1.5e-13	1.5e-11	41.4
AFUA_6G04830	Histidine kinase	PFAM	n/a	n/a	n/a	n/a	n/a
AFUA_6G05120	CMGC_group3_multiple	Kinomer	4.5e-103	344.2	6e-105	5.5e-103	343.9
AFUA_6G06720	CAMK_group4_multiple	Kinomer	4.4e-67	225	6.7e-69	6.1e-67	224.6
AFUA_6G06870	CK1_group2_multiple	Kinomer	2.1e-170	566.7	2.1e-172	2.5e-170	566.5
AFUA_6G07980	CMGC_group3_multiple	Kinomer	8.2e-114	379.7	1.7e-115	1.5e-113	378.9
AFUA_6G08120	CAMK_group4_multiple	Kinomer	6.4e-05	19.5	0.065	5.9	3.1
AFUA_6G08590	AGC_group2_multiple	Kinomer	1.8e-66	222.8	1.5e-07	1.5e-05	21.2
AFUA_6G09240	AGC_group2_multiple	Kinomer	4.5e-79	264.5	4.6e-81	4.5e-79	264.5
AFUA_6G09260	Histidine kinase	PFAM	n/a	n/a	n/a	n/a	n/a
AFUA_6G10240	Histidine kinase	PFAM	n/a	n/a	n/a	n/a	n/a
AFUA_6G11190	CMGC_group1_multiple	Kinomer	3.9e-12	43.3	1.3e-09	1.2e-07	28.5
AFUA_6G12820	CMGC_group1_multiple	Kinomer	3.9e-110	367.5	7.2e-112	6.7e-110	366.7
AFUA_6G13160	CAMK_group5_multiple	Kinomer	1.4e-48	163.9	6.6e-50	6e-48	161.7
AFUA_6G13690	Histidine kinase	PFAM	n/a	n/a	n/a	n/a	n/a
AFUA_7G00530	CAMK_group5_multiple	Kinomer	1.6e-74	249.6	2.5e-76	2.3e-74	249.1
AFUA_7G00740	CMGC_group4_multiple	Kinomer	4.5e-14	50.4	0.00021	0.023	11.7
AFUA_7G03720	CMGC_group3_multiple	Kinomer	4.2e-70	235.2	1.6e-71	1.5e-69	233.4
AFUA_7G03750	CAMK_group6_multiple	Kinomer	2.1e-91	305.3	3.4e-93	3.1e-91	304.8
AFUA_7G03760	PIKK_multiple	Kinomer	6.3e-09	32.4	5.3e-12	8.6e-09	31.9
AFUA_7G04330	STE_group4_multiple	Kinomer	2.4e-143	477.4	3e-145	3e-143	477.1
AFUA_7G04550	CAMK_group3_multiple	Kinomer	2.7e-27	93.6	3.3e-24	3.1e-22	76.9
AFUA_7G04735	STE_group1_multiple	Kinomer	3.5e-06	23.4	0.025	2.3	4.2
AFUA_7G06240	CAMK_group4_multiple	Kinomer	2.3e-07	27.6	4.2e-09	3.8e-07	26.9
AFUA_7G08650	Histidine kinase	PFAM	n/a	n/a	n/a	n/a	n/a
AFUA_8G04670	AGC_group1_multiple	Kinomer	2.1e-21	74	9.6e-11	9.3e-09	32.2
AFUA_8G04810	CMGC_group3_multiple	Kinomer	2.2e-48	163.3	6.3e-50	5.8e-48	161.9
AFUA_8G05680	CAMK_group4_multiple	Kinomer	2.8e-55	186	4.9e-57	4.4e-55	185.4
AFUA_8G05820	Histidine kinase	PFAM	n/a	n/a	n/a	n/a	n/a
AFUA_8G05980	CMGC_group4_multiple	Kinomer	4.5e-39	133.2	7.8e-27	8.6e-25	85.9
AFUA_8G06140	Histidine kinase	PFAM	n/a	n/a	n/a	n/a	n/a
AFUA_8G06280	CK1_group2_multiple	Kinomer	1.6e-17	61	2e-19	2.3e-17	60.5

## Sheet: 4. Primers use in this study
ID		gRNA		primers
AFUA	AFUB	sgRNA seq	name	FP	RP original
>Afu1g01720	AFUB_002120	GTACTAAAACGGGACGCTGT	AFUB002120_404_revcom	CTCCATCGAGGCCAGATCGTCCTTTGTTCCCCTCCACCCACTAGTATCGCTTCTAGAATGCCCCACCGTT	CGACGCTGGCGGGGAGGGTCGTACGGGCGCCAGGCAGCCGCCACCGCATGGTGATGTCTGCTCAAGCGG
>Afu6g02670	AFUB_095640	GATGGGGTCAAGATTAAATC	AFUB095640_308_revcom	AGGGACACATTGTGAGACACAGGCTAGTAAATGCATTGCATGCCTGTATATTCTAGAATGCCCCACCGTT	ATCTTCTCCAAAACTTCATATTTGTCTGCCTCAGCCAAAGCAATTGCCATGGTGATGTCTGCTCAAGCGG
Afu3g08100	AFUB_041010	ATACGACACGCCCCCGCCAT	AFUB041010_490	TCTCTGATCGCCCCGGCAACGAACATTGTCAGGTGACTTTCCTCCGAGTCTTCTAGAATGCCCCACCGTT	CGGCGCAGACCACTCGTATATGCGGAGGAAAGAGAATTCGGCGAGGCCATGGTGATGTCTGCTCAAGCGG
Afu5g11730	AFUB_059300	ATCGCTTGTATCGCTCGCTA	AFUB059300_169	TAACTTTTTTCCGCCATGACATCCGCAACAACGGTAGTCGATAGAGAGACTTCTAGAATGCCCCACCGTT	CGGAAATCCTCGGAAGTGAGGTATCGGATCGCTTTGGGATCGAGCTTCATGGTGATGTCTGCTCAAGCGG
Primers used to generate null mutants
Gene ID	P1	P2	P3	P4	P5	P6	Barcode primer
AFUB_045810	GGTAACGAGGGTCAACTGGT	TAGTTCTGTTACCGAGCCGGAGATCCCGAGGGCTTTCTCT	GCTCTGAACGATATGCTCCAACTGTCCCTGGTCTAGCTGTCT	CTAGACTTAGAGCGGCGTGG	AGCAGGTGGGTTCCTCCATA	CTTGCGGATCAAGGCCATTG	CCGGCTCGGTAACAGAACTAaaaacccagatctctggaACGGCGTAACCAAAAGTCAC
AFUB_050750	GATGGTGTTCTGGCCCAAGA	TAGTTCTGTTACCGAGCCGGGATCCGAGGCTGATACGCAA	GCTCTGAACGATATGCTCCAACGAATCCCCACAGAGACCACG	ATCCATTCAGGGGCACGATC	TCTCTATTCCCCTGCCCGAA	CAGGATGCCTTATTTGCGGC	CCGGCTCGGTAACAGAACTAaaaagagggccttgagccACGGCGTAACCAAAAGTCAC
AFUB_021710	TCTCTGGATGGAGACCTCAAGA	TAGTTCTGTTACCGAGCCGGGATGTGCGATTAGGAGGGGG	GCTCTGAACGATATGCTCCAACCCCTAGATACCCCTTGCTCCT	AGAGGGGAAGGGATATCGCA	AAGAGTTTCCCTCGACTGGC	GTCCGGTTCCGTAACACGAT	CCGGCTCGGTAACAGAACTAaacagcaccctaacgcgtACGGCGTAACCAAAAGTCAC
AFUB_053300	TATAGAGAGCCACTCCGGGG	TAGTTCTGTTACCGAGCCGGCTCACTGGCCACTATAGCGT	GCTCTGAACGATATGCTCCAACCTGTTGTGGTGTCCTTTGCG	GCTGGCAGGTTTGTCCTCTA	AGATCGATGTGCTGTAGCGG	ATCTCGGCGTTGCGGATTAA	CCGGCTCGGTAACAGAACTAaacctgttcgccaccttcACGGCGTAACCAAAAGTCAC
AFUB_029290	CGGCTGACACTGATACCCTC	TAGTTCTGTTACCGAGCCGGCGGACTCAAAACGTCCTCGA	GCTCTGAACGATATGCTCCAACCCAAAGTTCTTGCGACAGGC	CCACCAGCACTCCTAATCTCC	TGTTCTTCCGCGCTACCTTT	CATCAGCAGCGATCATTGGC	CCGGCTCGGTAACAGAACTAaacgactgtgatggtcgcACGGCGTAACCAAAAGTCAC
AFUB_012420	AGTTGCCCCATTGGTGACAT	TAGTTCTGTTACCGAGCCGGGGGCAGCTTTCTAACGGTCT	GCTCTGAACGATATGCTCCAACGCACCTGAAATGAAGCGCAG	CCTCTCCGATGCAGAGTTCG	TACGTACCCTTGTTGGCCAC	GCAGACAATGCGCACTATGG	CCGGCTCGGTAACAGAACTAaacgcaaactccttcaagACGGCGTAACCAAAAGTCAC
AFUB_032300	TTCACTGACGGTGTCCACTG	TAGTTCTGTTACCGAGCCGGGGGTGGATTTCACGGCTACA	GCTCTGAACGATATGCTCCAACCACTATGCTCGGGCCTACAG	TCGCCCCATTGACAACGTAA	GCGATCGATGAGGACGACTT	TCGCAACATCTGAACCAGCT	CCGGCTCGGTAACAGAACTAaagaggctagcggcatgtACGGCGTAACCAAAAGTCAC
AFUB_026400	ACGCCCATCGATTGTGAGTT	TAGTTCTGTTACCGAGCCGGGAGGTTTAAGGAGAGGGGCG	GCTCTGAACGATATGCTCCAACATGGCTTTCGGATTTCGGGT	AAGTTCGAGCGATACCTCGG	AGCCGAGGTTCGTCAACAAA	GAGTTCCGCTGGCCTTAAGT	CCGGCTCGGTAACAGAACTAaagctagactaaaggccgACGGCGTAACCAAAAGTCAC
AFUB_044560	CCATGGTACGGATCCTCACG	TAGTTCTGTTACCGAGCCGGTTACTTCCCGTAAGCCGACG	GCTCTGAACGATATGCTCCAACGGAACTGTAGGCAAATCGGC	GCAAGAAATTCCGCAGCGAT	TCGACGGTTGTTCCATGGAG	GGCATCATCCGCATTCAACC	CCGGCTCGGTAACAGAACTAaatacgcaccgagggtagACGGCGTAACCAAAAGTCAC
AFUB_030660	TCCAGAAGAGTTGGGGAAGGA	TAGTTCTGTTACCGAGCCGGTCAAGGGAGCGAGATGAACC	GCTCTGAACGATATGCTCCAACTCCACGGTAATGCCAGTGAC	GCCGTTCTACTGACTCCCAC	AATACATCGTGCCATCCGCT	GCAGATCCGCACCATTTCAC	CCGGCTCGGTAACAGAACTAaattactaggcgaagcagACGGCGTAACCAAAAGTCAC
AFUB_052450	GATGACGACGACGATGACGA	TAGTTCTGTTACCGAGCCGGTAATGTCGTGGACCTGGTGG	GCTCTGAACGATATGCTCCAACCAGGACCCTTAGTGAGCTGC	GATGGTTCACTCGACCGGTT	TACGAAGCCGACGACAACAA	CGGACCGATCCATGAAGAGG	CCGGCTCGGTAACAGAACTAacacgtgtcgtttagtccACGGCGTAACCAAAAGTCAC
AFUB_041010	AACTGTGAGGATGGAGCCAC	TAGTTCTGTTACCGAGCCGGATCATCGGATGCCCCAATGG	GCTCTGAACGATATGCTCCAACATGACACGGCGTCCAAGTTC	TGCTAATCTTCGTGCGCAGA	GGCAGAGACGGATAGTTCGG	AAGTCCGCATTCTCGTTGGT	CCGGCTCGGTAACAGAACTAaccatgcgcaggtcatgtACGGCGTAACCAAAAGTCAC
AFUB_043130	CCACCGCCTTCCAACTTGTA	TAGTTCTGTTACCGAGCCGGGTGGGGTGAAACAGAGTGCT	GCTCTGAACGATATGCTCCAACCAGGCTTCAATGCATGTGGC	TTTCCCAGGAGACAGGCCTA	GGGACTGTCCTTTCTTGGCA	CGGTGGAAAGACGCCATCTA	CCGGCTCGGTAACAGAACTAaccgcttagcatttccccACGGCGTAACCAAAAGTCAC
AFUB_010510	GGCGCCCAGGTACCTTTTAA	TAGTTCTGTTACCGAGCCGGCAAGGAGATCGTGGGAAAGGA	GCTCTGAACGATATGCTCCAACCGTGGAGCATGAAGCATTTA	TGGATTTGGTCTACGGATGA	CCATCAGTGCCCAAAACACC	AGCAGATAACAGCGCTGTCA	CCGGCTCGGTAACAGAACTAacgcatcacgtagatgctACGGCGTAACCAAAAGTCAC
AFUB_029710	GCAGTTCGTCCTTCTCCTCC	TAGTTCTGTTACCGAGCCGGTCGAGTTGGTAACCGTGGTG	GCTCTGAACGATATGCTCCAACAGTCGCGTCATCCTTTGCAT	TCTCTTGGGTCAACACGCTT	CGCGCTTCATAGACCTGAGT	TGATACCAGGCACAAGCTGG	CCGGCTCGGTAACAGAACTAacggaggacacatacctaACGGCGTAACCAAAAGTCAC
AFUB_018770	GCCTCCACATCTGTGCCTTA	TAGTTCTGTTACCGAGCCGGGAGGACGGACAAGACAACGT	GCTCTGAACGATATGCTCCAACACGGAGTTCCTGCTTTTGGT	TAATGTGAACAGACCGGGGC	TCTTGGCTCAGCAACTGGAG	CAGCGTCTTGAAGTCATGCG	CCGGCTCGGTAACAGAACTAacgtggtgcgaagttaccACGGCGTAACCAAAAGTCAC
AFUB_020560	CAGCGTGGGAGGTATGAAGG	TAGTTCTGTTACCGAGCCGGGGAGTGGGAAGAGCACAACA	GCTCTGAACGATATGCTCCAACCCGTCTTCCGTGTTGCTTTG	ACATCATGTACGGCGTCCTC	ACCTTCTGGTCTGGCGAAAT	ATCTACGCCTCTGGTGGACT	CCGGCTCGGTAACAGAACTAactagggggtataaacagACGGCGTAACCAAAAGTCAC
AFUB_029320	TGAGAGACGGTTGACACCAC	TAGTTCTGTTACCGAGCCGGTCCCATGGGAATGCTCGAAC	GCTCTGAACGATATGCTCCAACCGATCGGTTTCCTCTCGTGT	TCATTAGCGACGTCGATGCA	TGAGGTCAATAGCCCCTGGA	AGAGCGGGTTGTCATCAAGG	CCGGCTCGGTAACAGAACTAactatctgagaaacggcaACGGCGTAACCAAAAGTCAC
AFUB_025560	AATCAGCTCCCAAATCGCCA	TAGTTCTGTTACCGAGCCGGCCAAAGCCAGTAGATTTTGCCG	GCTCTGAACGATATGCTCCAACGCCAGCATTTGTGTCTTGGG	TCCTCTGTCTGCTCTCGTGA	CCGGACAGTTGCCCAGTATT	TCGTCAAGAGACTGCAGCAG	CCGGCTCGGTAACAGAACTAactgccccaagtagatctACGGCGTAACCAAAAGTCAC
AFUB_038630	AATCCGCGCTCGTTATTTGC	TAGTTCTGTTACCGAGCCGGGCACAGGGATATGCAGCCTT	GCTCTGAACGATATGCTCCAACGGCGGACGAACGTGGTTATA	TGGGGGTTTGCAGTCCTTAC	CGCCTGCGACTATCTTGGAT	TGTGAGTTAGCCATGCTGCA	CCGGCTCGGTAACAGAACTAactgtttctactgcggccACGGCGTAACCAAAAGTCAC
AFUB_029240	CTGCCGCAACAGTCAAGAAC	TAGTTCTGTTACCGAGCCGGGCTTGTGGTTGCCATCATGG	GCTCTGAACGATATGCTCCAACAGGCAGTTTACCTCACCTGC	AGGCTGCTACCAGATCAGGA	AACCAGATGCTCAACCCGAG	ATTCGAGCAGGGTTTACCGG	CCGGCTCGGTAACAGAACTAagcgcaagagtcacaaacACGGCGTAACCAAAAGTCAC
AFUB_002120	CGCCTCCGAAATTGCGATTG	TAGTTCTGTTACCGAGCCGGCGGCAAAACGATGAGGCTTT	GCTCTGAACGATATGCTCCAACCGTGATCGTTCATGATGATTGC	GCATATGGCGCTGGTTTCTG	AGGCGCGGTGTTTCATTTTC	ATGGGACTCACTCAGCGTTC	CCGGCTCGGTAACAGAACTAagcgcacactctagacctACGGCGTAACCAAAAGTCAC
AFUB_016170	TGTTCCACGGTGGTGTTGAA	TAGTTCTGTTACCGAGCCGGGCTGTAGGAGTGTCGGATGG	GCTCTGAACGATATGCTCCAACAAGTGGCAATGTCGCTGGTA	TGGAGACGGACTCTCGGAAT	GACATCTGTGGTCCTAGGCG	TTGCTGCACCATAGAACGGT	CCGGCTCGGTAACAGAACTAaggacacatctacacagaACGGCGTAACCAAAAGTCAC
AFUB_048440	CCCAGTTCCACTAGTCACGG	TAGTTCTGTTACCGAGCCGGTTAAGAGACCTTCGCTCGCC	GCTCTGAACGATATGCTCCAACCCAGATGGGGCACGTTTACT	TGTCGGATCTCTTTGCGCTT	GCATAACAACGGCCTTGTCG	GTCCAACGTCAACACCTTGC	CCGGCTCGGTAACAGAACTAaggactctttgcttggttACGGCGTAACCAAAAGTCAC
AFUB_013090	GGAGCCAATCCGCGATATCC	TAGTTCTGTTACCGAGCCGGGACGGTTTGATGACCCTGGT	GCTCTGAACGATATGCTCCAACTGTTGCGATCATCATGGCCA	CGCTCTGATCCAGCTCACTA	TACCAGCAGGGCAGGATACT	CTGCCTTGTTGACATGCCAC	CCGGCTCGGTAACAGAACTAaggtgtgagttctagctaACGGCGTAACCAAAAGTCAC
AFUB_019630	CCTTTCATGGCCGGGAATCT	TAGTTCTGTTACCGAGCCGGTGTCGTCATCTTGACTGTCGA	GCTCTGAACGATATGCTCCAACTCCTCTGCGTTTGGTGTTCA	TCCGTCGCCAATTACCCAAA	CTGCCTAGCTGCTTCCTGAA	AGAAGGACAACAGCAGAGGC	CCGGCTCGGTAACAGAACTAagtcctcgagcaaagagaACGGCGTAACCAAAAGTCAC
AFUB_006780	TCGGTAGTGGTCCATCTGGT	TAGTTCTGTTACCGAGCCGGAGATCTGGCTTGGGAGTTGC	GCTCTGAACGATATGCTCCAACACGTCCTCAAGATGCATGACA	GCTCACCATACCAAGCCCAA	CCTTTCCGACCCTTTCCTCC	GCTTTCCGTGGGCTAAGACT	CCGGCTCGGTAACAGAACTAataattccggagtacccaACGGCGTAACCAAAAGTCAC
AFUB_053440	GGAACATCCCAAAACGAACCA	TAGTTCTGTTACCGAGCCGGCTGCGACAGAGGTCAGTCAA	GCTCTGAACGATATGCTCCAACAATCCACTGTGCCAGCTTCA	CTCTGACGCTCATTCCTCCC	ACAGCCAGAGAGGGATAGCA	GATCGATGCTGGGTACTGGG	CCGGCTCGGTAACAGAACTAatacgttctgcttctccgACGGCGTAACCAAAAGTCAC
AFUB_039620	CGGTGCCCTTTCTGTCAAAC	TAGTTCTGTTACCGAGCCGGGCGATCCGGATGACAGATGT	GCTCTGAACGATATGCTCCAACGGACTCTAGGGGCTCTACGT	AGCCATCCACCATCCTACCT	TGATTGTCGGTTGGCAGACA	TGTGTTTCGCATCCCGTACA	CCGGCTCGGTAACAGAACTAatcaatcacgattcacgcACGGCGTAACCAAAAGTCAC
AFUB_038640	CCTGTGCGCTATGGATCTGT	TAGTTCTGTTACCGAGCCGGTAGAATGGAGCGTGCACGAG	GCTCTGAACGATATGCTCCAACTGGCGCCGGTAGGTTTTTAT	TGTGGACTCGAATGGAAAGGG	TCAATGCCAACATGGATGCG	GATGGGAAGACACCTGCCTC	CCGGCTCGGTAACAGAACTAatccacgaggcctgaaacACGGCGTAACCAAAAGTCAC
AFUB_045840	TGTCACAATAGGCGGTGCTT	TAGTTCTGTTACCGAGCCGGGACTACGTTGCTGGAGCCTT	GCTCTGAACGATATGCTCCAACACGCACCCTGTGTCTAGTTG	AAGGGAACGATGCAGTCCAG	TGTCGAATGTTCCGCTTCGA	CGATGTCTCTGACGGGTGAG	CCGGCTCGGTAACAGAACTAatcggcaaactgggaagcACGGCGTAACCAAAAGTCAC
AFUB_053070	TTCTTCCCCCTACTCTCCCG	TAGTTCTGTTACCGAGCCGGAACGTCCGTGCTCCAATGAT	GCTCTGAACGATATGCTCCAACTCGCCTAATGGAAGCTGTGG	ACACATTGGAGGTAGCACCG	GAATCTCGCCGCTCATTTCC	TCGCAGCTGCTGAATTCTCA	CCGGCTCGGTAACAGAACTAatggatcacaccaacggaACGGCGTAACCAAAAGTCAC
AFUB_051750	GCGAACAACAGTCAGCACAG	TAGTTCTGTTACCGAGCCGGGGATTTTGACTCAGCCGGGA	GCTCTGAACGATATGCTCCAACCGACCCATAATCTGCGCCTA	CGGTGAACCTCTCAAGCAGT	AGTGGCGGAGTTTCCAGAAC	CATTGGGTCCGTACTGCTGT	CCGGCTCGGTAACAGAACTAattactgtggcggtattcACGGCGTAACCAAAAGTCAC
AFUB_015480	AACAGCGACGAGAGCTTTCA	TAGTTCTGTTACCGAGCCGGGAGGGTGCTGTTTCGGGTAA	GCTCTGAACGATATGCTCCAACATTCCCTATTGGACCGAGCG	GCTACCACCACTACCACCAC	CGCGTCCCGATGGTAGTAAA	TTGGGTTCGTCGATCTGCAA	CCGGCTCGGTAACAGAACTAattggccctgtttttccgACGGCGTAACCAAAAGTCAC
AFUB_026080	TGAGAGTGAACCTTTTCGGAGG	TAGTTCTGTTACCGAGCCGGCCCCAGGGTGGACATTTGAA	GCTCTGAACGATATGCTCCAACATTCCCCCTTTCTTCCCCCT	TAGCCGCCGTAATACGAAGC	TGAATGGACTGGTGCAGGAC	GGGAGTGCAAGATCGAGGAG	CCGGCTCGGTAACAGAACTAcaagcaggcacctatatcACGGCGTAACCAAAAGTCAC
AFUB_029820	AAGACCCCTTGCTCTCTGGA	TAGTTCTGTTACCGAGCCGGATTCTCACCGTGGGTTGTCC	GCTCTGAACGATATGCTCCAACAGCTGGTCTCTTGCGCATT	CGCATTCCCTTGGTACCCAT	TTGGCAGCGTACTACCGATC	TGCCGTTGTACCAGACAGAC	CCGGCTCGGTAACAGAACTAcacgctcgacggtagataACGGCGTAACCAAAAGTCAC
AFUB_027640	AAGGGTCAAAGGCCGATCAG	TAGTTCTGTTACCGAGCCGGGTGCGCGCTTTATTAACCCA	GCTCTGAACGATATGCTCCAACCCACTTCCCACAGACTGCAT	CATCGTCCGTCCCATTGACA	GGGTGTGAATTGCCAACCAC	TCGGGGTCTAAGAAGAGGGG	CCGGCTCGGTAACAGAACTAcagtgctaacccagcgatACGGCGTAACCAAAAGTCAC
AFUB_038060	CCCTTTCAAGTTCCTCCCCC	TAGTTCTGTTACCGAGCCGGGTCGTGGTCTGCCTATACCG	GCTCTGAACGATATGCTCCAACATTCGTCGCTGATTCCTCCC	CGAGCGCTCAAATCTCAAGC	GTGCAGCGAATGAACGAGTC	ATACCTTCTGGGAGCTCCGT	CCGGCTCGGTAACAGAACTAcagttgactcggtggttcACGGCGTAACCAAAAGTCAC
AFUB_001600	ACTGTTGGTTGCAAGAACGC	TAGTTCTGTTACCGAGCCGGTTAGAACAAGCCCAGCCAGG	GCTCTGAACGATATGCTCCAACCTTCAAACCCCGTCAACACG	ACAAGGCGAAGATGGACCAG	GCGAACGGGGTGTTGTTTAC	AGCCCTCTGACGTATGGAGT	CCGGCTCGGTAACAGAACTAcatgacagtcttcagctgACGGCGTAACCAAAAGTCAC
AFUB_053500	TGCCGCCATCAATAACAGGT	TAGTTCTGTTACCGAGCCGGATGTGCGAACGGAGGACAAT	GCTCTGAACGATATGCTCCAACCACATCTGGGGAGGCATTGT	TATCGGCGAGCATGCGAATA	CACGACAGGCATGGTAACCT	GTCCTGAGGTAATGCGGCTT	CCGGCTCGGTAACAGAACTAcatgcaagcaagcccaaaACGGCGTAACCAAAAGTCAC
AFUB_018600	GAGATGACGGGAATGGGCTC	TAGTTCTGTTACCGAGCCGGGGAGCCCAGTGTCGTTTTCT	GCTCTGAACGATATGCTCCAACAACCACGAGGCCATTTGACT	AAGCTGCGTCTGACACTTGA	TTCTCCGCACAGAAGCACAT	TATGCATCCTCGTCAAGGCC	CCGGCTCGGTAACAGAACTAcatgctgctttagatgtgACGGCGTAACCAAAAGTCAC
AFUB_023600	CCTGGCGGACTCTTTCGTAA	TAGTTCTGTTACCGAGCCGGGCTTTGGGAAGAGGAGAAGCA	GCTCTGAACGATATGCTCCAACCCTCCTTTCCTTGTCAGCCA	GCGGCAAGTCTGATAGTGGA	CTTGAGAGCAGCAGAAGCCT	CGGGACAGATGACGGATGAG	CCGGCTCGGTAACAGAACTAcatgtaacccggatgcacACGGCGTAACCAAAAGTCAC
AFUB_010360	CCAAAGAGCAGATCCCCCAA	TAGTTCTGTTACCGAGCCGGCCACACATCTACACGGCTGT	GCTCTGAACGATATGCTCCAACAGCTCACTTTCCGTGCTTCA	CGAGCTTCGAGGGCTTCTAT	GGTTAGGGAGCTTGGCACAT	ACCCTCGACTCTCTGCAGAT	CCGGCTCGGTAACAGAACTAcgaatagttcgggtgcgtACGGCGTAACCAAAAGTCAC
AFUB_044400	GCTTTTCTCGATTGCACCCC	TAGTTCTGTTACCGAGCCGGGCGACTGCGTTCTCCCTTAT	GCTCTGAACGATATGCTCCAACTATACTACACGGCCCCTCCA	AAACACGTTGCTCACCTCCT	GATGGTTCTGGTCCTCTGCC	GCTGGCGAGGCAATCCATTA	CCGGCTCGGTAACAGAACTAcgacgtggtggccttaatACGGCGTAACCAAAAGTCAC
AFUB_043460	AGAGACAGCCCGGACACTAT	TAGTTCTGTTACCGAGCCGGGACCGAAGCTAAGTGAGGGG	GCTCTGAACGATATGCTCCAACTGTGTCAATCCAATGAGTCCAC	CTGGGTTGACAGCGTACGAT	GCTGGCGTTAAATGCTCGAG	AACTGCTCGTGACCAGGAAG	CCGGCTCGGTAACAGAACTAcgatgtaagccaaggcaaACGGCGTAACCAAAAGTCAC
AFUB_028770	CATGGATCGGGTGTTTTGCG	TAGTTCTGTTACCGAGCCGGACGGACTGATGATTGTGCCA	GCTCTGAACGATATGCTCCAACACTCCCTTCTTCCCTCTCGA	AAAGGACGCAATCGGGGTAG	TACTCTGTACCCCCAGCCTC	AGGCAATTGTGGGCTATGCA	CCGGCTCGGTAACAGAACTAcgcacatctgtcaccactACGGCGTAACCAAAAGTCAC
AFUB_036500	GACTGTTTGTGGCGGATTCG	TAGTTCTGTTACCGAGCCGGGACCCAGGTTGCAATGGAGA	GCTCTGAACGATATGCTCCAACGTCTATGTCCCGCTCACTGG	ACGACTGACTATGACGACGA	GCCATGGAGTCGATCTTCGT	TTGTCCAACTCCCTGCAGTG	CCGGCTCGGTAACAGAACTAcgcttgcctcttagccatACGGCGTAACCAAAAGTCAC
AFUB_051670	ACGTTCTCAGCGTCTCCATG	TAGTTCTGTTACCGAGCCGGCCGACTGGAGAACGGATGAA	GCTCTGAACGATATGCTCCAACGACACTACATACGCGGCACT	CCGCACCATCGTTTTTCCTG	GGCACGGGAAGAATCTGGAA	CTGCGTATCGTTCTACCGCT	CCGGCTCGGTAACAGAACTAcggaagtccgttctcactACGGCGTAACCAAAAGTCAC
AFUB_023730	GCTCTGATCGCCCAGAACAA	TAGTTCTGTTACCGAGCCGGTTATCGGCAACTGTGGTCGT	GCTCTGAACGATATGCTCCAACCGATGTTCGAACAGCACCAG	GCTATCGCGCATGATTGGAC	TCCCCTCCCTTCGGATGATT	TCAAGCTGTGGTGCCAAGAA	CCGGCTCGGTAACAGAACTAcgtatgcgaaggtgattaACGGCGTAACCAAAAGTCAC
AFUB_027480	GGCTGTTGCAAGTGAGCATT	TAGTTCTGTTACCGAGCCGGAGGAACGACTTGAACACCCC	GCTCTGAACGATATGCTCCAACACCACCCAGCATTTCTTCTCA	CTATACCCGCCGACAAGGTC	ATCAGGCACATATCAGGCCG	CGGGAAGTCTTCGAGATCCG	CCGGCTCGGTAACAGAACTAcgtttgatgccaaccgtcACGGCGTAACCAAAAGTCAC
AFUB_030570	CGCAGCACAGATCAAAGTACT	TAGTTCTGTTACCGAGCCGGAAGGATGGCTCCCAAACGAG	GCTCTGAACGATATGCTCCAACGAGAGGGCACTTGGGTTAGG	TCGGTGGAGTAAAACTGGCC	CGGGAACTAGCCTTGTTGGT	AAAGGGGACTGACTTTCGCC	CCGGCTCGGTAACAGAACTActaaccgtgttcggactgACGGCGTAACCAAAAGTCAC
AFUB_053520	CGGATGTTCGACAGGTGACA	TAGTTCTGTTACCGAGCCGGTATCATCGTGCTTGGGTGCG	GCTCTGAACGATATGCTCCAACGGGAAATGACCCTGGCCTAC	GCATGGGTTGGGTTCTCACT	TGACGAAGCTGGGTGAACAA	TCAGCAACGGCCTCAAATCA	CCGGCTCGGTAACAGAACTActagaagtcactgattccACGGCGTAACCAAAAGTCAC
AFUB_039100	GGTCTTGAAGCGACCTCTCT	TAGTTCTGTTACCGAGCCGGTCAGGTCAGAAAGCGCCAAT	GCTCTGAACGATATGCTCCAACGACGCCCGTTACTGGAGATC	CGATCGAAAGAGCCGGAAGA	CGTGTTGGACCAGGATGTGA	CAGCTGGCAGGATCAACAGA	CCGGCTCGGTAACAGAACTActcttcaactaaagggtgACGGCGTAACCAAAAGTCAC
AFUB_007300	ACTGCACAAGTGTTGTTACCA	TAGTTCTGTTACCGAGCCGGGGATGCTTTCCTCCCTGTCC	GCTCTGAACGATATGCTCCAACTCGATTTAGAGTCTGCCGCC	ATTTCCGAGACAACAGCGGT	CACCAAAGTTCCCCACCACT	TGTCTCGCTTTCTGCATGGT	CCGGCTCGGTAACAGAACTActgaaagatcatagcccgACGGCGTAACCAAAAGTCAC
AFUB_014350	TGCCTTTTCCTTCCTGTTTCA	TAGTTCTGTTACCGAGCCGGACAGATTGAAGGTGCTGCGT	GCTCTGAACGATATGCTCCAACCTTTCGGTTTTCGCGTTCGT	GCATCTTGGCTCAACCCTCT	GACAAGACGACAGCTCACCA	CATTGCAACTGTGGCAGACC	CCGGCTCGGTAACAGAACTActgcacccaatagaccagACGGCGTAACCAAAAGTCAC
AFUB_006320	AGTGGCTGTTGATTGGCTGA	TAGTTCTGTTACCGAGCCGGAGGAGGGAGAGAACGACACA	GCTCTGAACGATATGCTCCAACTAGACTTGGCTTGGCTTGGG	CGAGGATCGCCGAATCCTTT	CGATGCTCGTTTCCCTCAGT	TCCCCATCGCAATCACTTCC	CCGGCTCGGTAACAGAACTActggcgcttgcaacatagACGGCGTAACCAAAAGTCAC
AFUB_052630	GCCTGGGTTGTTGAAAGCTG	TAGTTCTGTTACCGAGCCGGCTCGGAGGTGATCTGATCGC	GCTCTGAACGATATGCTCCAACCCAGGTGGGCACAATGAGAT	AGCATGAAACGGTTCGGTCT	AACCAATTCTCTCGCGCTGA	CGGGGATGTTGATCTCGGAG	CCGGCTCGGTAACAGAACTActggtgttgagccaagctACGGCGTAACCAAAAGTCAC
AFUB_035220	GCGAAAGAGCAACATGTCCA	TAGTTCTGTTACCGAGCCGGTCCGATGGCTTTGTAGACGC	GCTCTGAACGATATGCTCCAACCCGGTATTCGAGCCTAAGCA	GCAGACCCTTTGAATGCGTC	GAGGGGGAAATTCAGGGACG	ATCCCTACCTAACCCACCCC	CCGGCTCGGTAACAGAACTActgtggaggtttcggtctACGGCGTAACCAAAAGTCAC
AFUB_019930	ACGACAAATGGCCTGTGGTT	TAGTTCTGTTACCGAGCCGGGGACGACAAAGGACTCGGTT	GCTCTGAACGATATGCTCCAACACAGCTGGGACAAACCTAGG	CAGGACGACACTCCGTATCG	TGTCCGCTCTCTCTAGGCTT	CCGTACGGACCCTGTAATCG	CCGGCTCGGTAACAGAACTActtctgataggctagcttACGGCGTAACCAAAAGTCAC
AFUB_017750	TTGTTAACCCACTGCGACGA	TAGTTCTGTTACCGAGCCGGCCCACAACCCGGTATTTCGA	GCTCTGAACGATATGCTCCAACTCTCCCCTGCAACTATCCCA	GCCATCGAAAATCAAGCGCT	CGGCTCAGCTCATCGTTTTG	CAGGGGAGATTGCTAGAGCG	CCGGCTCGGTAACAGAACTActttccggctcgaaagttACGGCGTAACCAAAAGTCAC
AFUB_011380	TGTTTCGGCACATACCAGCT	TAGTTCTGTTACCGAGCCGGGATGAGGCGACTACATGAGGG	GCTCTGAACGATATGCTCCAACCCGTCACTTTCCTACGCCTC	GCATCATGAAGCGTGAGACG	CGTCATCGATGTTGCAGCAG	TACAAGTACCGGCTCCCTGA	CCGGCTCGGTAACAGAACTAgaaatcggcttttgacccACGGCGTAACCAAAAGTCAC
AFUB_027890	GGTGTACAAGTACCCCTGGC	TAGTTCTGTTACCGAGCCGGGATTGGTGAGTGGCAGGGTA	GCTCTGAACGATATGCTCCAACTGTTGACTGGAGATGGCCAC	TTCGCAGTGCATGGAGAAGT	ACAGGGAATAGTGCCGGTTG	GAATCCAGCCTGTGAGCACT	CCGGCTCGGTAACAGAACTAgaacgaactgtatgatggACGGCGTAACCAAAAGTCAC
AFUB_056020	GCGGACGAGATACCCACAAA	TAGTTCTGTTACCGAGCCGGGGAGTAGTAGACTGATGGGGGT	GCTCTGAACGATATGCTCCAACTCAAGCCTCTTTCTGCGGAC	CAGCGACCGATGACCCATTA	GCAGGGAGAGACAGGCATAC	GCTGTGTCTGGGTACTTGCT	CCGGCTCGGTAACAGAACTAgacagagatggctttgaaACGGCGTAACCAAAAGTCAC
AFUB_089870	CAATTTAGAGGCGCTGCGAC	TAGTTCTGTTACCGAGCCGGTGAGCAGCCGATCACAAGAA	GCTCTGAACGATATGCTCCAACTACTGCTGAAGACGCTCGAG	TTATCCACGACACTCCGCAG	ACGCAAGCATGTCCCCTTAA	CCGTACCTAGGAGACGTGGA	CCGGCTCGGTAACAGAACTAgacgaaaacttggagcttACGGCGTAACCAAAAGTCAC
AFUB_059390	AAGATAGGGGCAGCTGACCT	TAGTTCTGTTACCGAGCCGGGGTCGCTCCAGACGTCATAC	GCTCTGAACGATATGCTCCAACGGTGAAACCGATTGCTACCG	GGGATACAGCGAGCAATCGA	CCTCCCTGTTCTCCGCAATA	AGACTAGAGGCGCAGGGTAA	CCGGCTCGGTAACAGAACTAgagcgatacgacgacatcACGGCGTAACCAAAAGTCAC
AFUB_059540	GTGCCTGGAGAAGTCGTACG	TAGTTCTGTTACCGAGCCGGCAGTAAACCCGGGGAAACGA	GCTCTGAACGATATGCTCCAACGCCTTCGTTGCTCATTCGTC	CGTCGTGTGTGTCTGTGGTA	AACATACCTGGCTGGATGGC	TGCAAGGGAAGAGTGACTCG	CCGGCTCGGTAACAGAACTAgagcgataggaaagtgttACGGCGTAACCAAAAGTCAC
AFUB_059090	TGTGATGGGGTTTATGGCCC	TAGTTCTGTTACCGAGCCGGCGACCACTATGGAAGCGACA	GCTCTGAACGATATGCTCCAACGCCTCCTGCGACAAAACAAG	CGTCCAGACTTGTAGCACGT	CACAGGTGTTCGGAAGGTCA	GACTTCCTGCTCGAGATCCG	CCGGCTCGGTAACAGAACTAgagcttactgacccgtctACGGCGTAACCAAAAGTCAC
AFUB_066150	TCGATATCAAGAACGGCGCA	TAGTTCTGTTACCGAGCCGGAACCAAGCACGTCCTGTCAA	GCTCTGAACGATATGCTCCAACAAGGCATTCTGACCCTTCCG	GTGGGCATCAATCGGAGAGG	GCCGCTTCTTGTCATTCGTC	TGGACTACCGAAGAGAAGGGA	CCGGCTCGGTAACAGAACTAgaggtctagcacctttaaACGGCGTAACCAAAAGTCAC
AFUB_071620	CGGATCCATGGTACGGATCG	TAGTTCTGTTACCGAGCCGGAGCAAGGCGGAGAAACAAGA	GCTCTGAACGATATGCTCCAACGGCAAATAATGATGGCCGTGG	ATTGAGGGAAGATGGGCTGC	CTGTCTGGCTGTGCTTGAGA	AATAGCAGACCAAGAGGCCG	CCGGCTCGGTAACAGAACTAgatttttaatcgggagccACGGCGTAACCAAAAGTCAC
AFUB_056110	TATCGCGGTCTACGGTTTGG	TAGTTCTGTTACCGAGCCGGTGTTGTGACGAGAACTGCGA	GCTCTGAACGATATGCTCCAACCCAGTCCCTTCCCCCTGATA	CTGTGGACAAGCCGACCTAG	AGTCACGCCATATCAAGCCC	GATCCCTACTTACCCTGCGC	CCGGCTCGGTAACAGAACTAgccgttaagatgactaagACGGCGTAACCAAAAGTCAC
AFUB_082830	CTCGAATTGACGAACGCGAC	TAGTTCTGTTACCGAGCCGGTGATCTTTCCGTGATCCCCC	GCTCTGAACGATATGCTCCAACACCTGTCTTCCTTTTCGCGT	CTGCGAAATTGGGGTCATCC	GCAGAACAGACACGAGTGGA	ACGATGACCACCCTTGAACC	CCGGCTCGGTAACAGAACTAgcctcaccctgatttggtACGGCGTAACCAAAAGTCAC
AFUB_082700	GCCTCCTTACCGAGTTCCTG	TAGTTCTGTTACCGAGCCGGCTGATTCGCAGCTTCCGAGT	GCTCTGAACGATATGCTCCAACATTGCGTTCTTGAACACCGC	CGATGAGTCATGGCGCAATG	ACTTGACACAACGATCCCCC	CAGAGGATGTTACTGCGGGG	CCGGCTCGGTAACAGAACTAgcgaagaacgctgaaataACGGCGTAACCAAAAGTCAC
AFUB_072650	GCCCCCTGTTGGCTAGATAA	TAGTTCTGTTACCGAGCCGGATTTGGCGAGCTATAGGGGC	GCTCTGAACGATATGCTCCAACCAGTTCCATGTCAGGTGACCA	CGCTGCGTCTATCACCCAAA	TTCTCCGGCAGATCCAACAG	GAGTCTGTCTGCTTCCCCAC	CCGGCTCGGTAACAGAACTAgcgttaaggtctctgtcaACGGCGTAACCAAAAGTCAC
AFUB_063820	TGCACACAATAGCCAGTCGG	TAGTTCTGTTACCGAGCCGGCAGTTGTCTCGGACCAGGTG	GCTCTGAACGATATGCTCCAACACAAGATCGCCAGGACACTG	ACTTGTCTTGCAGAGGGACG	GGAATGCCATGGGTGAAAGC	ATGCTACTGAGATGCTGGCC	CCGGCTCGGTAACAGAACTAgctgaacatcaggtctgcACGGCGTAACCAAAAGTCAC
AFUB_077790	TGATACCTGGCCCCGAGTTA	TAGTTCTGTTACCGAGCCGGCATGATGAGCGTGCGGAAAG	GCTCTGAACGATATGCTCCAACTCCAAAACACGCTCCACTCA	AACGGCATCTTCCCTCGATG	TTCTCCACAACAGGTTGCCA	TATACGGCGGCGCAAGTATT	CCGGCTCGGTAACAGAACTAggagatgcgatcttcaccACGGCGTAACCAAAAGTCAC
AFUB_073970	TGCTCCGGGTTTGACAGATC	TAGTTCTGTTACCGAGCCGGACTTTTGCTCGAAGGACGGT	GCTCTGAACGATATGCTCCAACGGCTGACAGATGCCGAAAAC	AGCGTTACACCCATCTCGTG	GTCCTCATGTTCTCCGGCAA	CCATTCTGGATTGCGCGTTT	CCGGCTCGGTAACAGAACTAggattacgaaacggaagtACGGCGTAACCAAAAGTCAC
AFUB_078810	TACTGCCGATCATCAGCGAC	TAGTTCTGTTACCGAGCCGGTCATAGTCAAGGTCACCCCC	GCTCTGAACGATATGCTCCAACATTCAGTGGCGTCTCTTGCA	CAGAAACTTGCGCTTGCGAT	ATTGCTTTCTCCAGCCCCTC	AACAGCGCCGCGATATCATA	CCGGCTCGGTAACAGAACTAggcaaggcaacatgatcaACGGCGTAACCAAAAGTCAC
AFUB_093160	GCGGCCATAAACAGAAAGCC	TAGTTCTGTTACCGAGCCGGGAGAGTATGGAGGGCTGCAC	GCTCTGAACGATATGCTCCAACCGTTACGAATCAAACGCCCC	TGCTCAGGATGATGAAAAGGCT	AACTGTCCAGGTGTGCAACA	AGGAAAGGCAGCACGAAGAA	CCGGCTCGGTAACAGAACTAggcttacctagtttctctACGGCGTAACCAAAAGTCAC
AFUB_089250	CCGTTCCTCGCTCCTCTTTT	TAGTTCTGTTACCGAGCCGGTGTGAAGAGAGACGGCTTCG	GCTCTGAACGATATGCTCCAACCCGCCTCTCATCATCCCATT	TGAGCGTATGGACAGCTTGA	GAGGGGTCTGGAGGGATCAT	ACGAGCACAAGCACCATACA	CCGGCTCGGTAACAGAACTAgggatcgccttttggtaaACGGCGTAACCAAAAGTCAC
AFUB_075210	ACTATTCCGCAGCAGCTTCC	TAGTTCTGTTACCGAGCCGGAGTATGGCGTTCGGTTTGGT	GCTCTGAACGATATGCTCCAACTAGCTTCACAACAGGGCTGG	GTGCTTGACAAGAACGCCAG	ACCTGCACTTTTCCCCTCTG	GATGGTCTGTGGGAAGTCCG	CCGGCTCGGTAACAGAACTAgtaagacatcgtcgaagcACGGCGTAACCAAAAGTCAC
AFUB_090090	CCTCAGCATGATAGCCGCAA	TAGTTCTGTTACCGAGCCGGAAAAGACAAACAGCAGCGCC	GCTCTGAACGATATGCTCCAACCGGGTCCAGACACTGATCAG	CGACCACGTATCTACCACCG	GTCACTTGCAACCGTGTGTC	CTACGTCGCACCGATCTGTT	CCGGCTCGGTAACAGAACTAgtaatagttggctcgtgcACGGCGTAACCAAAAGTCAC
AFUB_078920	AAAAAGAGGCGCCGTGAAAC	TAGTTCTGTTACCGAGCCGGGCGCCACGAATTTGATCGAG	GCTCTGAACGATATGCTCCAACCGGCAGGGCGAAGGAATAAA	ACTGACTCACTGGCACATCA	CGTCAGGTACAAGGTCGCTT	GAGCATCACGACGGGAATCT	CCGGCTCGGTAACAGAACTAgtaatcttaggttccggtACGGCGTAACCAAAAGTCAC
AFUB_077210	CGCAGAAGATCTCAGCTGCT	TAGTTCTGTTACCGAGCCGGGCGACGACCTCATCTCAAGA	GCTCTGAACGATATGCTCCAACAAGCTGCTGATGCTCGATGA	TGCAGTAAGCCGAATACACTCA	TCGGTAAGACAGGTGTTGCC	AAACGCTGAAGGGAGTCTGG	CCGGCTCGGTAACAGAACTAgtcaacgcgactattatgACGGCGTAACCAAAAGTCAC
AFUB_066030	GGCGAAGGTTCAACCCAAAC	TAGTTCTGTTACCGAGCCGGGGACGCTAGTTCCACCGAAA	GCTCTGAACGATATGCTCCAACCTCCTGCCAAAACACTTGCG	AGTAGCGGTCCAAAGAAGGC	TGGCATCAAGAGCACTGGAG	ATTGAAAAGCCAAACCCGCC	CCGGCTCGGTAACAGAACTAgtccgtgactttttcatgACGGCGTAACCAAAAGTCAC
AFUB_095720	ATTTCCACCTTGGCTTCCGT	TAGTTCTGTTACCGAGCCGGCAGCTCTACTTTCCGCAGCT	GCTCTGAACGATATGCTCCAACTCGCGTTACACCCACCTTAC	ATAAGAGCCCTGGTCCCTGT	CTTTGCAGCCGATTTCGAGG	GGTAGAAACGCGACCTTGGA	CCGGCTCGGTAACAGAACTAgtgtttcgggttgcatttACGGCGTAACCAAAAGTCAC
AFUB_054290	GGTTGATTGACTTGCGTGGC	TAGTTCTGTTACCGAGCCGGGCGGCTAGTAGGGCATGTAG	GCTCTGAACGATATGCTCCAACCTGTAAGCTCAGCGTGTGGA	AGCTGTTCTCTTGCTGCTCT	CACATCGCAGGTAGGCTCAT	CCCCGTCGTTTACTCCACAA	CCGGCTCGGTAACAGAACTAgttactctaatgttggggACGGCGTAACCAAAAGTCAC
AFUB_060320	GATCTCCACGACGAATGCCA	TAGTTCTGTTACCGAGCCGGAGCTCCGTTTATTCTGCTGGA	GCTCTGAACGATATGCTCCAACCTTGGAGGCCCTGCTGTATC	TCCAGAGCTCGGAAGTACCA	TCATGAAAGCGCATAATTGC	TACGATTGACTGCCATGCTC	CCGGCTCGGTAACAGAACTAgttatacgaaatacgcggACGGCGTAACCAAAAGTCAC
AFUB_081870	ATGAGGAGTAGGAGCCGGTT	TAGTTCTGTTACCGAGCCGGTCAATCGTGTGACCAGGCAA	GCTCTGAACGATATGCTCCAACCGGCAACCTCTTCAGCTACA	CGATCAGAGTCGACCTTGGG	CCTCCTCTTCGGCTTTGGTT	GCGCTGTATCGATTGCGTTT	CCGGCTCGGTAACAGAACTAtaaccagcttcttctggcACGGCGTAACCAAAAGTCAC
AFUB_095460	AGACATCACAAGCTTCCGCA	TAGTTCTGTTACCGAGCCGGAGGAGGGAGAGGAGTCAACC	GCTCTGAACGATATGCTCCAACGGTCGTTCGGAACCATGTTC	CTCGAGTATCAAGACCGCCC	AGCACGCAGATAAGCCATCA	ACCAGACACGTCATCAACCC	CCGGCTCGGTAACAGAACTAtacacaagtgggctcttgACGGCGTAACCAAAAGTCAC
AFUB_087320	GAGGAATTGGCAATGGCAGC	TAGTTCTGTTACCGAGCCGGCGTAGGAAGCCGGACATTCA	GCTCTGAACGATATGCTCCAACTCTTGTGCCACGGCTCATAG	TCAGTCGTTTGTCGCGAGAA	GATACCCTCAGCTCGCACTC	ATGACGCGCCATTTAAGGGA	CCGGCTCGGTAACAGAACTAtaccacttggagctgctcACGGCGTAACCAAAAGTCAC
AFUB_079830	AGGAGCATACGGCCAACTTC	TAGTTCTGTTACCGAGCCGGTAAAGGTGGCCCGGAAAAGG	GCTCTGAACGATATGCTCCAACCGAGCGTCTACTGAGGAACG	TATGTTGAAGGCGTACGGGG	ATCAGATGCGCTCCATAGCC	CTCGGATGGGTATCGACTGC	CCGGCTCGGTAACAGAACTAtatagagcccctctttgaACGGCGTAACCAAAAGTCAC
AFUB_078980	CTCTACTACACAGCGGCGAC	TAGTTCTGTTACCGAGCCGGCCGGTAAATCAATTCCCACACG	GCTCTGAACGATATGCTCCAACCGAACCCGGAAGAGGACAAA	GCATGTGCATCAAGCCTGAG	TCCTCATCTCGGAATGCAGC	AACATTGGTGGCTAGAGGGC	CCGGCTCGGTAACAGAACTAtatcaccgatgcttaccaACGGCGTAACCAAAAGTCAC
AFUB_053960	TCAGCATGGGGAAAGTTCGA	TAGTTCTGTTACCGAGCCGGTCGTGCGGACGCTGATTTAT	GCTCTGAACGATATGCTCCAACGTGTCCTACATAAGCGGGCA	CACAGACATGGGAGTCGACC	CCACCAGCACTGATTCCACA	TCCTTACCACAAGAACCGGC	CCGGCTCGGTAACAGAACTAtcatgcagagtcacctaaACGGCGTAACCAAAAGTCAC
AFUB_070630	CAGGGTCTGTTCGACAGGTC	TAGTTCTGTTACCGAGCCGGTCTTGTAATGGAGCGACCGG	GCTCTGAACGATATGCTCCAACTGTCCATTGCCCACTGTTCA	GGAACGGCATCTGCACTTTC	TGGCCATCAAGTCGAAGCAT	ATGCAAGCACATGATCCCCA	CCGGCTCGGTAACAGAACTAtccacggaaacgtggctaACGGCGTAACCAAAAGTCAC
AFUB_089280	TCAAGGTACTATTGCCGCCTC	TAGTTCTGTTACCGAGCCGGCGACAGAATCGCCGTTCTTG	GCTCTGAACGATATGCTCCAACGATCATCAAGTTCAGCCCGC	TTTGGCAGCGACAATGCAAA	GTGCCAATCATCGGACATGC	CAAGCACCCATGTTGACTGC	CCGGCTCGGTAACAGAACTAtcccttctgcgctaacagACGGCGTAACCAAAAGTCAC
AFUB_072800	TCCAAACCTTGACAAAATCCAC	TAGTTCTGTTACCGAGCCGGGACCGACTTCGAAGTGACGA	GCTCTGAACGATATGCTCCAACTGGACTTTCCCCGTTTCAGG	CCATGCCCAGCACTAGGAAA	ACCTCAGGCACTCAAGAAGC	ACGTACGTCCCTACACCTCA	CCGGCTCGGTAACAGAACTAtccgggcgaaaaaaccacACGGCGTAACCAAAAGTCAC
AFUB_068890	ATTTTGAGACTGGCCCGAGG	TAGTTCTGTTACCGAGCCGGGACAGATGTTGGGGGAGTGG	GCTCTGAACGATATGCTCCAACGATTGTGCACGAACCGAACC	GCAAGCACCAGACAAACCTG	CCTCTGTGTAGCTTCTGGCC	CTATCAAGATCGGACGGCCC	CCGGCTCGGTAACAGAACTAtcgtcttcgcaatgcgctACGGCGTAACCAAAAGTCAC
AFUB_072000	ATGTGTGGGGAGCTCAACTG	TAGTTCTGTTACCGAGCCGGACTATGTCGCACATCGCTCA	GCTCTGAACGATATGCTCCAACACGCAGGAAGTTATCGGCAT	AGCTTGGACATGGGAAAGCA	CAACCCACAACCAGGCTACT	TGGTCCGTCCACTCGTAGAA	CCGGCTCGGTAACAGAACTAtctgctcccattagctcaACGGCGTAACCAAAAGTCAC
AFUB_095640	AGAATGGCGCGTACCTTTCT	TAGTTCTGTTACCGAGCCGGAGGAGGTGATGGGGTCAAGA	GCTCTGAACGATATGCTCCAACAGGCGCAATTGGCAAACAAA	TATCAGGGAAGGAGAGGGCC	AGTGCACCGGACTCAAGAAG	CCTGCGGCAGTCAGAGTTAA	CCGGCTCGGTAACAGAACTAtcttacaccttttgcacgACGGCGTAACCAAAAGTCAC
AFUB_087120	ACTCCATGTGATCCCATCGC	TAGTTCTGTTACCGAGCCGGTGCGCAAAAGGAACCCATTG	GCTCTGAACGATATGCTCCAACTGGCGGATGAGTATGGGAGA	CCAACCAGGGCTTTCTTGGA	CGCCATTAGTCGACTCGGTT	CACGAGTAGCCAGCTTCACA	CCGGCTCGGTAACAGAACTAtcttttcgctggccttcaACGGCGTAACCAAAAGTCAC
AFUB_075350	GCTCTGGACGAGTTGCAGTA	TAGTTCTGTTACCGAGCCGGGCCGACCAGAGCAAATCGTA	GCTCTGAACGATATGCTCCAACTACGCCAGTGCCATGTTCAA	GTCCAAGACCTCGTCAACTGA	GCAGTAACAGCGCTGGAATG	AGCACCATTCGCGTACTCAA	CCGGCTCGGTAACAGAACTAtgacaattcccctgatcgACGGCGTAACCAAAAGTCAC
AFUB_054020	TCTCAACCTCAACTCGTTGCA	TAGTTCTGTTACCGAGCCGGGATTTGGAGGTGACGTCCGT	GCTCTGAACGATATGCTCCAACCTTCCCGTTGTTCCGTCTCA	TCAGTACATGGGCTTACCGC	GTCTGCTTCGAGCTCCTCTC	CTGTGCCTACAAATGCAGCC	CCGGCTCGGTAACAGAACTAtgagggaaccgtcagactACGGCGTAACCAAAAGTCAC
AFUB_081540	CCAGCGCCCAGAGGTATAAG	TAGTTCTGTTACCGAGCCGGGTCTCCGTCCATCAGGTGTC	GCTCTGAACGATATGCTCCAACCGACTACCTAGGCACCTGGA	CGCAATCAGATGGTTGAGCG	GTGATGGGGAGGTTTGGAGG	GATAATGGGCCGATCTGGGG	CCGGCTCGGTAACAGAACTAtgatagttgcagcgcgacACGGCGTAACCAAAAGTCAC
AFUB_055480	AGCCACGCAAGATGAGCTTA	TAGTTCTGTTACCGAGCCGGAATGATGACGGTTGGCTTGC	GCTCTGAACGATATGCTCCAACAGGGAGACAAGAGAGGCCAA	CAGCTAAACGCAGACGCATC	GCAGTGGTGGCAAAACAGAG	AGGTTGCTCGACTGTCATGG	CCGGCTCGGTAACAGAACTAtgcaagctcacctactagACGGCGTAACCAAAAGTCAC
AFUB_056640	AGCAGGGGTAGAGGAGAAGG	TAGTTCTGTTACCGAGCCGGCGAGCGGTCAGGTATTGTGA	GCTCTGAACGATATGCTCCAACTGCAGAAGGCTGATCCATGG	GATCATGGAGGCTTACCGCA	GGCTGGACTGGAGGGAGATA	GCGGACAATAGCGGTACAGT	CCGGCTCGGTAACAGAACTAtgcaagtcggcttaaggaACGGCGTAACCAAAAGTCAC
AFUB_074550	CTAAGGAGGGCAAGGAAGGC	TAGTTCTGTTACCGAGCCGGCACATCCAACCTCTGGCACT	GCTCTGAACGATATGCTCCAACGCTGCAGTCAAGTCACGTTG	GAAGGAGACGACAGTGTGGG	GAGGACGGCAAGGTCTTTGA	CAACTGGTGACCCCGAGATC	CCGGCTCGGTAACAGAACTAtgcaggctggcgtaacaaACGGCGTAACCAAAAGTCAC
AFUB_071600	GCTAACCGTGGGTCTGTTCA	TAGTTCTGTTACCGAGCCGGGGCATTTCGTTTCCTTGGGG	GCTCTGAACGATATGCTCCAACTTTTGCTGAGCCTGGCTGTA	CCTGTGAAGCTTCCCCCAAT	GACTGCCAACACAAGCAAGG	TGCACGTATGGTTGGCTTCT	CCGGCTCGGTAACAGAACTAtggagatagtacgtcgggACGGCGTAACCAAAAGTCAC
AFUB_054310	TCGTTGGCTGTTAGTCGTCG	TAGTTCTGTTACCGAGCCGGAGTGACAAAGATGCAGCCGA	GCTCTGAACGATATGCTCCAACAGGATCAACGAGTGACGAAG	TGGTACAACAAGTGGTCCGG	GCAGTACCCGGTGTAACCAA	TTCGGTCGGGACAAGTTCAG	CCGGCTCGGTAACAGAACTAtgtgctaggtgcgaaggaACGGCGTAACCAAAAGTCAC
AFUB_098230	CACACATTACGCATGGCTCG	TAGTTCTGTTACCGAGCCGGGCTTATCAAAGAGACGCGCC	GCTCTGAACGATATGCTCCAACGTGCGGCTTTTCATGAGAGC	GCCGCAACAAACATCGTTCT	GAAGCACACATTACGCATGG	AAGCAGTGGACCTCCAAGAA	CCGGCTCGGTAACAGAACTAttcctaagacgcatccacACGGCGTAACCAAAAGTCAC
AFUB_099170	TGCGAGACCACTCATGAACC	TAGTTCTGTTACCGAGCCGGGCTCAAGGATGGACGATCGT	GCTCTGAACGATATGCTCCAACAGATCGAAACAGCCAGCCAA	GCCTTCTGCACAAACATCCC	GATGGGAAGCCCTGCTAGAC	CCGTGAGTGGCTGGACTTTA	CCGGCTCGGTAACAGAACTAttcgctagtagacactcgACGGCGTAACCAAAAGTCAC
AFUB_096030	GTTGCAACAAGGCACAGGAG	TAGTTCTGTTACCGAGCCGGGGCAAGCCCGGACTAATGAA	GCTCTGAACGATATGCTCCAACGCGGCTTTCCTTGGTTTCTG	GTTACAAGCGCTGGCATCAG	GGTTTGGGATCCTGGACCTG	AATGCTGGCCTTGGGACTAC	CCGGCTCGGTAACAGAACTAttcgtggccaacgagcatACGGCGTAACCAAAAGTCAC
AFUB_096080	TGAGCAAGCATTTGTCCCCA	TAGTTCTGTTACCGAGCCGGACTCGAAGTCGGACGTGAAC	GCTCTGAACGATATGCTCCAACAGTTAAAAACGCCGGGAGAT	GAGCCAAGCGCTTAGAAGTC	ATTGGGGCCACTTACTCTGC	TCCAAAACGGAGCCAAGCG	CCGGCTCGGTAACAGAACTAttctgctactttcgcacgACGGCGTAACCAAAAGTCAC
AFUB_099990	CAGGCCTGTTAGTCGAAGCT	TAGTTCTGTTACCGAGCCGGGATCTGGAGTAGGAGGGGCA	GCTCTGAACGATATGCTCCAACTCAAGCCAAGCGAAAACAGC	TAGTTAAGATGCCCCGCTCC	ACACCGTGCATACTCCAGTG	CCCTTCTACTTGGCGAACGT	CCGGCTCGGTAACAGAACTAttgcccaggttgttggttACGGCGTAACCAAAAGTCAC
AFUB_006190	CTCCCCACTTGGAGATGGTA	TAGTTCTGTTACCGAGCCGGCCTTGAACGAGAAGGTCGAG	GCTCTGAACGATATGCTCCAACTCTGCAGATTTCAGCCTTCA	GCCTGTCAACCGATCGTAAT	CTGGGTATGATGGTGACGTG	CCTATGATGACATGGCGTTG	CCGGCTCGGTAACAGAACTAttggactaaccggcgttcACGGCGTAACCAAAAGTCAC
AFUB_101210	GGGCTAGGTTGCTGACTTGT	TAGTTCTGTTACCGAGCCGGCTCGCGGGTAAAGGCATACT	GCTCTGAACGATATGCTCCAACTCATTCAGGAGTCAGAGGGTCT	CAGGAGCGGATCTTCCAGTC	GGGCCGTACTCGTATCACAG	GGGGTCTAAAACGAAGGCCA	CCGGCTCGGTAACAGAACTAaaacagataggcagcgttACGGCGTAACCAAAAGTCAC
AFUB_044260	GGGGGAAGAACCATTCGGAA	TAGTTCTGTTACCGAGCCGGGCTCCTGCTTGCATGCATTT	GCTCTGAACGATATGCTCCAACTACCGAGCCATAGAAAGCGC	ACGTTAAGGCGAGTCTGCAA	GATTTAGCCCCAAGGTGCCA	CTTGTCTCGGCCAAGTGCTA	CCGGCTCGGTAACAGAACTAaagaataggggacgctcgACGGCGTAACCAAAAGTCAC
AFUB_034940	TTTCTGGGTAAGCCTCCCCT	TAGTTCTGTTACCGAGCCGGAGATGTTGCAGCTGGTCCAA	GCTCTGAACGATATGCTCCAACACACGTGCAATCATTCGTCA	GTGGCAACGTGCTGTGATTT	ACTGACTTAGCGGAAGGCAC	GCGCTTTACATTCCCGCAAT	CCGGCTCGGTAACAGAACTAaatccgctaatacacgctACGGCGTAACCAAAAGTCAC
AFUB_035990	GCCGCGTTTTCCTTTCTCTC	TAGTTCTGTTACCGAGCCGGGCCGGCGAGTTAAAGAATCC	GCTCTGAACGATATGCTCCAACTCCTAAGCGCGCTATGGTTT	GGTCAGTTATGGCCCTCCTG	TCGTGCTTGTGGACTGTGTT	CTACACATCTGGGGCTTGGG	CCGGCTCGGTAACAGAACTAacacacggagttaggatgACGGCGTAACCAAAAGTCAC
AFUB_096660	CGGATCTGAGTCCACGAGTG	TAGTTCTGTTACCGAGCCGGAGAAGAATGGGATGCATGGGA	GCTCTGAACGATATGCTCCAACGAGGCTAGCTCGACAAGGTC	TGCTGATGTGCTGGAATGGA	CGGTGAAGCATGCTGATTCG	GCTGGGCAAATGACCCTAGT	CCGGCTCGGTAACAGAACTAacggtcttggagtatctcACGGCGTAACCAAAAGTCAC
AFUB_063270	TTGGCCGCTGACCATTCAAT	TAGTTCTGTTACCGAGCCGGGGCCAGAGGGAAACACTGTA	GCTCTGAACGATATGCTCCAACCGACTCATGATTCCCAATGA	CGGCGTACTCCAGAAAGAAG	TGGTCTTCGTGACTGTGAGC	AGCGACCAAACTGCTCGTTA	CCGGCTCGGTAACAGAACTAacgttgcatgtaaccagcACGGCGTAACCAAAAGTCAC
AFUB_020650	ACCCAAGCAAGACCCAATCA	TAGTTCTGTTACCGAGCCGGGTCAAGTCGAGGGACCAAGG	GCTCTGAACGATATGCTCCAACCCTGCTACGATCGAACAGCT	TCCTATTGTGTTCCGGCGTC	TTTTTGACGAGGCTGAGGCT	GGGAGAAAGCGGTCTCTAGC	CCGGCTCGGTAACAGAACTAaggccgttcttttcaaacACGGCGTAACCAAAAGTCAC
AFUB_064490	GCCTCTCTGCATAGACACGG	TAGTTCTGTTACCGAGCCGGGTATCCCAGAAACAACGCCG	GCTCTGAACGATATGCTCCAACTGCTATTACCGGCGCAATCT	ACGTACTCGGTCGACCCTAA	TTGACGGCCTCAAGAAAGCT	TCGGCGAGACAAGCAAGATT	CCGGCTCGGTAACAGAACTAaggtgccaggctatacctACGGCGTAACCAAAAGTCAC
AFUB_045550	GCAAGCGGGGATATCATGGT	TAGTTCTGTTACCGAGCCGGTGGACCCAACTGTGATGCAA	GCTCTGAACGATATGCTCCAACAGGGCTTTTGAAACCACCCA	GACGAGTGAGACCTGTCAGC	TCCCACATAGCCTTGGAGGA	GGGTCCCTCTGTGAATTGGG	CCGGCTCGGTAACAGAACTAatcaagaacaccgtcaggACGGCGTAACCAAAAGTCAC
AFUB_056210	CGCGGCGCATAAACGAAATA	TAGTTCTGTTACCGAGCCGGTCCTGCCAGTTCCGTGTAAC	GCTCTGAACGATATGCTCCAACACTCAGGAGTTACGGACGGA	AATCGAGCTGACATCCGCTC	ATCCGAGGTTTGCTTGACGT	CGCCTTGTCTTTCCCAAAGC	CCGGCTCGGTAACAGAACTAatggtatgaaacagcccaACGGCGTAACCAAAAGTCAC
AFUB_060950	TTGCACACTGCTTTCACCTC	TAGTTCTGTTACCGAGCCGGAGGGTAGAAAGGGCGTTGTT	GCTCTGAACGATATGCTCCAACCTCTGCATTTGATCGGGTTT	ACACAACACAATCGGCTGAG	GCCACAGCTTCTTTTTCCTG	GCTGGGATAAGCAATTGACC	CCGGCTCGGTAACAGAACTAcaacgagcactggagcatACGGCGTAACCAAAAGTCAC
AFUB_061120	TACCTGCAGGGCAAGTCATC	TAGTTCTGTTACCGAGCCGGCAATCATACGCGGGGAATGC	GCTCTGAACGATATGCTCCAACGAAGTTGGAGGTGCACTTCG	GACGCAGCGAGAACTAGACA	GCGTTTGGCCTGTGGTTATG	TGGTTCGGACGAGGAGGTAT	CCGGCTCGGTAACAGAACTAcaaggccgatactaacagACGGCGTAACCAAAAGTCAC
AFUB_040390	CAGTGTAGTCTGTCTCGGACG	TAGTTCTGTTACCGAGCCGGTGCAGTAGTTGGGCAGTACG	GCTCTGAACGATATGCTCCAACCCCTCTCGTCTCTGATTGCC	GGAGAAGACCCCAGCAAACA	CAGGGCAGTGCTACCTTACC	TCCTCTATCACGCTGTGGGA	CCGGCTCGGTAACAGAACTAcaggaccactgaatcacaACGGCGTAACCAAAAGTCAC
AFUB_081220	GCCCCCGTCATCTTCTTCAA	TAGTTCTGTTACCGAGCCGGACGAAGCAGATCTCCAGACA	GCTCTGAACGATATGCTCCAACTGCCTTCAGATCAAAGCGGT	GGCGATCTCTCGGTTTTGGA	CAAGCTTGGGGGTATCCGTT	TTTGCAAGAGTTCGGGTGGA	CCGGCTCGGTAACAGAACTAcatgcaccagctcttggtACGGCGTAACCAAAAGTCAC
AFUB_100840	GGTAGGGTTGCAAGCAGTCT	TAGTTCTGTTACCGAGCCGGCGATCTCGGGGGAAGGATTG	GCTCTGAACGATATGCTCCAACAGCAAGGTCACCATTACGCA	CTCATCAACACGCCCACTCT	GCTCCGGTCCGAGATTGATT	GAGTACGACCGCCTCAACAA	CCGGCTCGGTAACAGAACTAccacagcggagtatatgtACGGCGTAACCAAAAGTCAC
AFUB_029670	CTTGATGACGTCCCAACCCA	TAGTTCTGTTACCGAGCCGGATCGCATAATCGGCCAGGAG	GCTCTGAACGATATGCTCCAACTTAATACAACAGCGCTGCGG	ACGTCTCGCACAATGTTTGC	CGCAGACCCTGGTTACCATT	GCTCGTAAAGGCCTATCCCC	CCGGCTCGGTAACAGAACTAccgaattgcacagttgtaACGGCGTAACCAAAAGTCAC
AFUB_076300	CCACCATACAAAGGCGGACT	TAGTTCTGTTACCGAGCCGGTCCCCCACAACAAAGGTAGC	GCTCTGAACGATATGCTCCAACAAAGTGGGCTTGGATGCTCC	ACGCACAGACACAAGGTAGG	GCTAGGTTGCTTGATCGGGT	ATTGAGCTAAGGCCCAACCC	CCGGCTCGGTAACAGAACTAcctttaacgtggtactccACGGCGTAACCAAAAGTCAC
AFUB_075230	TGTGGCTGTCTCGTCTTGAC	TAGTTCTGTTACCGAGCCGGCGTGTTCCGATGCTGTCAGA	GCTCTGAACGATATGCTCCAACCGGTATGAGACATAGGCGGG	CGTGAATGAGCCACTGATGC	GGATCTGGTCTCTGCTACGC	CAAGAACCGTCCCGACAAGA	CCGGCTCGGTAACAGAACTAcgaaagtcggcttagacgACGGCGTAACCAAAAGTCAC
AFUB_001050	AGTGTGTGAAGGGTGCAACA	TAGTTCTGTTACCGAGCCGGTTTTTGAAGCGGTCGCCTTC	GCTCTGAACGATATGCTCCAACTTGGCGTTGATCGTCTGGAT	CTCAGAGAGTAGGACCGGCT	ACTGAGGCGCCGCATATATC	CACAGCAGGAAGTGAGGAGG	CCGGCTCGGTAACAGAACTAcgacacctactacaagtgACGGCGTAACCAAAAGTCAC
AFUB_074100	CTTTTGCGGCACTGACATGG	TAGTTCTGTTACCGAGCCGGCGGCGACAGATAAACAAGCG	GCTCTGAACGATATGCTCCAACTCCCTCCTGTTTGTCATGATGG	CAGTCCGAACACAGCAGGAT	TCGCATCAACGGTTGTCTCA	GCACGACCTTCATTGCACAA	CCGGCTCGGTAACAGAACTAcgacagccttcgctattgACGGCGTAACCAAAAGTCAC
AFUB_059300	CGATCTTCGCCATGGGTCTT	TAGTTCTGTTACCGAGCCGGAACGGGATTGTTCGAGCAGT	GCTCTGAACGATATGCTCCAACCCCGGTTCTAAGTTCATGCG	AGCAAGATCCCGCTTTTCCA	GCCAGGTTCTTTCCCGTGTA	TCCAAGTCTTCGTGCCTTCC	CCGGCTCGGTAACAGAACTAcgattcacgtgggaactgACGGCGTAACCAAAAGTCAC
AFUB_036630	CGTTTATTGAAGGGAGCGCG	TAGTTCTGTTACCGAGCCGGATTCGTCCCAGAGTGGATGC	GCTCTGAACGATATGCTCCAACACCTTTCATTCTGTTGGGGGT	ACACTGACTGGGCCATCTTC	AACATACCACGCGCTACCAA	TGCCAAGATTGTCGTCGACA	CCGGCTCGGTAACAGAACTAcggccggtaacctataagACGGCGTAACCAAAAGTCAC
AFUB_089460	GCGGGAGAATGAGCTTCACT	TAGTTCTGTTACCGAGCCGGAACAGAAGGGAAGGACTGCG	GCTCTGAACGATATGCTCCAACGGTGCGGGAGTGAAATCTCA	GGCAAAAGAAACGACCTGCC	GAGGGCTCGTTAGATCACCG	CTCCAGCAACCTCTCGACAG	CCGGCTCGGTAACAGAACTActccactatgtgggatctACGGCGTAACCAAAAGTCAC
AFUB_089290	GGCACTTTTGTACCTTGGTACG	TAGTTCTGTTACCGAGCCGGATCGCATACCATCGGCAACT	GCTCTGAACGATATGCTCCAACTGGGTGATGATTAGTGTCCACC	CGCCATGTGAGGAAAGCAAC	GTGTGCCTCACTACATGCCT	ACAGAAAGAGGCTGCCGTAC	CCGGCTCGGTAACAGAACTActgatatgagacagatgcACGGCGTAACCAAAAGTCAC
AFUB_067080	CACCACTCCCCTTGCTTGAT	TAGTTCTGTTACCGAGCCGGGATGTGGGATTGGTGTCGGT	GCTCTGAACGATATGCTCCAACAGCATACGGGTCATCGCAAT	TATCTACCGGCGACTGGTGA	GCTGCTCTCAGGTCTCGTTT	TTCTTACCTCAACGCCGTCC	CCGGCTCGGTAACAGAACTAgaattcccagtaagctacACGGCGTAACCAAAAGTCAC
AFUB_017740	TCACTTGCGAGATCCAGGTT	TAGTTCTGTTACCGAGCCGGCGGCTCAGCTCATCGTTTTG	GCTCTGAACGATATGCTCCAACAAGCCAGTAGCGGCTACTAC	AGAAACGAAACTCACTGCGC	CCCACAACCCGGTATTTCGA	TCCACCCTTCCATCCTGCTA	CCGGCTCGGTAACAGAACTAgacgtgcgagttatggatACGGCGTAACCAAAAGTCAC
AFUB_100220	AGGGCAGGCTCTCAGTCTAA	TAGTTCTGTTACCGAGCCGGCAATGGGTTGTGTGGTTGGC	GCTCTGAACGATATGCTCCAACGCATCACCATCGACACCTCA	TTTTCGTACAGGACTGGGCC	GCCGTTAGTACGTCGGAACA	CAGCCGAGAACGAGAGCTAG	CCGGCTCGGTAACAGAACTAgagtctcgtcgagagaatACGGCGTAACCAAAAGTCAC
AFUB_041920	CTCCGATCTGTGCTTCCCTG	TAGTTCTGTTACCGAGCCGGAGCAGTGGTGTTCTGATCGG	GCTCTGAACGATATGCTCCAACATGGACGGGCTTCATGACTG	CGGCCAATTCGAATTCGTCC	GCTCATGCCTGAAAACAGGG	CCCATCCACAAACGAGGACT	CCGGCTCGGTAACAGAACTAgcactcatggtttccctgACGGCGTAACCAAAAGTCAC
AFUB_036640	CTTCCCTTCCGGCTGTCATT	TAGTTCTGTTACCGAGCCGGACTCATCTCTCGGACGGACA	GCTCTGAACGATATGCTCCAACAGCTTTCGTCCGGTGTTCAT	GAGCTTTTTCTCTGCCCCCT	CCGTTCCCTTCCTCCTCCTA	TCTTCGGTTCGAGGACCTCT	CCGGCTCGGTAACAGAACTAgccaagcgaacagtcatgACGGCGTAACCAAAAGTCAC
AFUB_009070	CGCGGTACTATGTCTCCCAC	TAGTTCTGTTACCGAGCCGGTTCAGTGCCGGGATGTCAAA	GCTCTGAACGATATGCTCCAACATTCCGCATTGCAAGCCATG	CTCATCGGTCTCTTGAGGGC	GTTTGCCACAGCCATTGGTT	ACGCCGGGGAAAGTCTTTAG	CCGGCTCGGTAACAGAACTAgccataggagcatccgaaACGGCGTAACCAAAAGTCAC
AFUB_096590	TGCTTTAGCTCCTGCTGTCA	TAGTTCTGTTACCGAGCCGGTCAGGATGGAGAAAGTGGAAA	GCTCTGAACGATATGCTCCAACATTTATCGTGCGCCTGAGGT	AACTATAGCACCCTGACGCG	AACGTCACGCTAGAACACGT	ACGAAAACTGCCTAGCGACA	CCGGCTCGGTAACAGAACTAgctaggcatgacccttgtACGGCGTAACCAAAAGTCAC
AFUB_045710	GTTTCGGGCTGGCCAATTTT	TAGTTCTGTTACCGAGCCGGCGGGATGGAATGTGGGGATT	GCTCTGAACGATATGCTCCAACTGCCTTTAAGCTGGAAGGGG	CGGTTCTCAAGAGTGCCCTT	GTTCTTCACCCTTCTGGCGA	TCTTCCCAGGCGTCATTGTC	CCGGCTCGGTAACAGAACTAgctggtcagtttggcaatACGGCGTAACCAAAAGTCAC
AFUB_030290	GCTTTTCTCTCTCAGCCGGT	TAGTTCTGTTACCGAGCCGGCGTGAAGGGTCGAGGGAAAA	GCTCTGAACGATATGCTCCAACGCACAGTTGCGTGACATTCT	ATAACGGGTTTGTGGCACCA	ACAAGGCTACGAACAACCGT	CAAGATCGCCATTGCACTGG	CCGGCTCGGTAACAGAACTAggaaacagtatgcaacccACGGCGTAACCAAAAGTCAC
AFUB_001940	ACTGCTTCTACTGCTGCTTCT	TAGTTCTGTTACCGAGCCGGGATGACCGCGATAGAGACGG	GCTCTGAACGATATGCTCCAACTCGCGGTCTTTGATTTCGGT	CTGCGGCAAAAATTTCCGGA	TGTCAGTCCAGTGAGGGTGA	GTCACTCGTCAACAGGCAGA	CCGGCTCGGTAACAGAACTAggtctagagatccggtgtACGGCGTAACCAAAAGTCAC
AFUB_071120	GGACACGGGAAGATATGGACA	TAGTTCTGTTACCGAGCCGGAGACATCCGGCACTGACAAG	GCTCTGAACGATATGCTCCAACGCTCGACGTCCTTTTGAGGA	CCAGCCATCCTAAGCGATGA	AAAAGTACGGTGCGTTTGGC	AATAGGCCTGCCACTCATCG	CCGGCTCGGTAACAGAACTAgtcccagttagagtcacgACGGCGTAACCAAAAGTCAC
AFUB_095050	GTGTCTGGGGTAGTCGGTTC	TAGTTCTGTTACCGAGCCGGAAGTTGACGACGATGCCTGT	GCTCTGAACGATATGCTCCAACATAGCTTGGCTGTCCTTGGC	CCGTCACGATATCCTGGTCG	CGCTGAAGGTTGTGTTCTGC	TTCGCAGTGAACAGTTTGGC	CCGGCTCGGTAACAGAACTAtaccctttgatccttgcaACGGCGTAACCAAAAGTCAC
AFUB_047210	AGCCCTATCCTCTGCAGACA	TAGTTCTGTTACCGAGCCGGAGACCTGTTGCAAGGGATGG	GCTCTGAACGATATGCTCCAACTGCTGATCTTTTTGGTTCATGC	TCCTCAAATCTCACCCTGCT	AACGTGGGTGTCTGACTGAC	TTGCCTGTCTTCTGGAAGCC	CCGGCTCGGTAACAGAACTAtcatatctcagagactgcACGGCGTAACCAAAAGTCAC
AFUB_063830	ATCCTCGTTCGAGACATGGC	TAGTTCTGTTACCGAGCCGGAATCCCAAAGTGCACTCCGT	GCTCTGAACGATATGCTCCAACTCTCCAGTCCGATGCCCTTA	GTTGGCTCACTACCCAAGGA	GACAAACCAGTCTGCTCCGA	GAAGCTCCAGATCCGAGTCG	CCGGCTCGGTAACAGAACTAtccagaaatcagcggttaACGGCGTAACCAAAAGTCAC
AFUB_101530	TCAGTCCCTCCGCATTTTCC	TAGTTCTGTTACCGAGCCGGGAAAAGAGCTGGTTTGGCGG	GCTCTGAACGATATGCTCCAACAGAGCCTTGCCACTGATTCC	CTTTGCCACCTCTGTAGCGA	GTCTCATGCTTCATGCTGCG	AGGGAGGAGTTGGTGGAGTT	CCGGCTCGGTAACAGAACTAttctcgtcagcgctattcACGGCGTAACCAAAAGTCAC
AFUB_080040	CCAAAGCATTCATCCAAGGT	TAGTTCTGTTACCGAGCCGGCTGAGCTGCTCTGATGTTGC	GCTCTGAACGATATGCTCCAACCGTCCGGTTATGGGAATATG	TCCAAGTGTTGTCCCATTGA	GCGGAGTAACTAGCCAATCG	CAATGGTTGAGCATGTTTGG	CCGGCTCGGTAACAGAACTAtttgcgggtgatgtacgtACGGCGTAACCAAAAGTCAC
Other primers used
Hyg_Fw	GCTCTGAACGATATGCTCC
Hyg_Rv	CGTTAGTTCTGTTACCGAGC
