# Supplementary material for: Functional analysis of the Aspergillus fumigatus kinome identifies a druggable DYRK kinase that regulates septal plugging
Source: Nat Commun. 2024 Jun 11;15:4984. doi: 10.1038/s41467-024-48592-8 (PMC11166925; doi:10.1038/s41467-024-48592-8)
Supplement: Supplementary file 5 — Supplemental Data 2 [file 41467_2024_48592_MOESM5_ESM.xlsx]

## Sheet: Relative Fitness In vivo
Pool1
	baseMean	log2FoldChange	lfcSE	stat	pvalue	padj
AFUB_018770	2360.83	2.01679	0.590076	3.41785	0.000631184	0.00315592
AFUB_045810	1153.19	1.90685	1.09593	1.73994	0.0818703	0.204676
AFUB_029240	3480.8	1.84815	0.410049	4.50715	6.57e-06	4.38e-05
AFUB_020560	1410.1	1.70701	0.974644	1.75142	0.0798732	0.204676
AFUB_038630	13714.3	1.37011	0.225234	6.08306	1.18e-09	2.36e-08
AFUB_053300	3144.05	1.05867	0.598792	1.76802	0.0770581	0.204676
AFUB_052450	1918.32	0.665165	0.712415	0.933676	0.350471	0.645017
AFUB_029320	1640.64	0.625777	0.966855	0.64723	0.517483	0.749794
AFUB_012420	2729.69	0.40521	0.637244	0.635878	0.524856	0.749794
AFUB_044560	1219.32	0.338447	1.77895	0.190251	0.849113	0.995863
AFUB_089280	1797.86	-0.0115519	2.22806	-0.00518472	0.995863	0.995863
AFUB_032300	1998.39	-0.0309183	0.732341	-0.0422184	0.966325	0.995863
AFUB_021710	731.402	-0.112586	1.87607	-0.0600116	0.952146	0.995863
AFUB_043130_2	3865.25	-0.24831	0.489101	-0.507686	0.611674	0.815565
AFUB_043130	8121.46	-0.407239	0.598529	-0.680401	0.496251	0.749794
AFUB_048440	471.044	-0.647327	2.2089	-0.293054	0.769481	0.961851
AFUB_025560	2406.1	-0.919738	0.618926	-1.48602	0.137273	0.305052
AFUB_030660	2475.84	-1.22002	0.698321	-1.74708	0.0806234	0.204676
AFUB_010510	745.761	-1.39133	1.50349	-0.925397	0.35476	0.645017
AFUB_027890	1240.67	-9.04987	1.63276	-5.5427	2.98e-08	2.98e-07
Pool2
	baseMean	log2FoldChange	lfcSE	stat	pvalue	padj
AFUB_027640	4257.72	1.16488	0.935421	1.2453	0.213021	0.852084
AFUB_045840	7871.98	0.789494	0.535095	1.47543	0.140097	0.852084
AFUB_030570	5623.38	0.65676	0.839061	0.782732	0.433785	0.86282
AFUB_001600	2349.74	0.607641	0.813148	0.74727	0.4549	0.86282
AFUB_027480	5566.53	0.537082	0.906067	0.592762	0.55334	0.86282
AFUB_039100	4476.14	0.498063	0.938156	0.530896	0.595491	0.86282
AFUB_014350	2956.99	0.354104	0.807572	0.438479	0.661039	0.881385
AFUB_018600	8382.94	0.204989	0.660255	0.31047	0.756204	0.923301
AFUB_010360	7596.6	0.0291062	0.885618	0.0328654	0.973782	0.974984
AFUB_006780	1667.88	-0.0352688	1.12473	-0.0313576	0.974984	0.974984
AFUB_010360_2	1644.58	-0.0384906	1.04287	-0.0369083	0.970558	0.974984
AFUB_039620	6298.59	-0.278875	1.02129	-0.273062	0.784806	0.923301
AFUB_007300	2240.62	-0.486103	0.807286	-0.602145	0.547078	0.86282
AFUB_029820	4026.47	-0.54404	0.818375	-0.664782	0.50619	0.86282
AFUB_089280	2380.33	-0.960101	0.726504	-1.32154	0.186323	0.852084
AFUB_038060	546.031	-1.93701	3.73439	-0.518695	0.603974	0.86282
AFUB_044400	1041.66	-2.03246	2.41481	-0.841663	0.399977	0.86282
AFUB_053500	480.087	-2.75379	4.38045	-0.628654	0.529575	0.86282
AFUB_011380	771.04	-5.44501	3.23679	-1.68223	0.0925251	0.852084
AFUB_027890	1711.81	-8.97395	4.06281	-2.2088	0.0271885	0.543771
Pool3
	baseMean	log2FoldChange	lfcSE	stat	pvalue	padj
AFUB_077790	935.957	1.89427	3.17202	0.597179	0.550388	0.985962
AFUB_056020	30980.9	1.88977	1.45549	1.29837	0.19416	0.985962
AFUB_035220	1978.13	1.55001	1.96315	0.78955	0.429791	0.985962
AFUB_059090	3336.23	1.35523	1.50425	0.900936	0.367623	0.985962
AFUB_006320	470.42	1.07716	3.44324	0.312834	0.754407	0.985962
AFUB_078810	7330.98	1.04857	1.3776	0.761156	0.446564	0.985962
AFUB_059390	404.746	0.988736	3.72926	0.26513	0.79091	0.985962
AFUB_071600	1005.47	0.259504	2.68712	0.0965731	0.923065	0.985962
AFUB_019930	3788.72	0.165368	2.16167	0.0765004	0.939021	0.985962
AFUB_082830	1865.1	-0.0291388	1.65606	-0.0175953	0.985962	0.985962
AFUB_066150	1887.58	-0.320366	1.70604	-0.187784	0.851046	0.985962
AFUB_078920	695.318	-0.400638	3.20507	-0.125001	0.900523	0.985962
AFUB_017750	169.804	-0.694648	3.90746	-0.177775	0.8589	0.985962
AFUB_071620	480.221	-0.764474	2.99286	-0.255433	0.798389	0.985962
AFUB_056110	885.942	-0.82493	2.47616	-0.333149	0.739022	0.985962
AFUB_075210	332.477	-1.34796	4.06931	-0.331251	0.740455	0.985962
AFUB_089280	1608.46	-1.9286	2.04356	-0.943745	0.3453	0.985962
AFUB_090090	244.028	-3.30953	4.9979	-0.662185	0.507853	0.985962
AFUB_027890	1728.53	-7.47339	4.52544	-1.65142	0.0986532	0.985962
Pool4
	baseMean	log2FoldChange	lfcSE	stat	pvalue	padj
AFUB_051750_2	4784.14	3.68464	0.99373	3.70789	0.000208992	0.00229891
AFUB_016170_2	2717.25	3.45165	1.18262	2.91864	0.00351561	0.0257812
AFUB_016170	3032.38	3.11327	2.16897	1.43536	0.151183	0.475148
AFUB_051750	2455.31	1.63999	2.33057	0.703684	0.481629	0.916203
AFUB_079830	1876.89	1.63733	2.81257	0.582148	0.560467	0.916203
AFUB_087120	10565.7	1.5665	0.870074	1.80042	0.0717943	0.315895
AFUB_074550	3631.26	1.404	2.82274	0.497392	0.618913	0.916203
AFUB_095720	3958.18	1.33648	1.04302	1.28135	0.20007	0.550193
AFUB_060320	12477.5	0.931992	0.548761	1.69836	0.0894405	0.327948
AFUB_055480	3579.2	0.919235	1.01558	0.905137	0.365393	0.893182
AFUB_087320	1841.22	0.726449	1.35871	0.534662	0.592884	0.916203
AFUB_081540	1339.81	-0.104523	1.09646	-0.0953272	0.924055	0.924055
AFUB_078980	2831.12	-0.173748	1.10056	-0.157872	0.874557	0.916203
AFUB_089280	2471.36	-0.214117	1.23351	-0.173583	0.862193	0.916203
AFUB_056640	1357.03	-0.244578	1.07123	-0.228314	0.819402	0.916203
AFUB_053960	1165.39	-0.680435	2.65116	-0.256656	0.797444	0.916203
AFUB_066030	815.069	-0.703988	3.06591	-0.229618	0.818389	0.916203
AFUB_075350	1627.84	-0.92799	2.17747	-0.426178	0.669978	0.916203
AFUB_054020	633.721	-1.11566	4.20799	-0.265128	0.790911	0.916203
AFUB_099170	1067.46	-1.4883	2.76851	-0.537582	0.590866	0.916203
AFUB_027890	999.763	-10.3948	1.57372	-6.60521	3.97e-11	8.73e-10
AFUB_070630	480.387	-14.2785	5.08013	-2.81066	0.00494397	0.0271918
Pool 5
	baseMean	log2FoldChange	lfcSE	stat	pvalue	padj
AFUB_096030	8143.83	1.19868	0.530988	2.25745	0.0239797	0.113904
AFUB_089280	10969.5	1.07766	0.474954	2.26898	0.0232696	0.113904
AFUB_076300	6614.06	0.987646	0.841776	1.17329	0.24068	0.762153
AFUB_096080	9540.24	0.985455	0.923151	1.06749	0.28575	0.775608
AFUB_081220	9642	0.741119	0.876588	0.845459	0.397855	0.833857
AFUB_035990	3116.85	0.526045	1.16566	0.451283	0.651785	0.869958
AFUB_020650	3735.32	0.237723	1.06993	0.222184	0.82417	0.869958
AFUB_061120	13544.9	0.0535837	0.345975	0.154877	0.876918	0.876918
AFUB_045550	5846.71	-0.212136	0.832151	-0.254925	0.798781	0.869958
AFUB_044260	4256.88	-0.236507	0.80612	-0.29339	0.769224	0.869958
AFUB_060950	2519.88	-0.323664	1.31074	-0.246933	0.80496	0.869958
AFUB_096660	2430.83	-0.599438	1.99303	-0.300766	0.763593	0.869958
AFUB_101210	644.319	-0.667172	2.2307	-0.299086	0.764875	0.869958
AFUB_040390	5653.57	-0.784297	0.62994	-1.24504	0.213119	0.762153
AFUB_099990	1902.65	-1.39567	2.41379	-0.578207	0.563124	0.869958
AFUB_075230	549.545	-1.5695	2.02752	-0.774099	0.438872	0.833857
AFUB_063270	1208.33	-3.81914	4.02613	-0.948587	0.342831	0.814223
AFUB_027890	1847.46	-10.8744	2.3202	-4.68682	2.77e-06	5.27e-05
AFUB_006190	1075.93	-12.833	3.85011	-3.33315	0.00085868	0.00815747
Pool6
	baseMean	log2FoldChange	lfcSE	stat	pvalue	padj
AFUB_001940	5826.2	4.34534	2.31597	1.87625	0.0606204	0.363722
AFUB_067080	437.15	3.75854	2.84298	1.32204	0.186154	0.558461
AFUB_063830	1492.15	2.81154	1.7587	1.59864	0.1099	0.39564
AFUB_095050	2303.91	2.77678	1.47141	1.88716	0.0591392	0.363722
AFUB_080040	7948.72	2.57519	1.59347	1.61609	0.106076	0.39564
AFUB_100220	1236.98	1.87818	2.16408	0.867889	0.385455	0.929081
AFUB_030290	1241.72	1.79888	2.19708	0.818757	0.412925	0.929081
AFUB_036640	496.321	1.0603	2.13076	0.497617	0.618754	0.95916
AFUB_017740	1153.68	0.746865	1.9777	0.377643	0.705696	0.95916
AFUB_096590	612.852	0.721543	1.56016	0.462479	0.643738	0.95916
AFUB_009070	1455.27	0.524362	1.85092	0.283297	0.776949	0.95916
AFUB_047210	155.595	0.506906	2.69675	0.187969	0.850901	0.95916
AFUB_089280	2078.01	0.217956	1.84325	0.118246	0.905873	0.95916
AFUB_045710	1478.9	0.0609732	2.23838	0.0272399	0.978268	0.978268
AFUB_089460	353.546	-0.330374	2.03476	-0.162365	0.871018	0.95916
AFUB_093800	1076.42	-0.371222	1.40388	-0.264426	0.791452	0.95916
AFUB_071990	377.069	-0.707848	1.81257	-0.390521	0.696152	0.95916
AFUB_027890	331.214	-11.489	2.11971	-5.42009	5.96e-08	1.07e-06
