# Supplementary material for: Functional analysis of the Aspergillus fumigatus kinome identifies a druggable DYRK kinase that regulates septal plugging
Source: Nat Commun. 2024 Jun 11;15:4984. doi: 10.1038/s41467-024-48592-8 (PMC11166925; doi:10.1038/s41467-024-48592-8)
Supplement: Supplementary file 6 — Supplemental Data 3 [file 41467_2024_48592_MOESM6_ESM.xlsx]

## Sheet: 1. Overview of Proteins (Pro)
												Search Engine Score								Fold Change					Log2Ratio					Ratio					Ratio-adjusted p-value					p-value (2s t-test)				Average
Gene	Protein	Rank (n=5612)	(PSMs/AAs)*(Cov%/100)	Coverage [%]	PSMs	Peptides	Unique Peptides	Razor Peptides	AAs	MW [kDa]	calc. pI	Mascot	MS Amanda	MS Fragger	Sequest HT	Exp. q_value	Sum PEP Score	Modifications	Phospho (S; T; Y) Count	∆yak1-Fe / WT-Fe	∆yak1+Fe / WT+Fe	WT-Fe / WT+Fe	WT+Fe+Rapa / WT+Fe	∆yak1-Fe / ∆yak1+Fe	∆yak1-Fe / WT-Fe	∆yak1+Fe / WT+Fe	WT-Fe / WT+Fe	WT+Fe+Rapa / WT+Fe	∆yak1-Fe / ∆yak1+Fe	∆yak1-Fe / WT-Fe	∆yak1+Fe / WT+Fe	WT-Fe / WT+Fe	WT+Fe+Rapa / WT+Fe	∆yak1-Fe / ∆yak1+Fe	∆yak1-Fe / WT-Fe	∆yak1+Fe / WT+Fe	WT-Fe / WT+Fe	WT+Fe+Rapa / WT+Fe	∆yak1-Fe / ∆yak1+Fe	∆yak1-Fe / WT-Fe	∆yak1+Fe / WT+Fe	WT-Fe / WT+Fe	∆yak1-Fe / ∆yak1+Fe	WT-Fe_P	WT-Fe_R	WT+Fe_P	WT+Fe_R	∆yak1-Fe_P	∆yak1-Fe_R
AFUA_1G06390	Putative translation elongation factor EF_1 alpha subunit	1	237.252	67	174929	39	39	0	494	53.8	9.1	1190700	1.38108e+07	354845	154224	0	688.032	Phospho [S196(99.4); S290(100)]	2	-1.03829	-1.07782	-1.18259	1.02983	-1.13923	-0.0542142	-0.108113	-0.241953	0.0424032	-0.188053	0.963119	0.927801	0.8456	1.02983	0.877789	1	1	0.06754	1	0.201196	0.380559	0.0720626	0.00817074	0.0189178	1.42658e+10	4.87323e+10	1.53186e+10	5.76304e+10	9.60216e+09	4.6935e+10
AFUA_3G11260	Ubiquitin C	2	231.371	85	41919	22	15	8	154	17.7	9.77	215236	2.63575e+06	67182	21298.6	0	230.663	Phospho [T7(75); T9(75); T12(75); T14(75); S57(100); T66(99.3)]	6	-1.00094	-1.00314	1.01594	1.02448	1.01816	-0.00135738	-0.00451778	0.0228101	0.0348965	0.0259705	0.99906	0.996873	1.01594	1.02448	1.01816	1	1	1	1	1	0.988338	0.933625	0.596707	0.794914	3.97132e+09	1.72501e+10	3.37973e+09	1.69795e+10	4.19585e+09	1.72339e+10
AFUA_1G04040	Ubiquitin A	3	149.533	59	32441	10	3	0	128	14.5	9.8	146334	1.87181e+06	44166	14986.5	0	99.617	Phospho [S57(100); T66(99.3)]	2	1.70988	2.24378	-2.06666	-1.07685	-2.71196	0.773898	1.16593	-1.0473	-0.106811	-1.43934	1.70988	2.24378	0.483872	0.928639	0.368737	0.400856	0.0573092	2.73967e-05	1	0.043879	0.155111	0.0334093	1.43463e-05	0.0315783	5.78481e+07	4.90642e+07	9.18546e+07	1.01399e+08	8.6836e+07	8.38941e+07
AFUA_2G10100	Allergen Asp f 8	4	147.274	98	16681	13	9	2	111	11.1	4.34	92883	1.31696e+06	39264	14791.1	0	335.738	Phospho [S59(50); T60(50); S64(100); S101(100)]	4	-1.20657	1.05075	-1.33544	1.04776	-1.69307	-0.270906	0.0714206	-0.417311	0.0673052	-0.759638	0.828799	1.05075	0.748819	1.04776	0.590644	0.54462	1	0.0298166	1	0.156291	0.0737705	0.771119	0.0062214	0.0593624	1.67945e+09	6.75654e+08	5.04068e+08	9.02293e+08	2.79627e+08	5.59981e+08
AFUA_6G04740	actin	5	141.583	63	88321	27	27	0	393	43.9	6.28	492393	7.17771e+06	193882	64256.9	0	582.477	Phospho [T124(100)]	1	1.07784	-1.03312	-1.01628	-1.01659	1.0957	0.108138	-0.0470045	-0.0232937	-0.0237439	0.131848	1.07784	0.967944	0.983984	0.983677	1.0957	1	1	1	1	1	0.511109	0.501048	0.756644	0.424214	2.98986e+10	1.12741e+10	2.01589e+10	1.14576e+10	2.32838e+10	1.21516e+10
AFUA_4G06620	Glutamate/Leucine/Phenylalanine/Valine dehydrogenase	6	140.912	98	65855	56	56	0	458	49.3	6.1	562373	4.36606e+06	166308	50780	0	1053.77	Phospho [S2(100); S19(99.6); T181(100); S229(100); S246(100); S253(100); S392(100); S396(100)]; Met_loss+Acetyl [N_Term]; Met_loss [N_Term]; Acetyl [N_Term]	8	-1.43714	1.01105	5.51962	-1.18231	3.79874	-0.523199	0.0158484	2.46457	-0.241613	1.92552	0.695827	1.01105	5.51962	0.845799	3.79874	0.152103	1	5.01223e-08	0.282096	0.00749198	0.03979	0.854839	6.1765e-08	0.00721299	2.10116e+10	9.28377e+10	2.6754e+09	1.68196e+10	1.32773e+10	6.4599e+10
AFUA_5G09240	Cu/Zn superoxide dismutase	7	137.805	100	21222	24	24	0	154	16	6.52	156890	1.21129e+06	80211	14681.9	0	395.952	Phospho [S78(99.1); S99(100); T124(100)]; Met_loss [N_Term]	3	1.24318	1.0829	1.41146	1.17713	1.62037	0.314038	0.1149	0.497184	0.235275	0.696322	1.24318	1.0829	1.41146	1.17713	1.62037	1	1	0.00696885	0.265089	0.105373	0.180193	0.330568	0.0017324	0.0366867	4.40209e+09	1.39667e+10	2.80329e+09	9.89528e+09	6.70818e+09	1.73632e+10
AFUA_2G07970	60S ribosomal protein L19	8	136.925	57	45882	18	18	0	191	22.6	11.56	226117	3.41809e+06	88335	32805.9	0	303.952	Phospho [S13(100); S186(100)]	2	1.22274	1.20833	-1.3768	1.03907	-1.36058	0.290112	0.273013	-0.461321	0.0552952	-0.444222	1.22274	1.20833	0.726321	1.03907	0.734981	1	0.357967	0.189489	1	0.229173	0.279816	0.0488648	0.0437076	0.0509018	9.21809e+08	5.31086e+09	5.57994e+08	7.312e+09	6.18308e+08	6.49377e+09
AFUA_6G06770	Putative enolase	9	130.531	91	62827	51	51	0	438	47.3	5.58	574318	4.75657e+06	168676	49747.1	0	937.411	Phospho [S37(66.7); S40(100); T41(66.7); S340(100); T353(100); S377(100); S430(100)]	7	-1.20188	1.00383	1.51104	-1.28615	1.25243	-0.265288	0.0055219	0.595542	-0.363058	0.324732	0.832033	1.00383	1.51104	0.777515	1.25243	1	1	0.0472639	0.733519	1	0.336522	0.979113	0.0140738	0.352123	1.23672e+10	3.97543e+10	6.76782e+09	2.63092e+10	9.48623e+09	3.30768e+10
AFUA_1G06830	Putative 60s acidic ribosomal protein superfamily member	10	126.744	95	14809	12	9	0	111	11.1	4.17	69752	1.21242e+06	30859	11938.2	0	279.538	Phospho [S101(100)]; Met_loss+Acetyl [N_Term]	1	1.14506	-1.01822	-1.5453	-1.24364	-1.32538	0.195419	-0.0260561	-0.627885	-0.31457	-0.40641	1.14506	0.982101	0.647124	0.80409	0.754498	1	1	0.0273288	0.508387	1	0.685687	0.872322	0.00857966	0.350012	4.4474e+08	7.65828e+08	1.6774e+08	1.18343e+09	8.98865e+07	8.76917e+08
AFUA_5G06360	60S ribosomal protein L8	11	125.234	79	40265	26	26	0	254	27.5	10.98	194683	729786	127040	49156.4	0	366.035	Phospho [S160(50); T161(50)]	2	1.11665	1.10602	-1.45753	-1.02719	-1.44366	0.159172	0.145384	-0.543522	-0.0387041	-0.529734	1.11665	1.10602	0.686094	0.973529	0.692682	0.790811	0.965078	0.00140048	1	0.00631089	0.0629373	0.0701532	0.000380595	0.00167155	1.59065e+10	8.13134e+09	1.86678e+10	1.18516e+10	1.10581e+10	9.07983e+09
AFUA_6G08720	Putative 5'_methylthioadenosine phosphorylase	12	111.633	64	59654	17	17	0	342	37.6	7.39	486064	6.41932e+06	164390	64269.6	0	312.405	Phospho [T127(100); S132(100)]	2	-1.13628	-1.32575	1.0028	1.11453	1.17002	-0.184319	-0.406809	0.00403966	0.156436	0.22653	0.880064	0.75429	1.0028	1.11453	1.17002	0.0547292	0.134168	1	1	0.0943458	0.00504382	0.0272903	0.969912	0.0106861	5.45626e+09	3.14503e+09	5.33657e+09	3.13624e+09	3.95152e+09	2.76783e+09
AFUA_2G03010	Putative cytochrome C subunit Vb	13	110.541	61	34612	10	10	0	191	21.5	6.61	27580	344696	120322	33053.3	0	163.279		0	1.29596	1.43742	-1.62835	1.01596	-1.80609	0.374026	0.523484	-0.703413	0.0228385	-0.852871	1.29596	1.43742	0.614118	1.01596	0.553682	0.289236	0.0622602	0.0006891	1	0.0159592	0.0540909	0.0162961	0.000242361	0.00680557	3.99139e+08	1.20345e+09	6.95308e+08	1.95964e+09	5.24479e+08	1.55963e+09
AFUA_5G02470	Thiamine biosynthesis protein, phoB_regulated	14	106.093	73	49704	31	31	0	342	38.3	6.44	288947	3.30868e+06	101238	33011.3	0	588.729	Phospho [S54(100); T67(100); T298(100); S310(99.7); S341(100)]	5	-1.1162	1.04247	1.54572	1.1072	1.32839	-0.158591	0.0600049	0.628279	0.146921	0.409683	0.895899	1.04247	1.54572	1.1072	1.32839	0.798949	1	0.00237995	1	0.0210787	0.0633531	0.475758	0.000747637	0.00431779	1.31942e+10	3.78516e+10	8.72471e+09	2.4488e+10	1.30112e+10	3.39112e+10
AFUA_3G06840	Putative cytosolic small ribosomal subunit S4	15	105.085	86	31892	35	34	1	261	29.5	10.07	159950	2.23187e+06	61269	21994.2	0	424.237	Phospho [S13(100); S217(100)]	2	1.07201	-1.00509	-1.40443	-1.02158	-1.30347	0.100312	-0.00732007	-0.489989	-0.0308074	-0.382357	1.07201	0.994939	0.712031	0.978872	0.767183	1	1	0.00370113	1	0.00314536	0.0837921	0.886995	0.000906757	0.000601325	2.71368e+09	1.15848e+10	3.47848e+09	1.627e+10	2.7195e+09	1.24189e+10
AFUA_3G07430	Putative peptidyl_prolyl cis_trans isomerase	16	100.64	90	18227	19	18	1	163	17.7	7.97	123284	1.34117e+06	41843	10890.9	0	318.581	Phospho [T5(100); S143(100); S146(100); S148(100); T150(99.6)]	5	-1.37626	-1.22937	1.35936	-1.03984	1.21427	-0.460749	-0.297917	0.442923	-0.0563647	0.280091	0.726609	0.813426	1.35936	0.961684	1.21427	0.0516329	0.032473	0.00501866	1	0.684792	0.0118949	0.00483714	0.00111144	0.0959021	1.84283e+09	1.16855e+10	1.06427e+09	8.59636e+09	1.07247e+09	8.49079e+09
AFUA_2G07380	Ribosomal protein L18	17	93.3391	64	26835	17	17	0	184	20.8	11.81	145297	2.14396e+06	45726	20638.9	0	164.175	Phospho [S68(100)]	1	1.0914	1.14226	-1.30361	1.07703	-1.36435	0.126181	0.191885	-0.382512	0.107057	-0.448216	1.0914	1.14226	0.767101	1.07703	0.732949	1	1	0.249835	1	0.0246917	0.243986	0.171689	0.0477824	0.0055336	1.55099e+09	6.24552e+09	1.70323e+09	8.14172e+09	1.68525e+09	6.81636e+09
AFUA_5G03490	Putative nucleoside diphosphate kinase	18	89.6047	88	15579	13	13	0	153	16.9	7.97	134212	1.21811e+06	40299	13107.7	0	358.268	Met_loss+Acetyl [N_Term]; Acetyl [N_Term]; Phospho [T93(100); S119(100); S143(100)]	3	-1.02868	-1.31749	-1.08984	1.09976	1.17518	-0.0407905	-0.39779	-0.124115	0.137184	0.232884	0.972122	0.75902	0.917566	1.09976	1.17518	1	0.0458667	1	1	1	0.789222	0.00912266	0.209901	0.200886	1.14517e+09	1.06905e+10	1.27606e+09	1.16509e+10	1.09828e+09	1.03924e+10
AFUA_3G08460	60S ribosomal protein L35Ae	19	87.6371	76	12569	15	15	0	109	12.3	11.22	63020	768946	18755	7832.31	0	144.884	Phospho [S3(100); S39(100); T40(100)]; Met_loss [N_Term]	3	1.06286	1.02738	-1.46875	-1.02684	-1.41971	0.0879582	0.0389632	-0.55459	-0.038215	-0.505595	1.06286	1.02738	0.68085	0.973859	0.70437	1	1	0.00393563	1	0.00665836	0.392934	0.450179	0.00109133	0.00168322	1.16886e+09	4.27147e+09	1.81291e+09	6.27373e+09	1.22941e+09	4.53999e+09
AFUA_2G09200	60S ribosomal protein L30	20	85.8447	82	11097	13	13	0	106	11.3	9.83	70582	761476	19164	6614.18	0	178.878	Phospho [S8(100)]	1	-1.00549	1.19179	-1.21946	-1.08506	-1.46132	-0.00789574	0.253133	-0.286245	-0.117774	-0.547274	0.994542	1.19179	0.820034	0.921609	0.684312	1	0.0656092	0.211157	1	0.00571693	0.945943	0.00830393	0.0302214	0.00156436	5.49447e+08	2.93192e+09	4.75885e+08	3.57536e+09	6.72783e+08	2.91591e+09
AFUA_6G02280	Allergen Asp f 3	21	83.6336	93	15108	15	14	1	168	18.4	5.58	109123	990078	33922	11251.5	0	259.909	Phospho [S122(100)]	1	1.15892	1.35845	1.22525	1.03926	1.04529	0.212785	0.441959	0.293073	0.0555601	0.0638992	1.15892	1.35845	1.22525	1.03926	1.04529	1	0.0770444	0.349643	1	1	0.18188	0.0170252	0.0512355	0.653722	1.93182e+09	8.88901e+09	1.29679e+09	7.25487e+09	2.4286e+09	1.03017e+10
AFUA_4G07730	60S ribosomal protein L11	22	83.0095	71	20577	15	14	1	176	20.1	10.02	255486	428129	51501	17631	0	129.058	Phospho [T48(100)]	1	-1.00728	1.05948	-1.36882	-1.02622	-1.4608	-0.0104644	0.0833548	-0.452937	-0.0373465	-0.546757	0.992773	1.05948	0.730554	0.974446	0.684557	1	1	0.032335	1	0.000234381	0.917241	0.127081	0.00732287	6.40748e-05	6.73322e+08	3.89372e+09	7.80665e+08	5.32981e+09	6.22381e+08	3.86558e+09
AFUA_2G16370	60S ribosomal protein L32	23	80.4034	71	14835	17	16	0	131	15	11.27	68142	932584	23699	7894.87	0	176.717		0	1.23549	1.27024	-1.44204	-1.0196	-1.48261	0.305079	0.345104	-0.528109	-0.0279974	-0.568135	1.23549	1.27024	0.693463	0.980781	0.674488	0.30757	0.140484	0.0519912	1	0.00921525	0.0469165	0.0242409	0.0137285	0.00261775	4.69939e+08	4.0459e+09	5.84285e+08	5.83435e+09	4.8451e+08	4.99866e+09
AFUA_1G15730	40S ribosomal protein S22	24	78.7385	80	12795	11	11	0	130	14.7	9.66	90153	943451	25100	8488.39	0	224.151	Phospho [S58(100)]	1	1.09587	1.09619	-1.44059	1.06727	-1.441	0.132083	0.132494	-0.526657	0.0939217	-0.527068	1.09587	1.09619	0.694161	1.06727	0.693964	1	1	0.00635216	1	0.0430296	0.40916	0.106258	0.0016727	0.0113398	1.30237e+09	3.1584e+09	1.47588e+09	4.54995e+09	1.06322e+09	3.46121e+09
AFUA_7G02140	40S ribosomal protein S24	25	76.8695	73	14005	18	17	1	133	15.3	10.74	65502	926720	26910	10403.8	0	246.798	Phospho [T4(100)]; Met_loss [N_Term]; Met_loss+Acetyl [N_Term]	1	-1.01343	1.02129	-1.36059	-1.10265	-1.40822	-0.0192482	0.0303895	-0.44423	-0.140975	-0.493868	0.986747	1.02129	0.734976	0.906906	0.710119	1	1	0.000389677	0.0201106	0.00040073	0.597855	0.313279	8.6553e-05	9.89537e-05	1.44854e+09	7.75402e+09	1.84065e+09	1.055e+10	9.73323e+08	7.65126e+09
AFUA_2G09210	60S ribosomal protein L10	26	76.3819	77	22121	27	27	0	223	25.6	10.32	92199	1.25096e+06	27474	12342.9	0	260.62	Phospho [S221(100)]	1	1.01318	1.04374	-1.31587	1.06925	-1.35556	0.0188853	0.0617602	-0.396013	0.0965971	-0.438888	1.01318	1.04374	0.759955	1.06925	0.737703	1	1	0.0141713	1	0.175811	0.913952	0.372662	0.00280602	0.0385808	1.32939e+09	7.31073e+09	1.21961e+09	9.61994e+09	1.03952e+09	7.40705e+09
AFUA_4G13170	G_protein complex beta subunit	27	75.8522	96	24968	28	28	0	316	35	6.52	153860	1.55366e+06	59115	17527.8	0	448.351	Acetyl [N_Term]; Met_loss+Acetyl [N_Term]	0	-1.05817	-1.1054	-1.24582	-1.11841	-1.19258	-0.0815671	-0.144571	-0.317093	-0.161452	-0.254089	0.945031	0.904648	0.802686	0.894125	0.838517	1	0.954475	0.00566596	0.123912	0.578259	0.441785	0.0689947	0.000898318	0.0734645	2.30672e+09	8.10695e+09	2.60518e+09	1.00998e+10	2.0253e+09	7.66132e+09
AFUA_4G03322	Ortholog of A. nidulans FGSC A4 : AN7177, A. niger CBS 513.88 : An14g01990, A. oryzae RIB40 : AO090011000139, Aspergillus sydowii : Aspsy1_0052594 and Aspergillus terreus NIH2624 : ATET_02136	28	74.3483	71	26912	18	18	0	257	28.9	4.87	146304	1.61262e+06	59780	20665.4	0	667.298	Phospho [S2(100); S74(100); S75(100); S91(49.9); S92(49.9); S148(100); S160(100); S240(100); S241(100); S242(100); S243(100); S244(99.8); S251(100)]; Acetyl [N_Term]	13	-1.13023	-1.42444	-2.02333	1.32938	-1.60543	-0.176616	-0.510391	-1.01673	0.410757	-0.682958	0.884776	0.702032	0.494234	1.32938	0.622887	1	0.0988011	0.00832952	0.128238	0.00166109	0.122336	0.0252136	0.00423445	0.000567229	3.77013e+08	1.91081e+09	9.36722e+08	3.86621e+09	4.81065e+08	1.69064e+09
AFUA_6G12170	Putative FK506_binding protein (FKBP)_type peptidyl_prolyl cis_trans isomerase	29	70.7854	94	8434	15	15	0	112	12.1	7.25	47479	627535	21739	6452.14	0	188.557		0	1.00847	-1.15621	1.4587	1.63771	1.70086	0.0121666	-0.209408	0.544688	0.711678	0.766262	1.00847	0.864892	1.4587	1.63771	1.70086	1	1	0.0970433	0.0123023	0.0429965	0.948152	0.232286	0.0264291	0.0164733	4.40961e+08	4.3928e+09	2.85751e+08	3.01144e+09	5.04398e+08	4.43e+09
AFUA_3G05600	60S ribosomal protein L27a	30	70.3291	69	15187	12	12	0	149	16.8	10.43	74030	931859	24842	9433.52	0	146.777		0	1.00517	-1.12583	-1.52171	-1.03829	-1.34467	0.00744529	-0.170994	-0.605696	-0.0542137	-0.427256	1.00517	0.88823	0.657154	0.963119	0.743675	1	0.0308885	0.000963549	1	0.0103388	0.93673	0.00264087	0.000291809	0.00220866	5.57616e+08	6.49977e+09	1.38042e+09	9.89078e+09	7.85929e+08	6.5334e+09
AFUA_3G08440	protein of unknown function	31	70.2552	64	15039	15	15	0	137	14.7	9.44	98597	1.17161e+06	32153	12666.6	0	429.972	Phospho [S50(100); S61(100); T67(100); S68(100); S85(100); T86(100)]	6	1.53235	1.38411	1.2339	1.15823	1.36605	0.615748	0.468958	0.303221	0.211926	0.450011	1.53235	1.38411	1.2339	1.15823	1.36605	0.251629	0.0153544	1	0.12834	0.336356	0.0774702	0.00360029	0.285615	0.0756819	2.37373e+09	9.72597e+08	5.81485e+08	7.88233e+08	1.45748e+09	1.49036e+09
AFUA_1G05390	Ortholog(s) have ATP:ADP antiporter activity and role in ADP transport, aerobic respiration, anaerobic respiration, apoptotic process, heme transport, mitochondrial ATP transmembrane transport, response to oxidative stress	32	67.1807	66	31351	29	29	0	308	33.3	9.96	192830	2.18456e+06	54990	18591.6	0	339.931		0	1.15775	1.03196	1.01653	-1.05766	1.14044	0.211323	0.0453878	0.0236525	-0.0808735	0.189587	1.15775	1.03196	1.01653	0.945485	1.14044	1	1	1	1	1	0.152073	0.298794	0.487962	0.190846	2.33449e+09	1.58055e+10	2.07526e+09	1.55485e+10	2.55376e+09	1.82988e+10
AFUA_4G07510	Proteasome component	33	64.4528	41	31912	8	8	0	203	22.7	7.11	177866	3.38791e+06	73271	23136.3	0	139.585	Acetyl [N_Term]	0	-1.41246	-1.1894	1.17604	-1.12427	-1.00978	-0.498213	-0.250237	0.233937	-0.16899	-0.0140397	0.707983	0.840759	1.17604	0.889465	0.990316	0.0724123	0.158075	1	1	1	0.0180384	0.0197781	0.117273	0.859647	1.31652e+09	5.61454e+08	1.17562e+09	4.7741e+08	7.91876e+08	3.975e+08
AFUA_2G16880	60S ribosomal protein L37a	34	63.7707	65	9026	10	10	0	92	10.1	10.45	54198	586214	16415	5386.06	0	129.192		0	1.08815	-1.03068	-1.40427	-1.11035	-1.25209	0.121883	-0.0435995	-0.489822	-0.151009	-0.32434	1.08815	0.970231	0.712113	0.90062	0.798664	1	1	0.00895183	0.477788	0.0907275	0.218175	0.551273	0.0021924	0.0147133	1.0003e+09	2.6393e+09	7.32226e+08	3.70629e+09	5.66884e+08	2.87196e+09
AFUA_5G01970	glyceraldehyde_3_phosphate dehydrogenase	35	63.3536	72	29741	33	32	1	338	36.3	7.43	220459	1.96974e+06	61832	19038.2	0	531.531	Phospho [S192(100); S210(99.1); T211(100); S254(100); S284(100)]	5	1.02181	-1.16365	-1.0895	-1.06998	1.09135	0.0311255	-0.218654	-0.123668	-0.097579	0.126112	1.02181	0.859367	0.917851	0.9346	1.09135	1	0.0866673	1	1	1	0.907472	0.0094751	0.142242	0.645819	6.11613e+09	1.94652e+10	7.35348e+09	2.12074e+10	5.49272e+09	1.98897e+10
AFUA_2G10090	40S ribosomal protein S15	36	62.8489	79	12172	15	15	0	153	17.7	10.07	71838	916747	26508	9048.09	0	369.937	Phospho [T4(100); S38(100); S146(100)]; Met_loss+Acetyl [N_Term]	3	1.21746	1.36697	-1.41747	1.01836	-1.59154	0.28387	0.450981	-0.503316	0.0262433	-0.670428	1.21746	1.36697	0.705483	1.01836	0.62832	1	0.0702036	0.0611101	1	0.0291286	0.180349	0.0158302	0.0153788	0.00976431	4.89001e+08	1.85918e+09	4.50036e+08	2.63533e+09	3.92271e+08	2.26347e+09
AFUA_2G11850	Allergenic ribosomal L3 protein	37	62.2489	82	29758	50	50	0	392	44.4	10.18	167914	1.97742e+06	54645	18864.6	0	757.768	Phospho [S13(100); S290(100); T373(100)]	3	1.21644	1.09336	-1.51924	1.0171	-1.36553	0.28266	0.128773	-0.603348	0.0244649	-0.449462	1.21644	1.09336	0.658224	1.0171	0.732316	0.340406	1	0.00991162	1	0.0129579	0.0481095	0.122761	0.00299008	0.00291204	1.7204e+09	7.77796e+09	2.92776e+09	1.18166e+10	2.15009e+09	9.46139e+09
AFUA_1G04070	Eukaryotic initiation factor 5A	38	60.9134	69	13860	14	14	0	157	17.2	5.4	98229	1.24753e+06	35168	11314	0	459.85	Phospho [S47(99.5); S74(100)]	2	-1.05898	1.04866	-1.63172	-1.07145	-1.81205	-0.0826772	0.0685528	-0.706391	-0.0995668	-0.857621	0.944304	1.04866	0.612851	0.933313	0.551862	1	1	0.0840154	1	0.031785	0.722364	0.736253	0.0296739	0.0136297	9.70256e+08	3.44265e+09	1.83048e+09	5.61743e+09	1.13775e+09	3.25091e+09
AFUA_5G09230	Putative transaldolase	39	60.4402	77	25432	32	32	0	324	35.4	6.44	171258	1.61312e+06	45405	16395.3	0	393.294	Phospho [S197(100); S227(100)]; Met_loss+Acetyl [N_Term]; Acetyl [N_Term]	2	1.00784	1.15082	1.83293	-1.05936	1.60521	0.0112725	0.202662	0.874153	-0.0831986	0.682764	1.00784	1.15082	1.83293	0.943962	1.60521	1	0.859253	0.000415989	1	0.00943235	0.900221	0.0870689	0.000181819	0.00322003	5.49277e+09	1.57359e+10	2.84289e+09	8.58508e+09	4.38071e+09	1.58593e+10
AFUA_2G04130	40S ribosomal protein S11	40	60.4223	68	14217	19	19	0	160	18.6	10.83	57731	848082	24110	8711.77	0	223.595	Phospho [S9(100); T48(100); S56(100)]; Met_loss+Acetyl [N_Term]	3	1.43614	1.09302	-1.95579	1.01559	-1.48852	0.522199	0.128323	-0.967753	0.0223188	-0.573877	1.43614	1.09302	0.511302	1.01559	0.671809	0.0362873	1	7.07522e-05	1	0.0105838	0.0094746	0.0696393	3.42353e-05	0.00303689	9.56539e+08	3.87858e+09	1.11319e+09	7.5857e+09	6.9303e+08	5.5702e+09
AFUA_1G10350	Putative phosphoglycerate kinase	41	59.3694	88	28133	41	41	0	417	44.7	6.74	177305	2.0131e+06	61379	20586.4	0	604.19	Phospho [S203(100); T302(99.5)]	2	-1.08984	1.03635	1.23797	-1.07397	1.09607	-0.124119	0.0515103	0.307975	-0.102948	0.132345	0.917564	1.03635	1.23797	0.931128	1.09607	1	1	0.0933452	1	1	0.180389	0.557539	0.014374	0.185924	2.17874e+09	1.34573e+10	1.57744e+09	1.08705e+10	2.07813e+09	1.2348e+10
AFUA_5G05540	Putative nucleosome assembly protein	42	59.1836	85	28617	35	35	0	411	46.8	4.55	161967	2.02142e+06	55047	15645.9	0	670.967	Phospho [T17(100); T21(100); S52(100); S70(100); S75(50); S76(99.7); T140(100); T314(100); T317(100); S384(100); S392(100)]	11	-1.0958	-1.13568	1.0241	-1.0351	1.06138	-0.131989	-0.183561	0.0343622	-0.0497678	0.0859346	0.912573	0.880527	1.0241	0.966092	1.06138	1	0.691076	1	1	1	0.39071	0.0634274	0.754447	0.513368	1.43033e+09	2.31507e+09	2.06925e+09	2.26058e+09	1.30266e+09	2.11267e+09
AFUA_3G11690	Putative class II fructose_bisphosphate aldolase	43	59.0214	67	31713	32	32	0	360	39.8	5.85	233640	2.68116e+06	84110	26162.3	0	795.164	Phospho [S11(100); S83(100); S269(98.9); S271(33.3); T272(33.3); S299(100)]; Met_loss [N_Term]	6	-1.09919	1.04189	-1.25496	-1.01042	-1.43722	-0.13644	0.0592028	-0.327638	-0.0149563	-0.523282	0.909761	1.04189	0.79684	0.989687	0.695787	1	1	0.247869	1	0.0157645	0.3032	0.534681	0.0406057	0.00412463	3.15004e+09	7.88192e+09	3.13902e+09	9.89147e+09	1.86483e+09	7.17066e+09
AFUA_6G10650	Putative ATP citrate lyase, subunit 1	44	57.4145	86	43862	53	53	0	657	71.9	8.48	363179	3.49115e+06	99350	30839.5	0	878.192	Phospho [S28(100); S32(100); S202(100)]; Met_loss [N_Term]	3	1.10995	1.16011	1.19556	-1.0618	1.14386	0.150491	0.214266	0.257683	-0.086516	0.193909	1.10995	1.16011	1.19556	0.941794	1.14386	1	1	0.357243	1	1	0.389299	0.170472	0.0460278	0.33371	8.95054e+08	9.51374e+09	7.29697e+08	7.95758e+09	1.0493e+09	1.05598e+10
AFUA_1G05630	40S ribosomal protein S3	45	57.0324	91	16671	35	35	0	266	29.2	9.1	113979	1.07009e+06	32868	11119.4	0	367.103	Acetyl [N_Term]; Phospho [S210(100); S227(100)]; Met_loss+Acetyl [N_Term]	2	1.01019	1.05132	-1.34998	-1.03277	-1.40495	0.0146302	0.072205	-0.43294	-0.046515	-0.490515	1.01019	1.05132	0.740751	0.968272	0.711771	1	1	0.00454945	1	0.173399	0.923515	0.54664	0.000984819	0.0425275	9.92346e+08	4.28801e+09	1.29525e+09	5.78873e+09	1.0266e+09	4.33171e+09
AFUA_1G09100	60S ribosomal protein L9	46	56.5369	69	15732	18	18	0	192	21.8	9.67	90766	1.07525e+06	29835	11187.3	0	250.61	Phospho [S39(100)]; Met_loss [N_Term]	1	1.09702	1.05489	-1.40213	1.06393	-1.34828	0.133594	0.0770924	-0.487622	0.0894002	-0.431121	1.09702	1.05489	0.7132	1.06393	0.741685	1	1	0.0457566	1	0.0101648	0.301043	0.311463	0.011156	0.00219113	3.00306e+09	6.63702e+09	3.65874e+09	9.30599e+09	2.22483e+09	7.28097e+09
AFUA_3G10920	Telomere and ribosome associated protein	47	54.7401	71	23438	31	31	0	304	33.7	9.6	144740	1.1989e+06	54294	16065.1	0	506.15	Phospho [S63(100); T66(100); S156(100); T160(100); T173(50); T175(50); S201(100); T216(100); S252(100)]	9	1.1487	-1.02924	-1.58759	1.08659	-1.34282	0.199997	-0.0415776	-0.66684	0.119807	-0.425266	1.1487	0.971592	0.629885	1.08659	0.744702	0.135172	1	0.00954646	1	0.0110354	0.0135171	0.684618	0.00318298	0.00234648	7.44966e+08	5.18406e+09	8.73816e+08	8.23017e+09	6.82891e+08	5.95491e+09
AFUA_5G13450	Putative triosephosphate isomerase	48	54.4426	92	14735	26	25	1	249	27.1	5.8	112440	968842	33755	10873	0	354.017	Phospho [S212(100)]	1	-1.29989	-1.19914	1.38547	-1.01098	1.2781	-0.378384	-0.262003	0.470377	-0.0157603	0.353996	0.769299	0.833929	1.38547	0.989135	1.2781	0.00242837	0.0932292	0.00235403	1	0.00865975	0.000459428	0.0122132	0.000553642	0.00153276	1.99443e+09	9.25293e+09	1.35892e+09	6.67854e+09	1.34226e+09	7.11827e+09
AFUA_2G01010	Putative myo_inositol_phosphate synthase	49	54.3793	85	34163	44	44	0	534	58.6	6.23	228414	2.2563e+06	79241	23644	0	806.73	Phospho [S31(100); T494(100); T498(100)]; Met_loss [N_Term]	3	1.47552	1.45949	-1.86067	-1.03569	-1.84047	0.561219	0.545468	-0.895826	-0.0505963	-0.880075	1.47552	1.45949	0.537439	0.965537	0.543339	0.0199476	0.0245686	0.00511912	1	0.00204978	0.00559747	0.00670068	0.00229292	0.00090198	2.65677e+09	8.00379e+09	4.51093e+09	1.48924e+10	3.45919e+09	1.18097e+10
AFUA_2G10500	40S ribosomal protein Rps16	50	53.1793	72	10562	18	18	0	143	16	10.18	74789	635253	17609	6227.76	0	195.647		0	-1.01344	1.02425	-1.31561	-1.05562	-1.36562	-0.0192539	0.0345702	-0.39573	-0.0780839	-0.449554	0.986743	1.02425	0.760105	0.947315	0.732269	1	1	0.0287252	1	0.00249149	0.834598	0.404122	0.00568371	0.000560031	2.28416e+09	5.60856e+09	2.77379e+09	7.37867e+09	1.13655e+09	5.53421e+09
AFUA_1G15020	40S ribosomal protein S5	51	53.0456	72	15840	25	25	0	215	23.9	9.22	103542	1.15059e+06	27310	10622.8	0	336.348	Phospho [S2(100); T29(100); S37(100); S141(100)]; Met_loss+Acetyl [N_Term]; Met_loss [N_Term]; Acetyl [N_Term]	4	1.00189	-1.01255	-1.34857	-1.07555	-1.32935	0.00271747	-0.0179896	-0.431431	-0.105079	-0.410724	1.00189	0.987608	0.741526	0.929754	0.752246	1	1	0.0486195	1	0.0431417	0.983608	0.783772	0.010488	0.00885966	1.00142e+09	5.24512e+09	1.17712e+09	7.07342e+09	1.30371e+09	5.25501e+09
AFUA_1G11190	Putative eukaryotic translation elongation factor 1 subunit eEF1_beta	52	52.4648	84	14178	18	18	0	227	25.2	4.55	126659	877091	38205	11094.3	0	383.074	Phospho [S69(100); S85(50); T86(50); S108(100)]; Met_loss [N_Term]; Met_loss+Acetyl [N_Term]	4	-1.32065	-1.13163	1.00782	-1.25961	-1.15798	-0.401248	-0.178404	0.0112397	-0.332976	-0.211605	0.757203	0.88368	1.00782	0.793897	0.863576	0.748199	1	1	0.449309	1	0.150107	0.405932	0.919764	0.520371	4.5117e+08	4.73534e+09	3.94069e+08	4.69859e+09	4.83756e+08	3.58561e+09
AFUA_5G10550	ATP synthase F1, beta subunit	53	52.395	71	38300	31	30	1	519	55.6	5.44	314781	2.28219e+06	99624	32566.6	0	681.475	Phospho [S304(100)]	1	1.10144	1.12218	1.04227	-1.00619	1.02301	0.139392	0.16631	0.0597351	-0.00889894	0.0328174	1.10144	1.12218	1.04227	0.993851	1.02301	1	1	1	1	1	0.475833	0.0887853	0.155587	0.865629	1.239e+09	1.7325e+10	1.37654e+09	1.66223e+10	1.80289e+09	1.90824e+10
AFUA_2G13530	Putative translation elongation factor EF_2 subunit	54	52.1663	82	53375	76	75	1	839	93.1	6.96	260372	3.40846e+06	97264	30253.4	0	1075.61	Phospho [S482(100)]; Met_loss [N_Term]	1	-1.11864	1.12263	1.0094	-1.03856	-1.24413	-0.161747	0.166883	0.0134945	-0.0545822	-0.315136	0.893942	1.12263	1.0094	0.962873	0.803775	1	0.55811	1	1	0.409965	0.273021	0.0465695	0.813385	0.0645973	4.8314e+09	2.21758e+10	3.96581e+09	2.19693e+10	4.07965e+09	1.98239e+10
AFUA_6G12990	Putative cytosolic large ribosomal subunit protein L7A	55	51.5868	78	17394	36	36	0	263	29.4	10.26	99838	1.20477e+06	32611	11585.4	0	408.118		0	1.09521	1.06342	-1.19543	1.10636	-1.16073	0.131205	0.0887162	-0.257524	0.145814	-0.215035	1.09521	1.06342	0.836522	1.10636	0.861525	1	1	1	1	1	0.514506	0.692339	0.332701	0.259757	1.21357e+09	7.5747e+09	1.61462e+09	9.05499e+09	1.35096e+09	8.29587e+09
AFUA_1G07440	Molecular chaperone	56	51.3385	86	38086	68	63	5	638	69.6	5.17	249268	2.65155e+06	79828	27484.2	0	956.754	Phospho [S327(50); S328(50); S509(100); S546(100); T626(100)]; Met_loss [N_Term]	5	1.14674	1.02754	-1.26547	1.03412	-1.13393	0.197539	0.0391924	-0.339678	0.0484105	-0.181331	1.14674	1.02754	0.790218	1.03412	0.881889	1	1	0.132492	1	1	0.411418	0.650596	0.0225024	0.389259	1.76566e+09	1.16289e+10	2.03791e+09	1.4716e+10	1.97743e+09	1.33353e+10
AFUA_2G02100	Putative dihydrolipoamide dehydrogenase	57	50.7681	69	37745	48	47	1	513	54.9	8.18	198180	2.41937e+06	89451	25524.6	0	649.28		0	-1.0392	-1.06537	1.01961	-1.06605	1.0453	-0.0554693	-0.0913611	0.0280201	-0.0922803	0.0639119	0.962281	0.938637	1.01961	0.938039	1.0453	1	1	1	1	1	0.457669	0.406152	0.763446	0.471469	2.01477e+09	6.40775e+09	1.70464e+09	6.2845e+09	2.046e+09	6.16606e+09
AFUA_4G08580	Mitochondrial peroxiredoxin	58	50.5881	88	12762	19	18	1	222	24.5	6.14	70077	718337	25842	8240.62	0	273.766		0	-1.19005	-1.1019	-1.17646	-1.11828	-1.27057	-0.251025	-0.139998	-0.23445	-0.161284	-0.345477	0.840299	0.907521	0.850009	0.894229	0.787048	0.372357	1	1	1	0.0771982	0.0467355	0.336152	0.15546	0.0133351	6.85191e+08	5.95415e+09	8.36085e+08	7.0048e+09	7.27555e+08	5.00326e+09
AFUA_8G05320	Putative mitochondrial F1 ATPase subunit alpha	59	50.4063	70	40037	50	50	0	556	59.9	9.07	286719	2.9753e+06	82872	29216.5	0	677.485	Phospho [S50(100); S79(100); S187(100)]	3	1.24761	1.2308	-1.05822	1.02126	-1.04396	0.319167	0.299595	-0.0816333	0.0303447	-0.0620616	1.24761	1.2308	0.944987	1.02126	0.957894	0.0908407	0.0034093	1	1	1	0.0144967	0.000510705	0.055649	0.417583	3.14534e+09	1.88949e+10	2.88523e+09	1.99948e+10	4.0595e+09	2.35734e+10
AFUA_6G06750	14_3_3 family protein	60	50.2647	81	16879	28	25	0	272	30.7	4.92	124630	1.10164e+06	39696	13507.1	0	551.719	Phospho [S211(100); S234(99.7); S235(100); S272(99.6)]	4	-1.02869	-1.13678	1.19584	1.16776	1.32148	-0.0408115	-0.184952	0.25802	0.223738	0.40216	0.972108	0.879678	1.19584	1.16776	1.32148	1	0.0956572	1	1	0.0124068	0.816687	0.00884599	0.207997	0.00249476	1.43403e+09	3.02157e+09	1.27529e+09	2.52674e+09	1.07845e+09	2.93729e+09
AFUA_2G10440	Ortholog(s) have mRNA binding, small ribosomal subunit rRNA binding activity and role in maturation of SSU_rRNA from tricistronic rRNA transcript (SSU_rRNA, 5.8S rRNA, LSU_rRNA), ribosomal small subunit assembly	61	49.7215	77	9686	15	15	0	150	15.8	10.71	76108	549083	24651	8240.86	0	284.335	Phospho [S15(100); S138(99.7)]	2	-1.01228	1.05515	-1.36087	-1.01709	-1.45355	-0.0176046	0.0774528	-0.444528	-0.0244473	-0.539585	0.987872	1.05515	0.734825	0.983197	0.687969	1	1	0.0113272	1	0.00026963	0.478262	0.263137	0.00251764	7.27441e-05	7.20422e+08	4.61385e+09	8.34252e+08	6.27884e+09	6.46299e+08	4.55789e+09
AFUA_1G05990	Ribosomal protein L16a	62	48.6303	78	12594	32	32	0	202	23.1	10.51	49547	624989	16262	5626.23	0	213.929	Met_loss [N_Term]; Met_loss+Acetyl [N_Term]; Phospho [S3(99.6)]; Acetyl [N_Term]	1	1.09915	1.0758	-1.30594	-1.0007	-1.27821	0.13639	0.105416	-0.385094	-0.00101073	-0.35412	1.09915	1.0758	0.765729	0.9993	0.782347	1	1	0.0318889	1	0.836634	0.585919	0.213218	0.00614012	0.148134	1.56998e+09	4.65088e+09	1.44855e+09	6.0738e+09	1.29818e+09	5.11202e+09
AFUA_6G12660	40S ribosomal protein S10b	63	48.1887	75	9959	18	18	0	155	17.8	9.73	34383	483131	12417	4126.15	0	157.075	Phospho [S141(100)]; Met_loss [N_Term]	1	1.09448	1.01929	-1.46269	1.02817	-1.3622	0.130247	0.0275612	-0.548629	0.040076	-0.445943	1.09448	1.01929	0.68367	1.02817	0.734104	1	1	0.00295258	1	0.0202665	0.245484	0.602967	0.000809936	0.00451886	1.3396e+09	4.27195e+09	1.57531e+09	6.24856e+09	1.03409e+09	4.67557e+09
AFUA_6G03830	Ribosomal protein L14	64	47.9298	58	12313	17	17	0	149	16.7	10.29	94695	842956	21376	8650.36	0	174.815		0	1.00283	1.23032	-1.47143	1.01997	-1.80524	0.00407272	0.299037	-0.557224	0.0285323	-0.852188	1.00283	1.23032	0.679609	1.01997	0.553944	1	0.0226602	0.005982	1	0.00425419	0.981397	0.00338812	0.00166666	0.00181268	4.57235e+08	2.49129e+09	5.74828e+08	3.66577e+09	4.63546e+08	2.49833e+09
AFUA_7G01460	Ribosomal protein S5	65	47.6525	68	18150	24	24	0	259	28.3	10.54	104709	1.27498e+06	35297	11470.9	0	331.465	Phospho [S244(100); S250(100)]	2	-1.09391	1.00566	-1.45417	-1.19261	-1.59974	-0.129497	0.0081356	-0.540201	-0.254125	-0.677833	0.91415	1.00566	0.687675	0.838495	0.625104	1	1	0.017645	0.202326	0.00135106	0.235563	0.91572	0.00476592	0.000457896	1.65987e+09	7.24169e+09	1.42342e+09	1.05307e+10	1.46485e+09	6.61999e+09
AFUA_2G13940	Ortholog of A. niger CBS 513.88 : An02g05100, A. oryzae RIB40 : AO090026000178, Neosartorya fischeri NRRL 181 : NFIA_089100 and Aspergillus wentii : Aspwe1_0045503	66	47.3033	87	9950	20	20	0	183	20.1	10.81	50811	408914	23096	9330.96	0	495.227	Phospho [S8(100); S20(49.9); S22(49.9); T26(97.5); S33(98.1); S50(100); S64(100); T67(100); S80(100); T81(100); S84(100); S92(50); T95(50); S96(50); T97(50); S104(99.3); S106(99.3); T108(100); S111(100); S120(100); S128(100); S138(100); S146(100)]	23	1.57199	1.53889	1.05683	1.39059	1.07956	0.652592	0.621892	0.0797401	0.4757	0.11044	1.57199	1.53889	1.05683	1.39059	1.07956	0.000186065	0.0627753	1	0.0331219	1	6.07121e-05	0.0195197	0.363731	0.418639	6.50706e+07	2.15696e+08	8.43799e+07	2.04097e+08	1.25202e+08	3.39072e+08
AFUA_2G13010	Putative cytochrome c oxidase polypeptide	67	46.7347	89	4831	10	10	0	92	10.9	7.3	16642	246780	7476	2760.68	0	111.62	Met_loss [N_Term]	0	1.30216	1.28819	-1.73041	1.21526	-1.71184	0.380912	0.365349	-0.791113	0.281266	-0.77555	1.30216	1.28819	0.577898	1.21526	0.584166	1	0.216101	0.000177929	0.607435	0.0906274	0.291907	0.0394762	7.03808e-05	0.0351431	1.39832e+08	6.95409e+08	1.6031e+08	1.20334e+09	1.16103e+08	9.05537e+08
AFUA_5G11320	Allergen Asp f 29	68	46.6667	86	5969	9	9	0	110	12	5.22	36107	333973	10590	3240.01	0	124.195	Phospho [S41(100); S50(99.6)]; Acetyl [N_Term]	2	1.35122	1.14119	-1.06709	1.0992	1.1096	0.434261	0.190533	-0.0936872	0.136448	0.15004	1.35122	1.14119	0.937125	1.0992	1.1096	0.00162164	0.771612	1	1	0.201803	0.000352107	0.073509	0.337824	0.0151393	2.99717e+08	3.14375e+09	3.16702e+08	3.35468e+09	5.33412e+08	4.24789e+09
AFUA_6G13550	Ribosomal protein S13p/S18e	69	46.4177	75	9593	21	21	0	155	17.9	10.45	54558	583599	13466	5383.01	0	158.346	Phospho [S2(100); T71(100); S98(100)]; Acetyl [N_Term]	3	-1.03956	1.07958	-1.27949	1.01813	-1.43596	-0.0559769	0.11047	-0.355568	0.0259276	-0.522015	0.961943	1.07958	0.781562	1.01813	0.696399	1	1	0.352538	1	0.0220593	0.719734	0.324521	0.0626755	0.00575763	7.23542e+08	3.17589e+09	8.31201e+08	4.06351e+09	5.55067e+08	3.05502e+09
AFUA_1G04620	Putative zinc_containing alcohol dehydrogenase	70	46.3026	70	23019	26	26	0	348	37.8	6.64	157291	1.79085e+06	50340	16993	0	346.963	Acetyl [N_Term]; Met_loss+Acetyl [N_Term]	0	-1.15666	-1.1592	1.03647	1.11245	1.03875	-0.209968	-0.213134	0.05168	0.15374	0.0548467	0.864557	0.862661	1.03647	1.11245	1.03875	0.142369	1	1	1	1	0.0149465	0.307963	0.771669	0.394036	1.48311e+09	7.1105e+09	1.40134e+09	6.8603e+09	1.1221e+09	6.14743e+09
AFUA_4G07360	Putative cobalamin_independent methionine synthase	71	45.7434	77	45981	71	71	0	774	86.8	6.79	288414	2.96817e+06	97783	35068	0	1197	Phospho [S31(100); S106(100); S713(100)]; Met_loss [N_Term]; Met_loss+Acetyl [N_Term]; Acetyl [N_Term]	3	-1.37083	-1.09417	1.2383	-1.34977	-1.01175	-0.455055	-0.129838	0.308363	-0.432715	-0.0168541	0.729482	0.913934	1.2383	0.740866	0.988386	0.963227	1	0.799455	0.407733	1	0.21916	0.516396	0.123261	0.965316	6.65375e+09	2.92541e+10	4.7263e+09	2.36244e+10	4.75442e+09	2.13404e+10
AFUA_4G10800	40S ribosomal protein S6	72	45.1048	63	16968	22	22	0	237	27.3	10.84	64131	991898	26919	8896.4	0	238.805	Phospho [S78(100); T163(100); S233(100); S234(100)]	4	1.11245	1.38294	-1.3136	1.03923	-1.633	0.153734	0.467739	-0.393523	0.0555115	-0.707528	1.11245	1.38294	0.761268	1.03923	0.612368	1	0.0108604	0.10469	1	0.00490328	0.333731	0.00253991	0.020599	0.0017346	4.01934e+08	5.05592e+09	6.39445e+08	6.64145e+09	4.18735e+08	5.62444e+09
AFUA_6G08360	Thiazole biosynthesis enzyme	73	44.4858	70	21099	23	23	0	332	35.5	5.85	163463	1.49027e+06	59298	17237.4	0	524.075	Phospho [S15(100); S31(100); T33(66.3); S34(66.3); T36(66.3); S57(100); S252(100)]; Met_loss [N_Term]	7	-1.1172	1.14205	1.55869	-1.08219	1.22164	-0.159886	0.191622	0.640332	-0.113956	0.288825	0.895096	1.14205	1.55869	0.924051	1.22164	1	1	0.00984369	1	0.450401	0.193861	0.160155	0.00315162	0.0650434	2.0326e+09	1.05071e+10	9.43611e+08	6.74096e+09	1.45879e+09	9.40482e+09
AFUA_1G15140	Putative mitochondrial phosphate carrier protein	74	44.2211	85	16804	25	22	4	323	33.8	9.33	111630	1.03805e+06	33796	10424.9	0	350.972	Met_loss+Acetyl [N_Term]; Acetyl [N_Term]; Phospho [T8(50); S10(50)]	2	1.1546	1.07778	-1.18249	-1.02325	-1.10381	0.20739	0.108065	-0.241823	-0.0331654	-0.142498	1.1546	1.07778	0.845676	0.977274	0.905949	1	1	0.176038	1	1	0.169048	0.260126	0.021285	0.316229	1.32326e+09	7.61623e+09	1.49891e+09	9.00608e+09	1.3665e+09	8.79368e+09
AFUA_4G11390	Ubiquinol_cytochrome c reductase complex 17 kd protein with a predicted role in oxidative phosphorylation	75	43.7522	66	10474	7	7	0	158	17.9	4.09	52199	688575	18098	6342.58	0	129.852		0	1.52172	1.28031	-2.45093	1.11603	-2.0621	0.605705	0.356492	-1.29333	0.158373	-1.04411	1.52172	1.28031	0.408009	1.11603	0.484943	0.313991	0.649894	0.00406424	1	0.0204157	0.0950929	0.115841	0.00262819	0.0106581	2.9286e+09	5.34148e+07	5.58918e+09	1.30916e+08	2.43991e+09	8.12825e+07
AFUA_5G04170	Heat shock protein	76	43.5967	76	40499	85	85	0	706	80.6	5.01	242300	2.63879e+06	88008	28559.3	0	1078.92	Phospho [T225(100); S288(100); S376(50); T379(50); S482(100); S571(100); S700(100)]	7	-1.07339	-1.0843	-1.51279	-1.05853	-1.49756	-0.102172	-0.116768	-0.59721	-0.0820612	-0.582614	0.931629	0.922252	0.661031	0.944707	0.667753	1	1	0.000351039	1	0.0238272	0.422642	0.116842	0.000104822	0.00694103	3.51336e+09	8.86869e+09	3.46334e+09	1.34164e+10	2.20047e+09	8.26233e+09
AFUA_1G10630	Putative S_adenosylmethionine synthetase	77	42.7485	76	21768	31	31	0	387	42.2	6.01	136150	1.43794e+06	47256	15326.3	0	463.691		0	1.20907	1.11742	-1.29165	-1.0013	-1.19374	0.273895	0.16017	-0.369219	-0.00187533	-0.255494	1.20907	1.11742	0.774202	0.998701	0.8377	0.0179406	1	0.00527164	1	0.18908	0.00245692	0.0884708	0.000973195	0.0241544	1.17317e+09	7.47432e+09	1.48852e+09	9.65423e+09	1.37199e+09	9.03695e+09
AFUA_3G09320	Serine hydroxymethyltransferase	78	42.5107	79	25345	36	35	1	471	51.8	7.75	157710	1.49489e+06	62277	20935.5	0	673.817	Acetyl [N_Term]; Phospho [S21(100); S59(100); T147(99.5)]; Met_loss+Acetyl [N_Term]	3	-1.20748	1.07431	1.67476	-1.15034	1.29106	-0.271999	0.103404	0.743956	-0.202055	0.368553	0.828171	1.07431	1.67476	0.869311	1.29106	0.693787	1	0.000656928	0.680359	0.404969	0.0943548	0.220483	0.000244363	0.0746262	1.82217e+09	1.31707e+10	8.34935e+08	7.86423e+09	1.44738e+09	1.09076e+10
AFUA_6G08050	6_phosphogluconate dehydrogenase	79	42.2586	81	25616	33	33	0	491	54.1	5.94	210081	1.91522e+06	63257	18937.1	0	590.792	Phospho [S132(100); T250(100); S304(100)]	3	-1.00106	-1.01767	1.45326	1.00532	1.47737	-0.00153014	-0.0252661	0.539291	0.00764777	0.563027	0.99894	0.982639	1.45326	1.00532	1.47737	1	1	0.00333906	1	0.0226385	0.986111	0.790609	0.000900364	0.00637305	3.15756e+09	1.63437e+10	2.21794e+09	1.12462e+10	3.28628e+09	1.63264e+10
AFUA_3G05350	Histone H2B	80	41.8731	69	8496	14	14	0	140	14.9	10.13	52494	478091	13467	4879.37	0	124.075	Phospho [T50(100)]	1	1.20302	-1.15211	1.04826	1.10439	1.45289	0.266658	-0.204281	0.0679902	0.143252	0.538929	1.20302	0.867971	1.04826	1.10439	1.45289	0.716076	1	1	1	0.0719231	0.0954736	0.170142	0.534013	0.0193807	7.79375e+08	7.64597e+09	1.32442e+09	7.29399e+09	1.24717e+09	9.19824e+09
AFUA_4G10050	Calmodulin	81	41.6879	75	8282	18	17	1	149	17	4.27	51978	670456	17869	5540.01	0	417.747	Acetyl [N_Term]; Phospho [S4(100); T80(100); S82(100); T118(100)]; Met_loss+Acetyl [N_Term]	4	1.01839	1.09471	1.26284	1.20722	1.1748	0.0262906	0.13055	0.336677	0.271692	0.232418	1.01839	1.09471	1.26284	1.20722	1.1748	1	1	0.0165006	0.310295	1	0.849178	0.149765	0.00277769	0.185339	3.78751e+08	1.17029e+09	2.81193e+08	9.26708e+08	4.28655e+08	1.19181e+09
AFUA_1G09440	40S ribosomal protein S23	82	41.6132	64	9428	13	13	0	145	15.9	10.45	30516	406151	9237	4074.79	0	110.626	Phospho [S40(50); S41(50)]	2	1.08077	1.08316	-1.33576	1.05853	-1.33872	0.112054	0.115249	-0.417663	0.0820591	-0.420858	1.08077	1.08316	0.748636	1.05853	0.74698	1	1	0.0612236	1	0.313739	0.528421	0.395998	0.0127854	0.0660199	1.34526e+09	4.59677e+09	1.69461e+09	6.14019e+09	1.4767e+09	4.96803e+09
AFUA_4G13120	Glutamine synthetase	83	41.4077	82	18078	30	30	0	358	39.9	5.71	109251	1.22161e+06	38398	11539.4	0	500.486	Acetyl [N_Term]; Phospho [S9(99.7); S19(100); T45(100); T296(100); S303(99.6)]; Met_loss+Acetyl [N_Term]	5	-1.1977	1.08425	-1.35537	1.00574	-1.7601	-0.260266	0.116698	-0.438691	0.00826146	-0.815655	0.834934	1.08425	0.737804	1.00574	0.568151	0.251352	1	0.00639109	1	0.000554588	0.0327092	0.0591299	0.00140186	0.000226176	2.89303e+09	6.55281e+09	3.18304e+09	8.88151e+09	1.86622e+09	5.47116e+09
AFUA_1G05500	40S ribosomal protein S12	84	40.8106	69	8517	14	14	0	144	15.7	5.35	53387	565487	15861	5882.58	0	208.65		0	1.30345	1.05565	-1.86867	1.0617	-1.51341	0.382338	0.0781303	-0.902015	0.0863815	-0.597807	1.30345	1.05565	0.535139	1.0617	0.660757	0.322797	1	0.0010942	1	0.016835	0.0617088	0.296168	0.000493491	0.00503204	5.69234e+08	2.21561e+09	8.94855e+08	4.14026e+09	6.17372e+08	2.88795e+09
AFUA_2G03290	14_3_3 family protein	85	40.6177	86	12327	30	27	5	261	29.1	4.84	79561	729189	22704	8097.25	0	392.252	Phospho [S32(100); S209(100); T243(100)]; Met_loss [N_Term]	3	-1.24324	-1.231	1.29982	1.12157	1.28704	-0.314101	-0.299836	0.378316	0.165515	0.364051	0.804352	0.812345	1.29982	1.12157	1.28704	0.847146	0.0282637	0.463374	1	0.0220083	0.133045	0.00423724	0.0876509	0.00400608	1.37825e+09	4.30774e+09	1.28026e+09	3.3141e+09	1.04735e+09	3.46494e+09
AFUA_1G11130	60S ribosomal protein L6	86	40.2595	77	10457	24	24	0	200	22.4	10.15	75513	665680	19244	6902.91	0	195.168	Met_loss+Acetyl [N_Term]	0	1.04788	1.08501	-1.31396	1.03318	-1.36053	0.0674678	0.117709	-0.393924	0.0470877	-0.444165	1.04788	1.08501	0.761057	1.03318	0.735009	1	1	0.105386	1	0.0339921	0.604537	0.211232	0.0207571	0.00754905	1.08993e+09	3.26708e+09	1.07196e+09	4.29282e+09	1.15911e+09	3.42349e+09
AFUA_1G04320	Ribosomal protein S8	87	39.972	73	11006	20	20	0	201	22.8	11.18	73902	803299	23997	7716.22	0	234.621	Phospho [S62(100)]	1	1.11074	-1.00506	-1.72377	1.04167	-1.54411	0.151515	-0.00727698	-0.785569	0.0588978	-0.626777	1.11074	0.994969	0.580123	1.04167	0.647621	1	1	0.0161244	1	0.00058878	0.105208	0.951977	0.00633341	0.000184517	1.31526e+09	2.86612e+09	1.13282e+09	4.94054e+09	1.4493e+09	3.1835e+09
AFUA_2G03380	Ortholog(s) have cytosolic large ribosomal subunit, hyphal cell wall, mitochondrion, nucleus localization	88	39.7304	54	9344	10	10	0	127	13.4	9.67	68577	861160	23752	6673.74	0	246.9		0	1.00881	1.19448	-1.35219	-1.17244	-1.60107	0.0126503	0.256385	-0.435299	-0.229518	-0.679033	1.00881	1.19448	0.739541	0.85292	0.624584	1	0.463555	0.0565927	0.707733	0.0214612	0.93692	0.0594242	0.0123174	0.00728643	4.32422e+08	3.13315e+09	5.14756e+08	4.23662e+09	4.12912e+08	3.16075e+09
AFUA_5G05450	40S ribosomal protein S3Ae	89	39.6912	74	13731	27	27	0	256	29.2	10.04	78716	871690	26515	9820.54	0	344.921	Phospho [S255(100)]	1	-1.03345	1.12681	-1.30274	-1.14249	-1.51704	-0.0474715	0.172238	-0.381549	-0.192175	-0.601259	0.967631	1.12681	0.767613	0.875285	0.659178	1	0.897388	0.0443595	0.839496	0.00521777	0.604501	0.0772823	0.00846267	0.00156861	6.12388e+08	4.91448e+09	7.46194e+08	6.40229e+09	4.89593e+08	4.7554e+09
AFUA_2G02150	Putative ribosomal protein S10	90	39.6051	67	6857	16	16	0	116	13.1	9.72	28799	412623	8949	3403.61	0	157.204	Met_loss+Acetyl [N_Term]; Phospho [S2(100)]; Acetyl [N_Term]	1	1.33515	-1.02102	-2.06671	-1.02939	-1.51605	0.417006	-0.0300099	-1.04733	-0.0417902	-0.600319	1.33515	0.979414	0.483861	0.971449	0.659608	0.0130371	1	0.00161707	1	0.00111453	0.00271828	0.7469	0.000846806	0.000334537	9.21368e+08	2.29366e+09	1.57305e+09	4.74032e+09	9.65617e+08	3.06239e+09
AFUA_3G06960	60S ribosomal protein L21	91	39.0168	62	9943	16	16	0	158	18	10.23	33200	509224	13000	5150.11	0	137.192	Phospho [S4(100); T150(100)]	2	1.09275	1.00852	-1.50894	1.03734	-1.39264	0.127957	0.0122417	-0.593538	0.0528852	-0.477823	1.09275	1.00852	0.662715	1.03734	0.71806	1	1	0.00400527	1	0.0305187	0.389205	0.779253	0.00118864	0.00729126	1.25974e+09	3.77572e+09	1.18483e+09	5.69734e+09	9.94045e+08	4.1259e+09
AFUA_4G03880	60S ribosomal protein L7	92	37.9482	75	12700	24	24	0	251	29	10.04	82968	641616	25627	8815.41	0	336.672	Phospho [S3(99.3); S26(100)]; Met_loss [N_Term]; Met_loss+Acetyl [N_Term]	2	1.03931	1.16482	-1.21709	1.05963	-1.36406	0.0556282	0.220103	-0.283437	0.0835549	-0.447912	1.03931	1.16482	0.821631	1.05963	0.733103	1	0.226681	0.211322	1	0.211348	0.789185	0.0249466	0.0299483	0.0473326	5.86337e+08	4.69489e+09	7.13522e+08	5.7141e+09	6.6846e+08	4.87945e+09
AFUA_3G06640	Ortholog(s) have structural constituent of ribosome activity	93	37.7012	50	6183	6	6	0	82	8.9	9.26	28405	347430	9197	2225.4	0	66.378	Met_loss [N_Term]; Phospho [T11(100)]	1	-1.00407	-1.09427	-1.68829	-1.16731	-1.54912	-0.00586223	-0.129973	-0.75556	-0.223186	-0.631449	0.995945	0.913848	0.592316	0.856672	0.645528	1	1	0.000396297	0.120362	0.00973962	0.960388	0.0787162	0.000149713	0.00307504	3.28609e+08	3.73091e+09	5.1074e+08	6.29885e+09	2.98744e+08	3.71578e+09
AFUA_3G06970	40S ribosomal protein S9	94	36.9732	74	9643	24	23	0	193	22.2	10.05	39161	579583	14945	5704.21	0	186.848	Phospho [S162(99.1)]	1	-1.09912	-1.07782	-1.1555	1.134	-1.17834	-0.136352	-0.108118	-0.208522	0.181422	-0.236755	0.909817	0.927797	0.865423	1.134	0.848652	1	1	1	0.65193	1	0.616597	0.397735	0.392979	0.162984	6.97505e+08	3.02537e+09	7.41895e+08	3.49582e+09	7.02349e+08	2.75253e+09
AFUA_2G03720	Putative cyclophilin	95	36.8192	57	13242	17	17	0	205	22.3	8.57	92470	911650	26868	8574.41	0	195.914	Phospho [T89(98.5); S190(100)]	2	-1.10557	-1.28644	1.09894	-1.02334	1.27873	-0.144789	-0.363382	0.136118	-0.0332793	0.354711	0.904512	0.77734	1.09894	0.977197	1.27873	1	0.00680061	1	1	0.0947512	0.219144	0.00123561	0.141833	0.0168047	1.05937e+09	8.65364e+09	9.32528e+08	7.87451e+09	1.20967e+09	7.82732e+09
AFUA_1G13780	Has domain(s) with predicted DNA binding, protein heterodimerization activity, role in DNA_templated transcription, initiation, nucleosome assembly and nucleosome, nucleus localization	96	36.7652	58	6529	11	1	0	103	11.4	11.36	34413	400784	10138	4219.26	0	139.798		0	-1.39768	-1.56649	1.99483	1.12003	2.23576	-0.483038	-0.647535	0.996266	0.163537	1.16076	0.715469	0.63837	1.99483	1.12003	2.23576	1	0.109502	0.309156	1	0.036366	0.393819	0.0354532	0.154001	0.0211061	2.6063e+07	4.03121e+08	1.72794e+07	2.02083e+08	2.80302e+07	2.8842e+08
AFUA_1G10130	Putative adenosylhomocysteinase	97	35.3215	65	24236	37	37	0	446	48.5	6.21	155345	1.71071e+06	44189	16223.9	0	507.98	Phospho [S186(50); T188(50)]	2	-1.00435	1.10316	-1.21503	-1.12978	-1.3462	-0.00626679	0.14164	-0.280987	-0.176042	-0.428894	0.995666	1.10316	0.823028	0.885128	0.742831	1	1	0.0125378	0.243623	0.0638038	0.947467	0.110102	0.00176147	0.0136825	2.15574e+09	7.61074e+09	2.21173e+09	9.24724e+09	1.79862e+09	7.57775e+09
AFUA_1G05340	40S ribosomal protein S19	98	35.2833	54	14440	19	19	0	221	24.8	9.54	79791	1.19311e+06	34046	12561	0	219.309		0	-1.12938	-1.11356	-1.46838	-1.03158	-1.48925	-0.175537	-0.155181	-0.554229	-0.0448543	-0.574584	0.885438	0.898019	0.681021	0.969388	0.67148	1	1	0.0186141	1	0.00414743	0.101196	0.147567	0.00515823	0.00119153	1.16571e+09	2.57861e+09	2.4006e+09	3.78639e+09	1.27265e+09	2.2832e+09
AFUA_3G10730	40S ribosomal protein S7e	99	35.1463	70	10092	24	24	0	201	22.8	10.15	44519	492547	17446	6364.54	0	202.26	Phospho [S188(100)]	1	1.07532	1.028	-1.39166	-1.01162	-1.33041	0.10477	0.0398433	-0.476803	-0.0166746	-0.411876	1.07532	1.028	0.718568	0.988509	0.751645	1	1	0.00967443	1	0.0135981	0.061443	0.620851	0.0023064	0.00280037	1.54793e+09	5.21113e+09	1.95835e+09	7.2521e+09	1.64677e+09	5.60365e+09
AFUA_1G13500	Putative transketolase	100	34.3887	68	34591	57	57	0	684	74.8	6.6	228444	1.83178e+06	78367	25011.3	0	864.322	Phospho [S275(100); S287(100); S335(100); S362(100); S380(100); S386(100); S639(100)]; Met_loss [N_Term]	7	1.10739	-1.03292	1.1556	-1.00587	1.32183	0.14717	-0.0467236	0.208643	-0.00843788	0.402537	1.10739	0.968132	1.1556	0.994168	1.32183	0.527081	1	0.106116	1	0.0111727	0.0387852	0.462592	0.0110702	0.00224871	3.72483e+09	2.96483e+10	2.37548e+09	2.56562e+10	3.43063e+09	3.28324e+10
AFUA_1G03390	Putative 60S ribosomal protein L12	101	34.279	73	7748	14	14	0	165	17.9	9.55	49445	456078	12070	3972.58	0	110.363		0	-1.12624	-1.1902	-1.44219	-1.05228	-1.36469	-0.171513	-0.251206	-0.528266	-0.0735175	-0.448572	0.887911	0.840194	0.693388	0.950318	0.732768	1	0.0399753	0.00406285	1	0.0053053	0.0922429	0.00502102	0.00107313	0.00118991	3.70431e+08	2.22511e+09	3.52052e+08	3.20904e+09	3.24939e+08	1.9757e+09
AFUA_5G11380	Putative Rho_GDP dissociation inhibitor	102	33.1574	92	7100	23	23	0	197	22.3	5.91	28693	494978	14799	4531.47	0	294.093	Met_loss [N_Term]; Phospho [S11(99.3)]	1	1.01668	1.22673	-1.12242	1.07879	-1.35433	0.0238614	0.294821	-0.166617	0.10941	-0.437577	1.01668	1.22673	0.890929	1.07879	0.738374	1	0.712402	1	1	0.0899757	0.874609	0.105016	0.381526	0.0196856	5.32057e+08	1.43221e+09	4.21742e+08	1.60755e+09	2.92241e+08	1.4561e+09
AFUA_8G03930	Putative Hsp70 chaperone	103	33.0161	81	25027	52	52	0	614	66.9	5.39	202125	1.47135e+06	64407	20059.1	0	808.756	Phospho [S503(98.9); S532(100); S533(99.5); S564(100); S591(100)]	5	-1.00725	-1.04975	-1.37107	-1.12116	-1.31557	-0.0104279	-0.0700442	-0.455304	-0.164995	-0.395688	0.992798	0.952609	0.729356	0.891932	0.760127	1	1	0.015431	1	0.0315672	0.916748	0.299666	0.0035129	0.00624538	8.87331e+08	7.85478e+09	1.26711e+09	1.07695e+10	9.35307e+08	7.79821e+09
AFUA_2G16400	Translation initiation factor 4B	104	32.8862	63	26309	42	42	0	504	54.2	9.07	129073	1.70474e+06	61485	24178.7	0	849.696	Phospho [S153(100); S198(100); S202(100); S230(100); S244(100); S253(50); S254(100); S262(100); T277(100); T279(100); S286(100); S302(100); S306(100); T310(100); S313(100); T331(100); S336(99.5); S340(99.5); T341(50); S346(100); S412(100); S488(99.6)]	22	-1.03658	-1.11281	-1.23978	1.06859	-1.15486	-0.0518313	-0.154205	-0.310087	0.0957091	-0.207713	0.964711	0.898628	0.806593	1.06859	0.865909	1	1	0.0731781	1	0.22226	0.450041	0.0790401	0.0113458	0.0230832	1.65213e+08	1.95642e+09	1.76135e+08	2.42553e+09	1.40272e+08	1.88738e+09
AFUA_1G07450	Ortholog(s) have guanine nucleotide transmembrane transporter activity and role in cellular iron ion homeostasis, guanine nucleotide transport, mitochondrial genome maintenance, transmembrane transport	105	32.4706	68	14755	22	22	0	309	33.4	10.02	86247	826882	22344	9114.64	0	231.427	Met_loss [N_Term]	0	-1.13293	1.1556	1.58735	-1.12286	1.21244	-0.180064	0.208643	0.66662	-0.167184	0.277914	0.882664	1.1556	1.58735	0.890579	1.21244	0.633378	0.254798	0.00053906	0.601032	0.188457	0.0570243	0.0265809	0.000179674	0.0261874	2.66569e+09	3.68349e+09	2.10741e+09	2.32052e+09	2.76164e+09	3.25128e+09
AFUA_7G04490	Ortholog(s) have structural constituent of ribosome activity	106	32.1337	57	3157	5	5	0	56	6.2	10.87	15321	179997	4035	1617.74	0	43.02	Phospho [S3(100)]	1	1.3463	1.2515	-1.89833	-1.01797	-1.76464	0.429003	0.323653	-0.924728	-0.0256991	-0.819378	1.3463	1.2515	0.52678	0.982344	0.566686	1	0.208153	0.00104208	1	0.0568762	0.254396	0.0336848	0.00048182	0.0233015	9.02888e+07	3.29798e+08	1.60001e+08	6.26064e+08	1.3062e+08	4.44008e+08
AFUA_4G03050	Profilin	107	31.5805	97	4265	12	12	0	131	13.9	5.48	41879	246173	11542	3824.37	0	267.959	Met_loss [N_Term]; Met_loss+Acetyl [N_Term]	0	1.1579	1.1522	1.37806	-1.0538	1.38488	0.211505	0.204386	0.462638	-0.0755977	0.469758	1.1579	1.1522	1.37806	0.948949	1.38488	1	0.576151	0.0203245	1	0.0751921	0.139915	0.0588786	0.00470145	0.017661	8.49073e+08	3.65384e+09	6.74878e+08	2.65143e+09	7.16273e+08	4.23076e+09
AFUA_3G08470	Glucose_6_phosphate 1_dehydrogenase	108	31.3697	76	21092	52	52	0	511	58.9	7.01	119486	1.59046e+06	46772	15432	0	833.284	Phospho [S8(100); S418(100); T507(99.6)]; Met_loss+Acetyl [N_Term]; Acetyl [N_Term]	3	1.15708	1.01505	1.51992	1.16253	1.73259	0.210494	0.0215534	0.603993	0.217263	0.792934	1.15708	1.01505	1.51992	1.16253	1.73259	0.767968	1	0.00337771	0.310521	0.00409979	0.0808264	0.788442	0.00102006	0.00162543	1.57744e+09	6.15787e+09	9.87113e+08	4.05145e+09	1.28509e+09	7.12517e+09
AFUA_1G06340	Putative 60S ribosomal protein L27	109	31.3677	52	11220	16	16	0	186	21.4	10.49	73888	810950	20857	7981.3	0	199.894	Phospho [S83(100); S147(100)]	2	1.05271	-1.00674	-1.39083	-1.02341	-1.31235	0.0741135	-0.00968649	-0.47595	-0.0333892	-0.39215	1.05271	0.993308	0.718993	0.977122	0.761993	1	1	0.000573111	1	0.0385685	0.339343	0.867119	0.000136386	0.0075623	1.47393e+09	8.91045e+09	1.47058e+09	1.23929e+10	1.17954e+09	9.38015e+09
AFUA_7G05740	Putative NAD_dependent malate dehydrogenase	110	31.1353	79	13400	27	26	0	340	35.9	9.09	100862	983539	28859	9944	0	291.733		0	1.2904	1.24826	1.0677	1.00103	1.10375	0.367821	0.319915	0.0945103	0.00148213	0.142416	1.2904	1.24826	1.0677	1.00103	1.10375	1	0.478559	1	1	1	0.318053	0.0765492	0.547391	0.659542	6.86695e+08	5.71074e+09	6.28335e+08	5.34863e+09	1.32909e+09	7.36916e+09
AFUA_6G07940	Putative lactoylglutathione lyase	111	31.0258	83	11887	30	30	0	318	36.5	6.39	69191	753317	26749	7823.91	0	421.714	Acetyl [N_Term]; Met_loss+Acetyl [N_Term]; Phospho [S175(100)]	1	-1.03358	-1.20266	-1.16222	1.05936	1.00118	-0.0476474	-0.266231	-0.216885	0.0831924	0.00169943	0.967513	0.831489	0.860421	1.05936	1.00118	1	0.843072	1	1	1	0.845784	0.112226	0.134055	0.994737	1.11189e+09	1.64324e+09	1.17128e+09	1.9098e+09	6.41026e+08	1.58985e+09
AFUA_1G02550	Tubulin alpha_1 subunit	112	31.0219	63	22060	31	27	7	448	50	5.1	115591	1.41562e+06	44933	14104.1	0	607.741	Phospho [S439(100)]	1	-1.20048	-1.16215	-1.02782	-1.04154	-1.06171	-0.263606	-0.216798	-0.0395866	-0.0587146	-0.0863951	0.833003	0.860473	0.972934	0.960119	0.941873	0.0401859	0.327863	1	1	1	0.00529663	0.03554	0.562569	0.193716	2.98233e+09	6.14566e+09	2.57914e+09	6.31663e+09	1.77645e+09	5.11935e+09
AFUA_2G15290	Conidia_enriched protein of unknown function	113	30.7482	88	4752	11	11	0	136	14.8	6.76	23693	286852	9483	3744.1	0	159.459	Met_loss [N_Term]	0	-4.58473	-3.83175	-1.39852	1.10674	-1.67335	-2.19684	-1.938	-0.4839	0.146319	-0.742736	0.218115	0.260978	0.715042	1.10674	0.597605	0.00542161	0.00290784	0.405734	1	0.677359	0.0059552	0.0028177	0.0981675	0.25155	3.61391e+08	1.87016e+09	5.04228e+08	2.61545e+09	8.70585e+07	4.07909e+08
AFUA_6G13300	GTP_Binding nuclear protein Ran	114	30.6757	76	8678	21	21	0	215	24.1	7.39	36983	511387	14162	5478.08	0	217.82	Met_loss+Acetyl [N_Term]; Acetyl [N_Term]; Phospho [S2(100); T6(99.5)]	2	-1.0582	-1.09022	1.01911	-1.21076	1.04995	-0.0816131	-0.124624	0.0273117	-0.275912	0.0703226	0.945	0.917243	1.01911	0.825928	1.04995	1	0.588516	1	0.0142486	1	0.127539	0.0366716	0.568159	0.140951	1.18401e+09	4.16409e+09	9.36422e+08	4.086e+09	8.81909e+08	3.93507e+09
AFUA_7G05660	Putative translation elongation factor eEF_3	115	29.9981	78	40959	85	85	0	1065	117.7	6.18	276472	2.63934e+06	89497	30039.4	0	1265.56	Phospho [S441(100); S468(100); S1028(100); S1037(100); S1060(100)]	5	-1.13054	-1.07308	-1.36655	-1.02268	-1.43972	-0.177011	-0.101761	-0.450539	-0.0323543	-0.525789	0.884534	0.931895	0.731769	0.977823	0.694579	1	1	0.278745	1	0.00403942	0.10691	0.541979	0.0627928	0.00106194	1.66835e+09	6.9608e+09	2.44153e+09	9.51229e+09	1.52051e+09	6.15706e+09
AFUA_5G06390	Putative adenosine kinase	116	29.9663	85	11916	25	25	0	338	36.8	5.17	80001	828504	28818	9592.03	0	499.603	Phospho [T4(50); Y7(99)]; Met_loss+Acetyl [N_Term]; Met_loss [N_Term]	2	-1.12502	1.47854	1.96874	-1.16142	1.18357	-0.169955	0.564169	0.977275	-0.215889	0.243151	0.88887	1.47854	1.96874	0.861015	1.18357	1	0.123059	2.28672e-05	0.240813	1	0.608004	0.0347132	1.11738e-05	0.553829	1.17515e+09	3.2634e+09	4.47067e+08	1.6576e+09	9.56034e+08	2.90074e+09
AFUA_3G12300	60S ribosomal protein L22	117	29.9355	64	5800	9	8	1	124	14.2	9.41	48421	435357	13417	4490.84	0	97.747		0	-1.0498	1.09597	-1.31037	-1.11986	-1.50764	-0.0701113	0.132211	-0.389974	-0.163318	-0.592296	0.952565	1.09597	0.763143	0.892969	0.663286	1	1	0.13755	1	0.169716	0.751055	0.415529	0.0268204	0.0502611	2.66437e+08	1.97447e+09	3.6647e+08	2.58729e+09	3.63937e+08	1.88081e+09
AFUA_6G02520	Eukaryotic translation initiation factor eIF_1A subunit	118	29.9134	83	5370	18	18	0	149	17.3	5.19	29077	262991	15893	6504.66	0	259.387	Phospho [S138(100)]	1	1.33235	1.2058	-1.35824	1.08183	-1.22923	0.413978	0.269996	-0.441735	0.113478	-0.297753	1.33235	1.2058	0.736249	1.08183	0.813518	0.361501	0.332152	0.312362	1	0.167434	0.0748266	0.0448399	0.0689906	0.024927	1.68698e+08	3.15708e+08	2.06884e+08	4.28806e+08	1.24841e+08	4.20634e+08
AFUA_3G11610	Non_histone chromosomal protein	119	29.4343	63	4859	12	12	0	104	12.1	9.09	27548	410822	10890	3892.14	0	167.837	Phospho [S51(100); S67(99.2); S69(100); S103(50); S104(50)]	5	1.25459	1.22875	1.29533	1.14988	1.32257	0.327211	0.297187	0.373324	0.201482	0.403348	1.25459	1.22875	1.29533	1.14988	1.32257	0.450509	0.168578	0.0130001	0.777947	0.261473	0.0737057	0.0250496	0.00242662	0.0527323	9.72702e+07	1.07087e+09	6.42472e+07	8.26717e+08	1.11844e+08	1.3435e+09
AFUA_5G07890	Putative single_stranded DNA binding protein family member	120	29.3479	77	5679	13	13	0	149	16.2	9.69	28871	376889	9226	3174.01	0	124.875		0	1.10051	1.10153	-1.12651	1.00667	-1.12755	0.138178	0.139509	-0.171864	0.00959136	-0.173195	1.10051	1.10153	0.887695	1.00667	0.886876	1	1	1	1	1	0.509499	0.294976	0.29452	0.346187	1.28695e+08	1.40033e+09	2.01534e+08	1.57749e+09	1.44909e+08	1.54108e+09
AFUA_1G02290	protein of unknown function	121	29.3351	94	3308	6	6	0	106	11.8	4.58	47791	306199	9502	2937.28	0	71.352	Met_loss [N_Term]; Met_loss+Acetyl [N_Term]; Acetyl [N_Term]	0	-1.29509	1.27555	2.00597	-1.61822	1.21431	-0.373053	0.351117	1.0043	-0.694404	0.280131	0.772147	1.27555	2.00597	0.617964	1.21431	1	1	0.0542474	0.601378	1	0.370275	0.506263	0.0272404	0.620784	4.43942e+08	3.33652e+09	4.23609e+08	1.66329e+09	8.87293e+08	2.57629e+09
AFUA_6G10660	Putative ATP citrate lyase subunit	122	29.1337	68	20822	33	33	0	486	52.9	6.27	130134	1.36739e+06	43675	14994	0	497.082	Phospho [S5(100)]	1	-1.0497	1.12959	1.28212	-1.10263	1.08128	-0.0699831	0.175803	0.35853	-0.140949	0.112744	0.952649	1.12959	1.28212	0.906922	1.08128	1	1	0.0445181	1	1	0.597565	0.162581	0.00798054	0.476478	9.00003e+08	9.7046e+09	7.00508e+08	7.56919e+09	9.29354e+08	9.24508e+09
AFUA_1G04660	Ribosomal protein L15	123	29.1072	63	9379	18	18	0	203	24.2	11.3	50364	576984	16409	5747.03	0	164.177		0	1.20107	1.05847	-1.52385	-1.06592	-1.34292	0.264322	0.0819738	-0.607722	-0.0920927	-0.425374	1.20107	1.05847	0.656232	0.938161	0.744646	1	1	0.0498353	1	0.0408928	0.154154	0.439048	0.015143	0.00869736	6.37032e+08	2.28485e+09	1.05217e+09	3.48177e+09	7.74957e+08	2.74427e+09
AFUA_6G05210	Putative NAD_dependent malate dehydrogenase with a predicted role in the citric acid cycle	124	29.0004	94	10181	33	32	2	330	34.8	7.24	87161	730580	24104	8256.41	0	388.231	Phospho [S192(100)]	1	1.0125	-1.06038	-1.00209	1.07011	1.0714	0.0179255	-0.084583	-0.00301727	0.0977654	0.0994912	1.0125	0.943057	0.997911	1.07011	1.0714	1	1	1	1	1	0.871194	0.138954	0.972761	0.2764	1.20936e+09	7.29225e+09	9.60986e+08	7.30752e+09	9.54108e+08	7.38342e+09
AFUA_6G07430	Putative pyruvate kinase	125	28.9666	78	19571	50	50	0	527	58.3	7.03	95929	998461	35822	11450.5	0	635.927	Phospho [S4(100); S36(100)]; Met_loss+Acetyl [N_Term]	2	-1.08017	-1.01514	1.12496	-1.10379	1.05724	-0.111253	-0.0216767	0.169874	-0.142471	0.0802979	0.925784	0.985087	1.12496	0.905966	1.05724	1	1	0.802255	1	1	0.363816	0.794884	0.0681411	0.537147	1.38698e+09	8.07831e+09	1.1216e+09	7.18097e+09	1.20094e+09	7.47877e+09
AFUA_6G06760	Has domain(s) with predicted translation initiation factor activity and eukaryotic translation initiation factor 3 complex localization	126	28.3104	68	11116	20	20	0	267	29.8	5.15	117273	1.10924e+06	31481	12966.1	0	587.548	Phospho [S12(100); S13(100); S37(100); S44(100); S92(100); S96(100)]; Met_loss [N_Term]	6	-1.02103	-1.04389	-1.19699	1.10031	-1.17078	-0.0300272	-0.0619665	-0.259411	0.137913	-0.227471	0.979402	0.957957	0.835429	1.10031	0.854131	1	1	1	1	1	0.906854	0.675798	0.334194	0.127116	2.23041e+07	2.60511e+08	3.20122e+07	3.11829e+08	2.34968e+07	2.55145e+08
AFUA_4G12450	Putative PH domain protein	127	28.2436	87	17563	47	47	0	541	57	5.03	106173	1.29445e+06	34315	13291.1	0	674.926	Phospho [S2(100); S256(100); S277(100); S281(100); S314(99.4); S346(100); T354(50); S355(99.8); S413(100); S427(100); T432(100); S442(100); S454(100); S478(100); T535(98.6)]; Met_loss+Acetyl [N_Term]; Acetyl [N_Term]	15	-1.23931	1.11063	1.40427	-1.1166	1.02023	-0.309541	0.15138	0.489822	-0.159116	0.0289001	0.806898	1.11063	1.40427	0.895574	1.02023	0.250296	1	0.0012747	1	1	0.0387385	0.0759795	0.000312187	0.823965	4.31e+08	3.97387e+09	2.95025e+08	2.82985e+09	3.6886e+08	3.20651e+09
AFUA_1G12890	Putative 60S Ribosomal protein L5	128	28.0024	68	12354	29	29	0	300	34.8	8.94	87149	878722	26853	8464.59	0	400.684	Phospho [S190(100)]	1	1.05133	-1.03576	-1.39527	1.07982	-1.28133	0.0722127	-0.0506898	-0.480548	0.11079	-0.357646	1.05133	0.965475	0.716705	1.07982	0.780437	1	1	0.00395405	1	0.0176102	0.203007	0.434448	0.000950055	0.0031491	8.76245e+08	5.5323e+09	7.79606e+08	7.71907e+09	6.99555e+08	5.81626e+09
AFUA_4G10410	Putative aspartate aminotransferase	129	27.7518	83	14344	38	38	0	429	47	8.87	99566	1.00697e+06	31498	10933.8	0	547.371		0	1.11175	1.30378	1.23402	-1.05667	1.05227	0.152834	0.382702	0.303371	-0.0795233	0.0735028	1.11175	1.30378	1.23402	0.94637	1.05227	1	0.355861	0.730004	1	1	0.308783	0.0680943	0.110731	0.617156	9.81527e+08	4.65578e+09	7.14816e+08	3.77284e+09	1.11425e+09	5.17607e+09
AFUA_5G06240	Putative zinc_dependent alcohol dehydrogenase, involved in ethanol fermentation	130	27.5568	84	11482	31	25	7	350	37.2	7.64	73869	739631	23890	8230.84	0	417.741		0	1.66495	1.4758	-12.0234	-1.85585	-10.6574	0.735479	0.561496	-3.58777	-0.892077	-3.41379	1.66495	1.4758	0.0831714	0.538838	0.0938313	0.000912955	0.633974	0.01882	0.440173	2.51092e-06	0.00033573	0.177987	0.033761	4.28587e-06	7.03781e+07	4.54047e+08	8.11158e+08	5.45918e+09	8.35791e+07	7.55966e+08
AFUA_6G06345	Ortholog(s) have 6,7_dimethyl_8_ribityllumazine synthase activity, riboflavin binding activity, role in riboflavin biosynthetic process and mitochondrial intermembrane space, nucleus localization	131	27.5116	86	6558	18	18	0	205	21.5	6.1	47607	342864	15485	5102.21	0	337.403	Phospho [T2(100); S3(100); S90(100); S98(99.4)]; Met_loss+Acetyl [N_Term]	4	-1.14874	-1.09894	-1.20482	1.01218	-1.25941	-0.200052	-0.136112	-0.268813	0.0174591	-0.332754	0.870519	0.909968	0.830002	1.01218	0.79402	0.242634	1	0.165167	1	0.0168584	0.0242697	0.120003	0.0221996	0.00280485	3.8403e+08	8.26077e+08	2.20878e+08	9.95271e+08	1.82862e+08	7.19115e+08
AFUA_3G11830	Putative phosphoglucomutase	132	27.4867	74	20615	48	48	0	555	60.5	6.76	146564	1.19167e+06	49755	14442.2	0	691.25	Phospho [S114(100); S498(100)]	2	-1.16235	1.02531	1.09978	-1.07611	-1.08364	-0.217047	0.0360565	0.137216	-0.105826	-0.115887	0.860324	1.02531	1.09978	0.929273	0.922815	0.462936	1	1	1	1	0.0502395	0.716196	0.113587	0.31855	1.60083e+09	9.59627e+09	1.52246e+09	8.72562e+09	1.41004e+09	8.25591e+09
AFUA_4G04460	60S ribosomal protein L13	133	27.0383	65	9401	26	26	0	226	25.6	10.65	34054	434380	10998	3894.28	0	164.792	Phospho [S173(100)]	1	1.12961	1.38889	-1.208	-1.02786	-1.48527	0.175824	0.473934	-0.272615	-0.0396393	-0.570726	1.12961	1.38889	0.827817	0.972898	0.673278	1	0.0151265	0.530366	1	0.00514402	0.181565	0.00358449	0.072293	0.00146791	6.56395e+08	5.37377e+09	7.30289e+08	6.49149e+09	7.12089e+08	6.07026e+09
AFUA_1G04530	Ribosomal L18ae protein family	134	26.8727	69	5764	15	15	0	148	17.4	10.7	28577	369175	8643	3102.93	0	174.118		0	-1.13362	1.25529	-1.02531	-1.01726	-1.45905	-0.180942	0.328019	-0.0360643	-0.0246901	-0.545025	0.882127	1.25529	0.975312	0.983032	0.685379	1	0.358134	1	1	0.0643615	0.252722	0.0587374	0.777112	0.0175393	5.27266e+08	1.489e+09	5.57716e+08	1.52669e+09	5.43234e+08	1.31349e+09
AFUA_1G16523	Ortholog(s) have structural constituent of ribosome activity and cytosolic small ribosomal subunit localization	135	26.8576	67	3728	14	14	0	93	10.3	10.18	19675	199453	5206	2052.08	0	102.907		0	-1.33609	-1.04529	1.1227	-1.26112	-1.13851	-0.418018	-0.0639086	0.166966	-0.334711	-0.187143	0.748452	0.956669	1.1227	0.792943	0.878343	0.145148	1	1	0.636665	0.395028	0.0303372	0.685172	0.384618	0.0369635	6.02602e+08	2.45041e+09	6.66914e+08	2.18262e+09	4.57195e+08	1.83402e+09
AFUA_5G05630	60S ribosomal protein L23	136	26.7584	68	6060	16	16	0	154	17.1	10.33	24975	376239	9240	3385.05	0	154.655	Phospho [T39(50); S40(50); S61(100)]	3	1.05713	1.1515	-1.34845	-1.15392	-1.46883	0.0801556	0.203518	-0.431302	-0.206544	-0.554664	1.05713	1.1515	0.741592	0.866611	0.680816	1	1	0.522718	1	0.0725201	0.680529	0.307169	0.112725	0.0201121	1.97933e+08	1.6106e+09	2.1668e+08	2.17181e+09	1.38618e+08	1.70262e+09
AFUA_4G11580	Putative manganese_superoxide dismutase	137	26.4467	71	8530	13	13	0	229	25.1	8.98	55429	406497	24181	7023.52	0	178.713		0	1.07067	-1.27416	-1.14439	1.1761	1.19209	0.098518	-0.349552	-0.194575	0.234009	0.253495	1.07067	0.784828	0.87383	1.1761	1.19209	1	0.195915	1	1	1	0.578049	0.0342412	0.139935	0.212712	5.68451e+08	1.104e+09	5.1043e+08	1.2634e+09	4.39653e+08	1.18202e+09
AFUA_1G10910	Beta_tubulin	138	26.412	61	20177	27	19	9	466	51.8	4.87	137890	1.54004e+06	46513	14996.9	0	538.58		0	-1.20164	-1.06802	1.02987	-1.08799	-1.09248	-0.264999	-0.094934	0.0424643	-0.121664	-0.127601	0.832199	0.936315	1.02987	0.919127	0.915352	1	1	1	1	1	0.172109	0.242974	0.582377	0.482303	8.9846e+08	7.95093e+09	8.37536e+08	7.72032e+09	7.50396e+08	6.61676e+09
AFUA_2G03870	Putative FK506_binding protein (FKBP)_type peptidyl_prolyl cis_trans isomerase	139	26.2818	69	5104	9	9	0	134	14.6	5.52	23821	314820	10074	2800.52	0	146.281		0	-1.06607	1.4026	2.26202	2.01633	1.51279	-0.0922997	0.488103	1.17761	1.01173	0.59721	0.938026	1.4026	2.26202	2.01633	1.51279	1	0.618731	0.00228783	0.00283978	0.28208	0.630144	0.151002	0.00134709	0.0842304	3.48691e+08	7.00312e+08	1.56893e+08	3.09595e+08	3.66096e+08	6.56911e+08
AFUA_2G17110	Putative cell division control protein	140	26.2429	78	27555	73	73	0	819	90.2	5.22	171168	1.80691e+06	62744	21337.7	0	1046.88	Phospho [S2(100); S20(100); S31(99.8); S769(100); S771(100); S792(100); S798(50); S799(50); S816(100)]; Met_loss+Acetyl [N_Term]; Acetyl [N_Term]	9	1.00164	-1.11066	-1.01781	1.14221	1.09301	0.00236798	-0.151413	-0.0254696	0.191834	0.128311	1.00164	0.900368	0.982501	1.14221	1.09301	1	0.510697	1	0.415034	1	0.970484	0.0386631	0.627885	0.10787	9.25917e+08	6.41708e+09	1.09311e+09	6.53137e+09	1.19438e+09	6.42762e+09
AFUA_1G05080	Putative 60S ribosomal protein P0	141	26.1991	64	12813	21	20	0	313	33.5	5.21	126767	958885	32438	11058.6	0	407.682	Phospho [S303(100)]	1	1.03527	1.06977	-1.49148	-1.12596	-1.54117	0.0500126	0.0973005	-0.57674	-0.171158	-0.624028	1.03527	1.06977	0.670477	0.88813	0.648857	1	1	0.00481728	1	0.0329033	0.699104	0.39047	0.00138916	0.0102663	1.43538e+09	2.03672e+09	8.20525e+08	3.03772e+09	4.10828e+08	2.10856e+09
AFUA_3G03750	protein of unknown function	142	26.0833	55	6260	9	9	0	132	14.2	9.85	23348	398741	9853	3436.38	0	150.457	Phospho [S62(100); Y83(100); S87(100); S125(99.3)]	4	-1.49921	-1.67388	1.51426	1.00888	1.69068	-0.584205	-0.743193	0.598616	0.0127608	0.757605	0.667017	0.597416	1.51426	1.00888	1.69068	0.0188601	0.169433	0.0492866	1	0.0956273	0.00550908	0.0629608	0.0147519	0.0362238	7.10793e+08	1.94858e+08	2.68078e+08	1.28681e+08	3.22363e+08	1.29973e+08
AFUA_6G13250	60S ribosomal protein L31e	143	25.9241	62	5143	15	14	1	123	14	10.49	19846	277497	5551	2542.34	0	112.865	Phospho [S14(100)]	1	1.0674	1.1541	-1.11819	1.07525	-1.20902	0.0940964	0.206771	-0.161166	0.104678	-0.273841	1.0674	1.1541	0.894302	1.07525	0.827115	1	1	1	1	1	0.80872	0.260981	0.556273	0.38043	2.21194e+08	2.20965e+09	2.32703e+08	2.47081e+09	2.03937e+08	2.35857e+09
AFUA_6G02440	60s ribosomal protein L24	144	25.578	58	7056	18	18	0	160	18	11.31	36270	400391	8758	4063.72	0	145.259	Phospho [S38(100); S86(100)]; Met_loss [N_Term]	2	1.15409	1.38974	-1.17379	1.13729	-1.41346	0.206759	0.474814	-0.231176	0.185601	-0.499231	1.15409	1.38974	0.85194	1.13729	0.707484	1	0.120105	1	1	0.372364	0.537851	0.0285137	0.323753	0.0929477	5.48378e+08	3.74777e+09	7.39413e+08	4.3991e+09	8.56869e+08	4.32528e+09
AFUA_3G07810	Succinate dehydrogenase flavoprotein subunit	145	25.5024	82	20122	45	45	0	647	71.1	6.98	139558	1.45967e+06	50115	16321.9	0	766.9	Phospho [S485(100)]	1	1.09435	1.35475	-1.82983	-1.04397	-2.26525	0.130069	0.438029	-0.87171	-0.0620753	-1.17967	1.09435	1.35475	0.546499	0.957885	0.441452	1	0.014081	0.00186211	1	0.00220048	0.600766	0.00308395	0.000811609	0.00129792	4.48213e+08	1.67007e+09	7.85533e+08	3.05594e+09	4.48208e+08	1.82763e+09
AFUA_1G08850	septin	146	25.1272	75	11592	29	29	0	346	39.2	7.84	57831	554442	27697	11376.5	0	461.926	Phospho [S323(100); S327(100); S329(100); S335(100); S338(100)]	5	1.17259	1.16111	-1.17482	-1.00299	-1.16331	0.229698	0.215499	-0.232437	-0.00430956	-0.218238	1.17259	1.16111	0.851196	0.997017	0.859615	0.0764491	0.387461	0.578621	1	0.00898658	0.00878011	0.0417487	0.0672465	0.000980608	6.65773e+08	1.83371e+09	5.88987e+08	2.15428e+09	5.08604e+08	2.15019e+09
AFUA_5G13920	Putative Hsp90 binding co_chaperone	147	24.6052	68	7273	17	17	0	201	22.2	4.48	63638	262191	21853	7374.16	0	275.11	Phospho [T43(100); S172(100)]; Met_loss+Acetyl [N_Term]; Acetyl [N_Term]	2	-1.00457	1.01766	-1.14771	-1.07705	-1.17331	-0.00657637	0.0252512	-0.198758	-0.10708	-0.230586	0.995452	1.01766	0.8713	0.928465	0.852289	1	1	1	1	1	0.968809	0.878905	0.214448	0.262082	1.41641e+08	1.00617e+09	1.82834e+08	1.15479e+09	1.51005e+08	1.0016e+09
AFUA_7G01010	Putative alcohol dehydrogenase	148	24.5371	90	9624	28	22	0	353	37.5	7.4	64568	627139	22473	7929.07	0	506.742		0	-1.03291	-1.39785	-4.2292	-4.81529	-3.12509	-0.0467167	-0.483205	-2.08038	-2.26762	-1.6439	0.968137	0.715386	0.236451	0.207672	0.319991	1	1	0.399552	0.353942	0.0219664	0.787669	0.754735	0.41561	0.0180552	9.90772e+07	7.35728e+08	5.91604e+08	3.11154e+09	1.10722e+08	7.12286e+08
AFUA_1G12170	Putative translation elongation factor EF_Tu	149	24.299	69	15495	35	35	0	440	48.3	7.18	103479	1.25996e+06	35831	12075.6	0	618.437	Phospho [T102(50.3); S104(50.3); T105(99.3); S291(100); T428(100)]	5	1.26862	1.32436	-1.76673	-1.05043	-1.84434	0.343264	0.405291	-0.821078	-0.0709744	-0.883104	1.26862	1.32436	0.566019	0.951995	0.542199	0.533879	0.0704391	0.00175339	1	0.00655144	0.0916308	0.0142742	0.000719835	0.0028928	2.46012e+08	1.04761e+09	4.33487e+08	1.85084e+09	3.33151e+08	1.32902e+09
AFUA_3G07640	Putative plasma membrane H+ ATPase	150	24.0133	57	41623	68	60	11	988	108.9	5.36	275145	2.80088e+06	88729	28923.9	0	1121.22	Phospho [S7(100); S18(100); S38(100); S47(100); S49(100); S50(100); S55(100); T244(100); S637(100); T967(100)]	10	1.05293	1.24817	-1.14369	1.03564	-1.35577	0.0744089	0.319815	-0.193702	0.0505251	-0.439108	1.05293	1.24817	0.874359	1.03564	0.73759	1	4.07139e-05	0.00253497	0.648055	0.00105237	0.159338	6.51046e-06	0.000245514	0.000231052	2.37054e+09	1.0313e+10	2.72373e+09	1.1795e+10	2.66515e+09	1.08589e+10
AFUA_2G03590	Putative ribosomal protein S21e	151	23.9841	61	3460	7	7	0	88	10	8.31	21411	217343	7445	2014.14	0	89.799	Acetyl [N_Term]; Phospho [S83(100)]	1	1.17129	-1.26296	-1.61995	1.04974	-1.09508	0.228094	-0.336814	-0.695947	0.070028	-0.131039	1.17129	0.791788	0.617304	1.04974	0.913174	0.857006	0.0408635	0.00278589	1	1	0.0977389	0.00688172	0.000969415	0.209973	1.66411e+08	1.69088e+09	2.78155e+08	2.73914e+09	2.18771e+08	1.98051e+09
AFUA_1G04540	NADH_cytochrome b5 reductase involved in oxidative phosphorylation	152	23.9164	75	10300	28	28	0	323	36.2	9.04	56731	618541	21346	7017.72	0	423.875	Phospho [S53(100); S86(99.6)]	2	1.17944	1.08892	1.34952	-1.08102	1.4617	0.2381	0.122903	0.432451	-0.112399	0.547648	1.17944	1.08892	1.34952	0.925049	1.4617	0.252175	1	0.0105643	1	0.0319248	0.0300214	0.381491	0.00228427	0.00874178	2.81439e+08	2.05248e+09	1.87955e+08	1.52089e+09	3.36866e+08	2.42077e+09
AFUA_1G06580	Ortholog of A. nidulans FGSC A4 : AN4252, AN10165, A. fumigatus Af293 : Afu1g11910, A. niger CBS 513.88 : An18g05640, An08g04120 and A. oryzae RIB40 : AO090001000456, AO090001000373	153	23.8657	68	7265	8	8	0	207	21.8	6.89	46922	152188	33457	10983.4	0	363.027	Phospho [Y107(93.4); S155(100); S174(96.8); S175(99.9); S179(98.1)]	5	2.20072	1.14443	-1.9397	1.09187	-1.00869	1.13797	0.194627	-0.955832	0.126796	-0.0124837	2.20072	1.14443	0.515544	1.09187	0.991384	0.164835	1	0.073836	1	1	0.0937889	0.21429	0.0352874	0.971126	1.55858e+08	6.96122e+08	2.59129e+08	1.35027e+09	2.50129e+08	1.53197e+09
AFUA_4G10280	Putative histidine_containing phosphotransfer intermediate protein	154	23.7992	82	4963	22	22	0	171	19.1	4.89	22215	343309	9832	3361.42	0	249.917	Phospho [S15(100); S162(100); S167(100); S170(100)]	4	1.16003	-1.13047	1.10952	1.12101	1.455	0.214157	-0.176924	0.149939	0.1648	0.54102	1.16003	0.884587	1.10952	1.12101	1.455	1	1	1	1	0.0837575	0.237663	0.256491	0.365416	0.0226572	1.9425e+08	5.98939e+08	1.00191e+08	5.39817e+08	1.67741e+08	6.94785e+08
AFUA_1G06960	Putative pyruvate dehydrogenase complex subunit alpha	155	23.3214	67	12879	29	28	1	370	41.5	6.8	58081	753590	22569	7884.12	0	332.306	Phospho [S272(100)]	1	-1.12783	-1.15422	1.11945	-1.00735	1.14565	-0.173545	-0.206913	0.162794	-0.0105623	0.196162	0.886661	0.866389	1.11945	0.992706	1.14565	1	0.181946	0.773558	1	0.598857	0.0910236	0.0188235	0.0629654	0.0587366	8.70908e+08	4.51908e+09	6.15862e+08	4.03687e+09	6.23829e+08	4.00689e+09
AFUA_8G05600	Ortholog of A. nidulans FGSC A4 : AN1549, A. niger CBS 513.88 : An16g07080, A. oryzae RIB40 : AO090005000583, Aspergillus wentii : Aspwe1_0187131 and Aspergillus sydowii : Aspsy1_0086712	156	23.2612	93	2076	8	8	0	83	9.3	9.98	13226	142547	4587	1376.25	0	71.571	Phospho [T81(50); S83(50)]; Met_loss [N_Term]	2	1.31657	1.50494	-13.2039	-1.15872	-15.093	0.396785	0.589703	-3.72289	-0.212527	-3.91581	1.31657	1.50494	0.0757351	0.863025	0.0662557	0.512018	0.115401	0.00167998	1	1.55683e-05	0.101581	0.0340261	0.00312719	3.04813e-05	6.1435e+06	7.47921e+07	7.17556e+07	9.87549e+08	1.94223e+07	9.84691e+07
AFUA_5G08090	Putative pyridoxine biosynthesis protein	157	23.2425	63	11363	21	21	0	308	32.7	6.43	77666	801622	22117	6991.12	0	289.892	Phospho [S12(50); S14(50)]	2	1.13052	-1.00638	-1.04197	1.04323	1.09191	0.176983	-0.00918145	-0.0593095	0.061052	0.126855	1.13052	0.993656	0.959723	1.04323	1.09191	0.471603	1	1	1	1	0.0417328	0.903961	0.391956	0.139923	5.36004e+08	3.1028e+09	5.34807e+08	3.23301e+09	5.88246e+08	3.50777e+09
AFUA_2G09790	Putative glucose_6_phosphate isomerase	158	23.2367	64	20078	41	41	0	553	61.3	6.35	150448	1.4755e+06	51361	15697.2	0	792.013	Met_loss [N_Term]; Phospho [T112(52.5); S129(100); T138(97.5)]	3	-1.2208	1.10856	2.60844	-1.08906	1.92741	-0.287831	0.148689	1.38319	-0.123086	0.946666	0.819133	1.10856	2.60844	0.918221	1.92741	1	1	0.000301815	1	0.159483	0.34134	0.338887	0.000208733	0.0754887	2.08373e+09	1.03555e+10	5.85424e+08	3.97002e+09	1.58494e+09	8.48256e+09
AFUA_2G09290	Putative antigenic mitochondrial protein	159	23.2115	77	17695	48	48	0	587	61.9	5.64	118123	1.19093e+06	38228	12030.3	0	605.628	Phospho [S79(100)]	1	1.10022	1.15435	-1.42188	-1.06451	-1.49184	0.137788	0.207079	-0.507804	-0.0901926	-0.577095	1.10022	1.15435	0.703292	0.939397	0.670312	1	0.0442773	0.000717161	1	0.00202591	0.116695	0.00458444	0.000182089	0.000584571	8.0276e+08	6.10653e+09	9.59441e+08	8.68277e+09	8.58452e+08	6.7185e+09
AFUA_6G12680	Ortholog(s) have hydrolase activity, role in nucleotide metabolic process and cytosol, nucleus localization	160	23.1747	78	4011	10	10	0	135	15	6.87	24191	233902	7433	2084.13	0	103.444		0	-1.21241	-1.38311	-1.08778	1.01658	1.04874	-0.277875	-0.467919	-0.121387	0.0237243	0.0686573	0.824805	0.723007	0.919303	1.01658	1.04874	0.482122	0.190711	1	1	1	0.0669847	0.0446188	0.443264	0.621033	1.58174e+08	8.99835e+08	1.4399e+08	9.78823e+08	1.2042e+08	7.42189e+08
AFUA_1G13490	Putative spermidine synthase	161	23.1285	72	9412	18	18	0	293	33.4	5.54	56976	612768	19523	7075.17	0	352.835	Met_loss+Acetyl [N_Term]; Phospho [S2(100)]; Acetyl [N_Term]	1	-1.10933	-1.00207	1.10107	-1.07727	-1.00542	-0.149694	-0.00298602	0.13891	-0.107379	-0.00779833	0.901442	0.997932	1.10107	0.928273	0.994609	1	1	1	1	1	0.406251	0.970839	0.125954	0.965639	9.41278e+08	4.94635e+09	5.10137e+08	4.4923e+09	6.77452e+08	4.45885e+09
AFUA_4G07650	Putative peptidyl_prolyl cis_trans isomerase	162	22.6945	76	6241	16	15	0	209	22.9	8.28	30866	373737	11616	3960	0	180.254		0	1.16496	1.01011	-1.03153	1.11898	1.11805	0.22028	0.0145062	-0.0447851	0.162181	0.160989	1.16496	1.01011	0.969434	1.11898	1.11805	0.33668	1	1	0.582107	0.396623	0.037082	0.834365	0.62749	0.031926	2.56191e+08	1.1637e+09	4.60759e+08	1.20039e+09	3.37705e+08	1.35566e+09
AFUA_3G14490	Putative ketol acid reductoisomerase	163	22.6672	54	21324	37	37	0	508	56.3	9.29	136648	1.28691e+06	45872	14966.5	0	553.602	Phospho [S467(100); S472(100)]	2	1.01338	-1.03423	1.30156	-1.01438	1.36413	0.0191751	-0.0485625	0.380247	-0.0205995	0.447984	1.01338	0.966899	1.30156	0.985823	1.36413	1	1	0.0405066	1	0.0472336	0.824421	0.641373	0.00770125	0.01058	1.81564e+09	1.41731e+10	1.38107e+09	1.08893e+10	2.02352e+09	1.43627e+10
AFUA_3G08380	Putative inorganic diphosphatase	164	22.6	72	12430	27	27	0	396	43.6	7.77	86251	750301	26745	8725.91	0	357.446	Phospho [S343(100); S358(49.7); S359(49.7); S369(100); S384(100)]	5	-1.63721	-1.25613	1.78152	-1.01046	1.36685	-0.711235	-0.328984	0.833109	-0.0150161	0.450858	0.610797	0.796097	1.78152	0.989646	1.36685	0.0339076	0.0377948	3.9226e-05	1	0.634326	0.0120581	0.00621695	1.63398e-05	0.142996	7.86294e+08	6.7951e+09	4.20486e+08	3.81421e+09	5.44987e+08	4.15043e+09
AFUA_2G12400	Putative ATP synthase oligomycin sensitivity conferral protein	165	22.5412	63	8122	17	17	0	227	24.4	9.64	56907	510816	14740	5472.25	0	217.07	Phospho [S211(100)]	1	1.2576	1.03078	-1.15562	1.10628	1.05576	0.330677	0.0437308	-0.208669	0.145721	0.0782774	1.2576	1.03078	0.865335	1.10628	1.05576	0.21271	1	1	1	1	0.0351691	0.666341	0.108464	0.469425	4.1878e+08	2.99024e+09	4.58609e+08	3.45558e+09	4.10464e+08	3.76054e+09
AFUA_1G04190	Putative polyadenylate_binding protein	166	22.536	61	27819	64	63	1	753	81.4	5.95	170099	2.22146e+06	59215	20183.1	0	1117.34	Phospho [S378(99.8); S380(100); S407(100); S466(100); S718(100); S736(100)]	6	-1.02227	1.05409	-1.27953	-1.05833	-1.37877	-0.0317718	0.0759935	-0.355613	-0.0817935	-0.463378	0.978218	1.05409	0.781538	0.944882	0.725286	1	1	0.0202056	1	0.0361196	0.754193	0.319344	0.00359268	0.00836852	1.98487e+09	3.03705e+09	2.05237e+09	3.88599e+09	1.6917e+09	2.97089e+09
AFUA_7G02180	Ortholog(s) have UDP_N_acetylglucosamine diphosphorylase activity, role in UDP_N_acetylglucosamine biosynthetic process and cytosol, nucleus localization	167	22.1836	79	14293	48	48	0	509	56.7	6.1	81793	880268	31497	9532.94	0	518.148	Phospho [T417(100)]; Met_loss+Acetyl [N_Term]	1	-1.45933	1.00361	-1.06468	-1.08452	-1.55933	-0.545309	0.00520206	-0.0904198	-0.117061	-0.640931	0.685245	1.00361	0.939249	0.922064	0.641299	0.0188287	1	1	1	0.0301329	0.00513373	0.968786	0.409941	0.00965654	8.02211e+08	4.18706e+09	7.54954e+08	4.45788e+09	5.64203e+08	2.86916e+09
AFUA_7G00170	Prenyltransferase nscD	168	21.997	81	12302	31	31	0	453	50.9	7.14	88319	815715	25204	9063.9	0	476.722	Phospho [S9(66.7); T12(66.7); S13(99.7); S191(100)]	4	18.4466	3.98227	-1.15899	-1.34931	3.99673	4.20528	1.99359	-0.212869	-0.432225	1.99882	18.4466	3.98227	0.86282	0.741118	3.99673	0.000218782	0.000809395	1	0.317648	0.00123024	0.00046002	0.000806801	0.251407	0.00122952	1.1808e+08	5.08343e+08	7.70881e+07	5.89164e+08	2.386e+09	9.37718e+09
AFUA_5G06680	4_aminobutyrate aminotransferase	169	21.9902	79	13890	31	31	0	499	55.2	8.94	120761	1.12565e+06	31567	11422.7	0	469.671		0	1.00597	-1.23958	-1.45826	-1.03292	-1.16943	0.00859256	-0.309848	-0.544244	-0.046723	-0.225804	1.00597	0.806727	0.685751	0.968133	0.855118	1	1	0.782725	1	0.054401	0.885531	0.413143	0.212997	0.00614198	1.16267e+09	2.65186e+09	2.3939e+09	3.8671e+09	7.762e+08	2.66771e+09
AFUA_8G02850	Putative actin binding protein	170	21.954	70	24463	46	46	0	780	84.1	5.1	82936	1.59166e+06	47769	18199.5	0	698.556	Phospho [T160(100); S165(100); T206(99.5); T375(99.7); S430(100); T462(100); S465(100); S553(100); T555(100); T558(100); S566(99.3); S588(100); S597(100); T611(50); T612(50); S658(100); S697(100); S712(100); S715(100)]	19	1.33918	1.04812	-1.0483	1.0441	1.21882	0.421345	0.0678062	-0.0680504	0.0622665	0.285489	1.33918	1.04812	0.953926	1.0441	1.21882	0.354651	1	1	1	1	0.0747152	0.582359	0.467209	0.192263	2.17875e+08	1.27245e+09	2.00388e+08	1.33391e+09	2.27294e+08	1.70403e+09
AFUA_1G15780	3_isopropylmalate dehydrogenase with a predicted role in leucine biosynthesis	171	21.8022	83	9614	24	24	0	366	39	5.49	66998	716426	21397	6789.52	0	443.889	Phospho [S152(100); T349(49.7); S350(49.7)]; Met_loss [N_Term]	3	-1.34249	-1.23273	3.50702	-1.01498	3.22029	-0.424916	-0.301859	1.81025	-0.0214505	1.68719	0.744882	0.811207	3.50702	0.985242	3.22029	0.144395	0.591495	3.92504e-06	1	0.00344261	0.030678	0.089274	3.55264e-06	0.00290417	1.76235e+09	8.31211e+09	5.13327e+08	2.37013e+09	1.3268e+09	6.19154e+09
AFUA_4G07845	Ortholog(s) have cytosolic large ribosomal subunit, hyphal cell wall, yeast_form cell wall localization	172	21.7725	60	2903	9	9	0	80	9.3	10.29	7912	111999	2852	1155.21	0	45.194	Met_loss [N_Term]	0	1.2772	-1.10874	-1.49426	1.12743	-1.0552	0.352986	-0.148923	-0.579429	0.173038	-0.0775198	1.2772	0.901923	0.669229	1.12743	0.947685	0.0773373	1	0.164734	1	1	0.0136495	0.453855	0.0477258	0.372902	1.3594e+08	3.32475e+08	1.68435e+08	4.96803e+08	1.11757e+08	4.24637e+08
AFUA_6G04570	Putative translational elongation factor eEF_1 gamma subunit	173	21.6248	69	15106	39	38	1	482	54.1	7.64	96583	1.01039e+06	32013	10834	0	541.701	Phospho [S121(100)]	1	-1.155	-1.21164	-1.13455	1.08466	-1.08151	-0.207893	-0.276962	-0.182115	0.117242	-0.113045	0.865801	0.825327	0.88141	1.08466	0.924634	1	0.53103	1	1	1	0.254543	0.0735376	0.271349	0.407233	1.22759e+09	5.38899e+09	1.50829e+09	6.11406e+09	1.07296e+09	4.6658e+09
AFUA_3G09290	Putative 2,3_bisphosphoglycerate_independent phosphoglycerate mutase	174	21.5221	75	14922	41	41	0	520	57.4	5.67	89011	989154	33396	10713.7	0	655.573	Phospho [S367(100); T372(94.6)]	2	-1.05835	-1.12468	1.45065	1.04601	1.54157	-0.0818107	-0.169509	0.5367	0.0648948	0.624399	0.944871	0.889145	1.45065	1.04601	1.54157	1	1	0.00105346	1	0.00903626	0.260122	0.118236	0.000282695	0.00282111	6.71377e+08	3.82649e+09	4.91425e+08	2.63778e+09	8.17116e+08	3.61554e+09
AFUA_7G05290	Cytosolic small ribosomal subunit S13/S15	175	21.3819	54	5979	9	9	0	151	16.8	10.43	28168	324804	8185	3594.44	0	70.789		0	-1.01953	-1.13711	-1.42462	1.01179	-1.27732	-0.027911	-0.18537	-0.510577	0.0169045	-0.353118	0.980839	0.879424	0.701942	1.01179	0.78289	1	1	0.118821	1	0.261089	0.875072	0.201971	0.0303337	0.0460977	2.40842e+08	1.63169e+09	2.64551e+08	2.32453e+09	2.38287e+08	1.60042e+09
AFUA_6G06340	Ortholog(s) have glutamine_fructose_6_phosphate transaminase (isomerizing) activity	176	21.2874	66	22384	51	50	1	694	77.2	6.7	125414	1.46596e+06	46083	15017.4	0	774.782	Phospho [T93(100); S228(100); S236(100); T238(100); S313(99.7)]	5	1.33441	1.00016	1.08495	-1.15605	1.44753	0.416201	0.000237558	0.11763	-0.209198	0.533593	1.33441	1.00016	1.08495	0.865018	1.44753	0.0115785	1	1	1	0.00113922	0.00240948	0.99922	0.628968	0.00030394	3.70323e+09	6.27772e+09	2.08113e+09	5.78618e+09	2.56781e+09	8.37705e+09
AFUA_4G07710	Putative pyruvate carboxylase	177	21.2567	68	37293	84	83	1	1193	131.2	6.7	239297	2.34604e+06	78360	25953.8	0	1193.86	Phospho [S37(100); S1154(100)]	2	-1.23363	-1.08303	1.69586	1.00468	1.48884	-0.302906	-0.115078	0.762013	0.00673223	0.574186	0.810618	0.923332	1.69586	1.00468	1.48884	0.0426707	1	0.000721411	1	0.00696282	0.00646259	0.265535	0.000274862	0.00199898	2.96746e+09	1.54642e+10	1.6728e+09	9.11879e+09	2.24688e+09	1.25355e+10
AFUA_4G03410	Putative flavohemoprotein	178	21.1781	72	12148	27	27	0	413	45.6	6.14	76533	720076	33259	10856.9	0	497.525		0	1.82566	1.79782	-9.34203	-1.32657	-9.19956	0.868416	0.846246	-3.22374	-0.407702	-3.20156	1.82566	1.79782	0.107043	0.753823	0.108701	0.0142978	0.0505339	0.00443484	1	0.000147701	0.00620823	0.021382	0.00714837	0.000236438	1.75907e+08	5.75974e+08	1.07631e+09	5.38077e+09	3.29728e+08	1.05153e+09
AFUA_6G12930	Mitochondrial aconitate hydratase	179	21.153	55	30268	51	49	2	787	85.5	6.71	171881	2.07243e+06	64317	20728.3	0	765.605	Phospho [S564(49.9); T566(49.9)]	2	1.01134	-1.05874	-2.44835	1.03446	-2.28658	0.0162692	-0.0823452	-1.29181	0.0488734	-1.19319	1.01134	0.944521	0.408439	1.03446	0.437334	1	1	0.000248201	1	5.83783e-06	0.679217	0.277151	0.000160314	3.48283e-06	8.68085e+08	4.57957e+09	1.72733e+09	1.12124e+10	1.04983e+09	4.63151e+09
AFUA_1G16840	TCTP family protein	180	21.1093	64	5904	16	16	0	179	20.2	4.97	44149	421319	12303	3914.17	0	211.621	Met_loss [N_Term]	0	-1.17891	-1.17417	1.07154	1.06911	1.06723	-0.237454	-0.231638	0.0996817	0.0964161	0.0938661	0.848241	0.851667	1.07154	1.06911	1.06723	0.322099	0.299722	1	1	1	0.0382418	0.0347136	0.159638	0.379147	3.28567e+08	1.80281e+09	4.64686e+08	1.68245e+09	3.83411e+08	1.52922e+09
AFUA_2G15510	Ortholog(s) have cytosol, nucleus localization	181	21.1085	74	4564	11	11	0	160	18.2	5	18973	317557	10121	3290.63	0	145.373		0	1.00089	-1.13471	1.04494	1.06897	1.18676	0.00128875	-0.182321	0.063424	0.0962202	0.247034	1.00089	0.881284	1.04494	1.06897	1.18676	1	1	1	1	1	0.996519	0.360711	0.708676	0.462936	4.96993e+08	8.3029e+08	4.52783e+08	7.94579e+08	5.18776e+08	8.31032e+08
AFUA_3G08160	Eukaryotic translation initiation factor eIF4A	182	20.8725	75	11299	29	24	5	406	45.7	5.19	76082	673628	20094	7468.92	0	341.822		0	-1.14532	1.00772	1.07462	-1.15203	-1.07402	-0.195753	0.011093	0.103826	-0.204184	-0.10302	0.873117	1.00772	1.07462	0.86803	0.931082	1	1	1	0.834939	1	0.305443	0.931259	0.31438	0.615756	1.04203e+09	5.99646e+09	7.80993e+08	5.58008e+09	7.80873e+08	5.23561e+09
AFUA_3G10700	Ortholog(s) have mRNA binding, structural molecule activity and role in Arp2/3 complex_mediated actin nucleation, actin cortical patch assembly, cellular response to drug, mitochondrion inheritance	183	20.8063	63	6374	12	12	0	193	20.6	5.6	39465	537372	14825	4749.44	0	305.032	Phospho [S135(100); S141(100); T145(100); S148(100)]	4	1.19285	-1.09515	-1.30103	1.13295	1.00409	0.254409	-0.131134	-0.379659	0.180089	0.0058844	1.19285	0.913113	0.768619	1.13295	1.00409	1	1	0.0209868	0.799687	1	0.297924	0.12083	0.00398391	0.97775	8.13509e+07	5.44679e+08	9.74616e+07	7.08646e+08	7.61781e+07	6.49719e+08
AFUA_6G02510	Putative chitin biosynthesis protein	184	20.7132	73	12967	34	34	0	457	49.1	5.05	88280	1.03921e+06	41770	12723.4	0	677.066	Phospho [S287(50); T288(50); S294(49.9); S295(49.9); S323(100); S335(100); T342(100); S361(100); S362(100); S390(99.4); S398(99.5); S406(99.6); S408(99.6); S453(100); S456(100)]	15	1.06537	-1.02744	-1.0252	-1.01478	1.06769	0.0913546	-0.03905	-0.035911	-0.0211627	0.0944936	1.06537	0.973296	0.975416	0.985438	1.06769	1	1	1	1	1	0.444848	0.698735	0.683404	0.464564	4.44928e+08	5.11643e+08	3.35775e+08	5.24539e+08	4.87363e+08	5.45089e+08
AFUA_1G14410	60S ribosomal protein L17	185	20.6137	69	6214	19	19	0	208	23.4	10.98	24329	284074	8157	3337.65	0	131.979	Phospho [S87(100)]	1	-1.02074	-1.14658	-1.41099	-1.03379	-1.25613	-0.029619	-0.197341	-0.496706	-0.047949	-0.328984	0.979679	0.872156	0.708723	0.967311	0.796097	1	0.0418882	0.00130819	1	0.0725948	0.75291	0.00413314	0.000324893	0.0119413	2.36075e+08	3.51021e+09	2.58375e+08	4.95286e+09	2.0669e+08	3.43888e+09
AFUA_3G10100	Ortholog(s) have role in mRNA export from nucleus and nucleus localization	186	20.5759	76	8095	30	30	0	299	35.1	9.5	18610	528758	11478	4755.36	0	268.965	Phospho [S190(100); S194(100); S221(100); T239(100); T284(100)]	5	1.51954	1.57589	1.02262	1.19854	-1.01415	0.603637	0.656171	0.0322659	0.261279	-0.0202681	1.51954	1.57589	1.02262	1.19854	0.986049	0.766404	1	1	0.0563941	1	0.231315	0.372366	0.131767	0.975982	5.72156e+07	3.1275e+08	5.10308e+07	3.05833e+08	4.25991e+07	4.75236e+08
AFUA_5G04320	Ortholog(s) have GTPase activity and role in ER to Golgi vesicle_mediated transport, Golgi organization, cellular response to drug, negative regulation of G0 to G1 transition, protein secretion	187	20.4732	79	5209	17	13	0	201	22.3	5.27	40873	278010	10007	3308.05	0	174.177		0	-1.1354	-1.39156	-1.07318	-1.31554	1.14204	-0.1832	-0.476707	-0.101896	-0.395659	0.191611	0.880747	0.718616	0.931808	0.760142	1.14204	1	0.000892536	1	0.00146511	1	0.163873	0.000212739	0.132358	0.156493	2.13835e+08	1.18538e+09	2.79282e+08	1.27213e+09	2.90622e+08	1.04402e+09
AFUA_7G05260	Has domain(s) with predicted nucleic acid binding, nucleotide binding activity	188	20.4451	70	8879	28	28	0	304	34.4	8.72	29115	508404	13230	4092.31	0	236.569	Phospho [S2(100); S23(100); S25(100); S81(100); S146(100); T150(100); T152(100); S256(100); S276(100); S291(100)]; Met_loss+Acetyl [N_Term]	10	1.17312	-1.05514	1.00771	1.1365	1.24734	0.230345	-0.0774345	0.0110748	0.184598	0.318855	1.17312	0.947741	1.00771	1.1365	1.24734	0.0357642	1	1	0.813756	0.0161249	0.00411906	0.451029	0.903674	0.00257075	1.39243e+08	7.82167e+08	1.9256e+08	7.76186e+08	3.0666e+08	9.17573e+08
AFUA_7G05950	Ortholog(s) have calcium ion binding activity and role in mitotic actomyosin contractile ring assembly actin filament organization, protein localization to medial cortex, regulation of cell cycle, spore germination	189	20.3856	88	3220	12	11	0	139	15.4	4.59	22851	210417	7067	2299.15	0	124.077		0	-1.11806	-1.1406	-1.15004	-1.04149	-1.12731	-0.160999	-0.189799	-0.201686	-0.058649	-0.172887	0.894405	0.876728	0.869534	0.960163	0.887066	1	1	0.871623	1	1	0.181135	0.164096	0.0878971	0.238	4.27339e+07	4.02609e+08	3.82964e+07	4.63017e+08	3.98489e+07	3.60096e+08
AFUA_1G11710	Ribosomal protein L1	190	20.1216	67	6517	18	18	0	217	24.2	9.86	42935	522131	15259	5517.03	0	324.977		0	-1.11991	-1.02181	-1.07441	-1.05368	-1.17755	-0.163382	-0.0311328	-0.103544	-0.0754431	-0.235793	0.892929	0.978652	0.930744	0.949051	0.849218	1	1	1	1	0.175629	0.45264	0.707616	0.608785	0.0207061	3.08074e+08	1.4936e+09	1.81521e+08	1.60474e+09	1.95629e+08	1.33368e+09
AFUA_6G02230	Putative glucokinase	191	20.0096	71	13894	33	33	0	493	54.4	5.5	74068	880341	25205	8139.6	0	360.33	Met_loss+Acetyl [N_Term]; Acetyl [N_Term]	0	-1.0114	-1.0635	1.27337	1.01071	1.33898	-0.0163485	-0.0888243	0.348654	0.0153727	0.42113	0.988732	0.940289	1.27337	1.01071	1.33898	1	1	0.0658121	1	0.412965	0.923321	0.406399	0.0114728	0.0869558	2.75176e+08	1.72113e+09	1.98454e+08	1.35163e+09	2.41066e+08	1.70173e+09
AFUA_5G04230	Putative citrate synthase	192	19.9265	55	17173	30	30	0	474	52.1	8.57	120905	1.06603e+06	31569	11720.4	0	466.389	Phospho [S41(100)]	1	1.23604	1.10129	-1.02528	1.03726	1.09469	0.30573	0.139194	-0.0360133	0.0527821	0.130522	1.23604	1.10129	0.975346	1.03726	1.09469	0.0200054	0.111641	1	1	0.325948	0.00305812	0.00776987	0.459153	0.0212717	1.22646e+09	1.06543e+10	1.1801e+09	1.09236e+10	1.25327e+09	1.31691e+10
AFUA_2G07680	L_ornithine N5_oxygenase	193	19.8723	80	12445	43	43	0	501	56.8	8.62	76264	792039	25673	9155.86	0	596.932	Phospho [T203(100); S308(100); S325(100)]	3	1.2611	1.523	8.5886	-1.07529	7.11169	0.334688	0.606918	3.10242	-0.104721	2.83019	1.2611	1.523	8.5886	0.929985	7.11169	0.122052	0.00581614	3.44516e-07	1	6.76053e-05	0.0204247	0.00176496	5.34417e-07	9.5668e-05	1.30271e+09	7.49566e+09	1.28165e+08	8.72746e+08	1.10261e+09	9.45281e+09
AFUA_1G07530	Ortholog(s) have adenylate kinase activity, role in ADP biosynthetic process, DNA replication initiation, nucleotide phosphorylation and cytosol, mitochondrial intermembrane space, mitochondrial outer membrane, nucleus localization	194	19.6109	75	6720	26	26	0	257	28.7	7.88	40251	483841	14012	4902.57	0	300.432	Met_loss [N_Term]; Phospho [S216(99.7); T217(49.9)]	2	-1.09663	-1.18694	1.07376	1.02181	1.16219	-0.133077	-0.247248	0.102676	0.0311239	0.216847	0.911884	0.842502	1.07376	1.02181	1.16219	1	0.0165582	1	1	0.187274	0.094166	0.002047	0.0820621	0.0203049	3.07068e+08	1.95183e+09	1.28994e+08	1.81775e+09	1.5796e+08	1.77985e+09
AFUA_2G10320	Ortholog of A. nidulans FGSC A4 : AN5981, A. niger CBS 513.88 : An16g04670, A. oryzae RIB40 : AO090011000606, Aspergillus wentii : Aspwe1_0186299 and Aspergillus sydowii : Aspsy1_0057885	195	19.4578	71	33462	78	77	1	1221	132.2	5.11	216489	2.28269e+06	93954	35404.2	0	1592.41	Phospho [S3(100); T87(100); S89(100); S103(100); S110(97.5); S139(99.2); S171(50); S173(50); S327(100); S347(100); S385(100); T390(100); S407(100); S434(100); S529(99); S541(99.2); S603(100); S623(98.9); S630(100); S635(100); S673(33.3); S674(98.5); T675(33.3); S680(100); S683(100); S693(100); S706(100); S725(100); T726(50); S735(100); T749(100); T757(100); S776(100); S777(100); T782(100); S788(5…	49	1.08009	1.12905	1.14667	1.19817	1.09694	0.111152	0.175114	0.197446	0.260828	0.133484	1.08009	1.12905	1.14667	1.19817	1.09694	1	1	0.0386204	0.0211919	1	0.243579	0.21824	0.00381272	0.369678	6.58815e+08	8.21884e+08	5.70928e+08	7.16759e+08	4.10703e+08	8.87709e+08
AFUA_8G04570	Ortholog(s) have nucleus localization	196	19.3737	62	19155	58	58	0	613	67.2	5.29	136492	1.44254e+06	47383	17929	0	1199.48	Phospho [S23(100); T49(100); S58(100); S96(100); S104(99.6); S115(100); S296(100); T329(100); T339(100); T350(100); T353(100); T355(100); S383(100); T507(100); S521(99.4); T524(100); T530(100); S546(100); S553(100)]; Met_loss [N_Term]	19	1.14139	1.06782	-1.2417	-1.08567	-1.16167	0.190789	0.0946739	-0.312319	-0.118584	-0.216204	1.14139	1.06782	0.805346	0.921092	0.860828	0.628323	0.999285	0.00369436	1	0.293326	0.0599385	0.0473031	0.000576908	0.0317091	2.89033e+08	8.38617e+08	3.32091e+08	1.04131e+09	3.61639e+08	9.57187e+08
AFUA_5G10570	Cofilin	197	19.2797	69	4303	13	13	0	154	17	5.66	32142	327348	10898	3127.24	0	184.238	Phospho [S50(100)]; Met_loss+Acetyl [N_Term]	1	1.04533	-1.05062	-1.00196	-1.27879	1.09609	0.0639549	-0.0712385	-0.0028305	-0.354778	0.132363	1.04533	0.951821	0.99804	0.78199	1.09609	1	1	1	0.151839	1	0.771885	0.62482	0.988809	0.456042	2.94722e+08	1.52119e+09	2.84917e+08	1.52417e+09	2.64805e+08	1.59014e+09
AFUA_7G02340	Ortholog(s) have role in isoleucine biosynthetic process, mitochondrial translation and mitochondrial matrix localization	198	19.225	60	5383	8	8	0	168	18	8.82	54121	429439	15904	4253.43	0	158.993		0	1.48802	1.02449	1.47619	1.12139	2.14408	0.573394	0.0349114	0.561878	0.165287	1.10036	1.48802	1.02449	1.47619	1.12139	2.14408	0.232729	1	0.0416354	0.494594	0.0221995	0.0667228	0.563842	0.011697	0.0122137	4.35739e+08	1.73736e+09	2.5828e+08	1.17692e+09	5.60426e+08	2.58522e+09
AFUA_4G11080	Putative acetyl_coenzyme A synthetase with a predicted role in acetate metabolism	199	18.9761	52	24450	46	46	0	670	74.4	6.44	103206	1.39305e+06	37495	14826.6	0	501.26		0	-1.35483	-1.37433	1.35908	1.09916	1.37864	-0.438113	-0.458731	0.442633	0.136406	0.463251	0.738099	0.727626	1.35908	1.09916	1.37864	0.00353338	0.0076662	0.00538734	1	0.00362777	0.00077401	0.00175836	0.00119231	0.000840283	1.00521e+09	3.64392e+09	8.6628e+08	2.68116e+09	7.99005e+08	2.68957e+09
AFUA_5G03020	60S ribosomal protein L4	200	18.7867	59	11877	22	22	0	373	40.5	10.96	72590	751822	22008	7541.89	0	271.957	Phospho [S54(100); T61(49.6); S62(49.6); S305(100)]	4	1.11653	1.02861	-1.4017	-1.10683	-1.29133	0.159018	0.0406951	-0.487178	-0.14643	-0.368855	1.11653	1.02861	0.713419	0.903484	0.774397	1	1	0.038457	1	0.735686	0.473946	0.766965	0.00936769	0.135681	3.06306e+08	4.3508e+09	4.35005e+08	6.09851e+09	3.69144e+08	4.85778e+09
AFUA_4G06910	Putative outer mitochondrial membrane protein porin	201	18.7356	66	8062	19	19	0	284	30	9	53341	408755	13290	5018.76	0	195.045	Met_loss+Acetyl [N_Term]; Phospho [S57(100)]; Acetyl [N_Term]	1	1.15836	1.2096	-1.12614	-1.01092	-1.17596	0.212081	0.274529	-0.171392	-0.015666	-0.23384	1.15836	1.2096	0.887985	0.9892	0.850368	1	0.203543	1	1	1	0.387222	0.0279392	0.0904554	0.292725	3.43661e+08	5.50784e+09	3.92497e+08	6.20262e+09	4.28692e+08	6.38004e+09
AFUA_1G11730	ADP_ribosylation factor, putative	202	18.7283	77	4451	11	9	2	183	21	5.71	34470	243944	10652	3608.2	0	203.235		0	-1.08147	1.02405	1.10684	-1.02049	-1.00057	-0.112993	0.034288	0.146452	-0.0292562	-0.000828923	0.924668	1.02405	1.10684	0.979925	0.999426	1	1	1	1	1	0.478607	0.634142	0.255768	0.994762	2.87185e+08	1.32745e+09	2.77791e+08	1.19931e+09	2.25939e+08	1.22745e+09
AFUA_1G12610	Hsp70 chaperone	203	18.5724	68	19501	62	62	0	714	80	5.17	143769	1.42218e+06	42702	13770.5	0	987.225	Phospho [T515(100); S581(99.7)]	2	-1.06432	-1.00145	-1.22101	-1.02584	-1.29766	-0.0899261	-0.00209428	-0.288075	-0.0368062	-0.375907	0.939571	0.998549	0.818994	0.974811	0.770621	1	1	0.0160479	1	0.199922	0.450524	0.97934	0.0023115	0.037576	7.2835e+08	2.81046e+09	8.46669e+08	3.4316e+09	6.94726e+08	2.64063e+09
AFUA_3G05450	Putative glutamate carboxypeptidase	204	18.5523	80	11085	34	34	0	478	53	5.72	80786	781221	28750	9149.51	0	547.68	Met_loss [N_Term]	0	-1.31785	-1.26355	1.27784	-1.18324	1.22519	-0.398191	-0.337488	0.353711	-0.242748	0.293007	0.758809	0.791418	1.27784	0.845134	1.22519	0.869776	0.502822	0.408035	1	1	0.173169	0.0848481	0.0721632	0.361186	4.71545e+08	2.90163e+09	5.76399e+08	2.27073e+09	4.8943e+08	2.20178e+09
AFUA_1G06770	40S ribosomal protein S26	205	18.4088	55	3983	8	8	0	119	13.5	10.87	15416	214937	6372	2026.77	0	71.931	Phospho [S47(100); T60(99.5)]	2	-1.02522	1.13933	-1.00741	1.00502	-1.17672	-0.0359303	0.188183	-0.0106558	0.00723063	-0.234769	0.975403	1.13933	0.992641	1.00502	0.849821	1	1	1	1	1	0.83013	0.37525	0.918749	0.351031	4.66526e+08	3.69992e+09	3.42246e+08	3.72734e+09	2.69447e+08	3.60891e+09
AFUA_5G07120	RNP domain protein	206	18.3413	67	9636	23	23	0	352	37.1	9.16	71744	708822	23691	7677.96	0	411.626	Phospho [S113(100); S132(100); S138(100); T140(99.1); S171(99.4)]	5	1.2018	1.31047	-1.03271	1.01405	-1.12609	0.265197	0.390088	-0.0464334	0.0201222	-0.171324	1.2018	1.31047	0.968327	1.01405	0.888027	0.338292	0.0534958	1	1	1	0.0448571	0.010434	0.664915	0.097774	2.04578e+08	1.88601e+09	1.77383e+08	1.9477e+09	2.41572e+08	2.2666e+09
AFUA_7G01830	UTP_glucose_1_phosphate uridylyltransferase	207	18.2533	69	13518	40	40	0	511	56.9	6.87	77577	863256	27197	9460.55	0	602.145		0	1.22722	1.43299	-1.0294	-1.06242	-1.202	0.295389	0.519024	-0.041804	-0.0873529	-0.26544	1.22722	1.43299	0.971439	0.941248	0.831945	0.129881	0.0144409	1	1	0.325051	0.0191827	0.00374759	0.526621	0.0431407	6.32591e+08	4.47117e+09	6.4879e+08	4.60262e+09	7.60552e+08	5.48708e+09
AFUA_3G02270	Mycelial catalase	208	18.078	58	22691	41	41	0	728	79.9	5.82	167878	1.69165e+06	53903	16935.4	0	625.351	Phospho [S472(100)]	1	1.08445	-1.29271	-14.174	1.05143	-10.1106	0.116965	-0.370403	-3.82517	0.0723534	-3.3378	1.08445	0.773567	0.0705519	1.05143	0.0989057	0.567177	0.468052	2.12641e-07	1	0.00128905	0.03317	0.0866838	4.06695e-07	0.00215129	2.09327e+08	9.78824e+08	1.93208e+09	1.38738e+10	2.85269e+08	1.06149e+09
AFUA_2G10030	Immunoreactive protein	209	17.9913	70	6811	22	22	0	265	28.2	6.37	48106	443741	13512	4525.85	0	193.902		0	1.00315	-1.25093	-1.02486	1.17991	1.22443	0.00454408	-0.322996	-0.0354306	0.238679	0.29211	1.00315	0.799408	0.975741	1.17991	1.22443	1	0.639408	1	1	0.260149	0.962011	0.103263	0.814031	0.0379961	7.06997e+08	2.20627e+09	7.4635e+08	2.26112e+09	5.90518e+08	2.21323e+09
AFUA_4G07580	Translation initiation factor EF_2 gamma subunit	210	17.7652	77	11905	37	37	0	516	56.1	7.09	71350	811457	22125	8353.16	0	458.512	Acetyl [N_Term]; Phospho [T8(100); S12(100); S16(100)]	3	1.16907	-1.03541	-1.38999	1.05489	-1.14832	0.225362	-0.0501967	-0.475077	0.0770977	-0.199519	1.16907	0.965805	0.719428	1.05489	0.870841	1	1	0.0242285	1	1	0.269723	0.490669	0.00575521	0.243918	7.93809e+08	1.331e+09	1.29511e+09	1.85008e+09	6.44065e+08	1.55603e+09
AFUA_2G08150	Ortholog(s) have protein tag activity, role in protein neddylation and SCF ubiquitin ligase complex, cytosol, nucleus localization	211	17.7345	63	2252	5	5	0	80	9	5.48	6571	96945.7	2478	676.09	0	24.943		0	1.17292	1.31291	1.3272	1.20933	1.18568	0.230101	0.392763	0.408383	0.274209	0.24572	1.17292	1.31291	1.3272	1.20933	1.18568	0.767726	0.025909	0.0546932	0.0527003	0.446865	0.0883273	0.00508805	0.0111679	0.0549019	6.10418e+07	5.95726e+08	4.57502e+07	4.4886e+08	6.27666e+07	6.98737e+08
AFUA_4G11340	Saccharopine dehydrogenase	212	17.5307	76	10380	37	37	0	450	49.4	6.28	50595	563293	17477	6020.83	0	348.359	Phospho [S278(100)]; Met_loss [N_Term]	1	-1.32621	-1.30752	1.84	-1.0284	1.81407	-0.407305	-0.386833	0.879706	-0.0403989	0.859234	0.754031	0.764807	1.84	0.972386	1.81407	0.0321969	0.0051526	0.000512093	1	0.00134552	0.00655697	0.000996597	0.000225246	0.000578057	5.74111e+08	3.93487e+09	3.28563e+08	2.13852e+09	4.78529e+08	2.96702e+09
AFUA_1G14220	Nucleolar protein	213	17.4424	68	8003	19	19	0	312	32.6	10.29	48456	603700	16518	5962.88	0	330.302	Phospho [S116(100)]	1	-1.06554	1.14179	-1.21796	-1.05295	-1.48179	-0.0915782	0.191294	-0.284466	-0.0744399	-0.567338	0.938496	1.14179	0.821045	0.949711	0.674861	1	0.539408	0.112569	1	0.0269307	0.510613	0.0515927	0.016011	0.00763942	3.79598e+08	1.95744e+09	4.15541e+08	2.38408e+09	4.92941e+08	1.83705e+09
AFUA_2G14210	Putative mitochondrial dihydroxy acid dehydratase	214	17.4333	73	14472	38	38	0	606	64.7	7.65	105698	863938	34423	11100	0	642.898		0	-1.02332	1.16273	-2.15029	-1.06646	-2.55852	-0.033264	0.217517	-1.10453	-0.0928303	-1.35531	0.977207	1.16273	0.465054	0.937681	0.390851	1	0.0637081	1.06931e-05	0.906918	0.000162716	0.79472	0.0069288	5.9054e-06	0.000110265	3.01738e+08	1.61475e+09	7.11675e+08	3.47218e+09	3.30241e+08	1.57794e+09
AFUA_5G09330	CipC_like, hyphal_specific protein	215	17.0908	92	2415	17	17	0	130	15	6.27	12560	140928	4579	1622.87	0	214.23	Met_loss [N_Term]	0	-12.8948	-1.68345	4.90801	-1.15777	-1.56066	-3.68872	-0.751419	2.29514	-0.21135	-0.642161	0.0775507	0.594019	4.90801	0.863728	0.640753	0.00199719	0.230379	0.00594838	1	0.150282	0.00368354	0.0865555	0.00682618	0.0482527	2.89815e+08	1.63489e+09	6.94603e+07	3.33107e+08	9.72886e+07	1.26787e+08
AFUA_2G04310	Argininosuccinate synthase	216	16.9938	65	10876	31	31	0	416	46.1	5.48	59567	671471	19923	6828.51	0	296.568	Phospho [S359(100)]	1	-1.17493	-1.14636	1.31447	-1.06893	1.28252	-0.232571	-0.197063	0.394485	-0.096168	0.358977	0.851117	0.872325	1.31447	0.935515	1.28252	0.217899	0.185261	0.0189214	1	0.0189734	0.0253385	0.018254	0.00373211	0.0034055	1.40807e+09	5.99144e+09	1.02229e+09	4.55805e+09	1.00327e+09	5.09941e+09
AFUA_2G08130	60S ribosomal protein L44	217	16.9695	51	3527	11	11	0	106	12.1	10.45	13471	209281	5392	2188.93	0	90.213		0	1.26259	1.26098	-1.38242	1.10016	-1.38066	0.336389	0.334547	-0.4672	0.137713	-0.465358	1.26259	1.26098	0.723367	1.10016	0.724291	0.654306	0.000130951	0.0220242	0.516661	0.050472	0.110051	2.19047e-05	0.00514487	0.0117438	4.68776e+08	1.59882e+09	5.17115e+08	2.21025e+09	3.83867e+08	2.01866e+09
AFUA_5G08830	Putative woronin body protein	218	16.9005	61	14878	36	36	0	537	61.4	8.79	80302	809326	23996	8714.25	0	383.314	Phospho [T61(50); S62(50); T268(100); S419(100); S421(100); S512(100)]	6	1.00549	-1.21166	-1.07042	-1.04187	1.13816	0.0079042	-0.276986	-0.0981819	-0.0591815	0.186709	1.00549	0.825313	0.93421	0.959809	1.13816	1	0.11309	1	1	1	0.944719	0.0156622	0.138907	0.196958	3.04819e+09	1.14192e+10	3.88096e+09	1.22234e+10	3.31527e+09	1.14819e+10
AFUA_5G04210	Putative ubiquinol_cytochrome C reductase complex core protein 2	219	16.7726	70	11022	26	26	0	460	48.1	8.91	103054	864441	27826	8646.57	0	310.786	Phospho [S223(99.6)]	1	1.22184	1.09258	-2.21511	-1.00642	-1.98077	0.289058	0.127739	-1.14738	-0.00923246	-0.98606	1.22184	1.09258	0.451444	0.993621	0.504855	0.859406	1	0.00013578	1	0.00594581	0.124209	0.276825	7.78958e-05	0.00293146	2.19227e+08	2.04428e+09	4.73776e+08	4.52831e+09	2.87262e+08	2.49779e+09
AFUA_5G09400	Putative carbonyl reductase	220	16.4114	64	7539	22	22	0	294	31.5	6.3	48477	402962	15393	5361.81	0	259.398	Met_loss+Acetyl [N_Term]	0	-1.56743	-1.25023	1.96876	-1.10817	1.57035	-0.648399	-0.322196	0.977287	-0.148183	0.651084	0.637988	0.799852	1.96876	0.902386	1.57035	0.0195058	0.09767	8.41406e-05	0.930719	0.0871471	0.00632377	0.0157344	4.11148e-05	0.0283701	1.72145e+09	5.1504e+09	5.70909e+08	2.61606e+09	8.04486e+08	3.28589e+09
AFUA_6G11380	Ortholog(s) have mitochondrion targeting sequence binding, protein channel activity	221	16.3237	70	3941	13	13	0	169	18.5	6.05	34078	326844	8682	2555.1	0	182.737	Phospho [S155(100); S162(100)]	2	1.22748	1.15086	-1.0795	-1.04433	-1.01211	0.295702	0.20271	-0.110359	-0.0625779	-0.0173667	1.22748	1.15086	0.926358	0.957552	0.988035	1	1	1	1	1	0.421975	0.294254	0.370733	0.959791	6.86616e+07	1.81202e+08	7.30526e+07	1.95607e+08	8.4215e+07	2.22422e+08
AFUA_2G06150	Putative protein disulfide isomerase	222	16.213	69	12148	37	37	0	517	56.2	4.7	90833	807502	27964	8461.54	0	438.546		0	-1.10326	-1.15072	-1.11833	1.09888	-1.0722	-0.141768	-0.202537	-0.16135	0.136031	-0.100581	0.906408	0.869021	0.894188	1.09888	0.932657	1	0.841983	1	1	1	0.509955	0.0852665	0.229417	0.609042	4.82966e+08	2.55116e+09	4.75097e+08	2.85305e+09	5.16863e+08	2.31239e+09
AFUA_6G06900	Putative Rho_type GTPase	223	16.1593	59	5286	13	12	1	193	21.7	6.77	35042	366419	11804	3863.63	0	162.636		0	1.10333	1.05479	-1.01079	-1.03438	1.03486	0.141871	0.0769582	-0.0154827	-0.0487666	0.0494296	1.10333	1.05479	0.989326	0.966762	1.03486	1	1	1	1	1	0.236421	0.154969	0.754524	0.641942	2.50596e+08	1.4888e+09	2.48652e+08	1.50486e+09	2.74121e+08	1.64264e+09
AFUA_3G10660	Putative hydroxymethyl glutaryl_coenzyme A synthase with a predicted role in ergosterol biosynthesis	224	15.9	69	10600	34	33	1	460	50.8	6.55	59872	542636	22536	8017.33	0	437.406	Phospho [S34(100)]; Met_loss+Acetyl [N_Term]; Acetyl [N_Term]	1	1.3375	1.13378	1.33794	-1.10525	1.57836	0.419542	0.181138	0.420018	-0.144368	0.658423	1.3375	1.13378	1.33794	0.904775	1.57836	0.247705	0.581673	0.0493993	1	0.0407723	0.0519613	0.0526814	0.0103743	0.0134227	1.041e+09	4.57422e+09	7.91653e+08	3.41884e+09	1.36669e+09	6.11803e+09
AFUA_3G11860	Putative microtubule associated protein	225	15.8374	60	7338	19	19	0	278	30.6	7.49	36428	438841	14554	5290.86	0	289.722	Phospho [S157(99.1); S163(100); S166(100); S167(100); T177(100)]	5	-1.07639	-1.50991	-1.14952	1.04008	1.22029	-0.106201	-0.594459	-0.201035	0.056688	0.287224	0.929031	0.662293	0.869926	1.04008	1.22029	1	0.0170829	0.598984	1	1	0.592212	0.00507753	0.0602083	0.260991	3.85337e+08	6.6131e+08	8.22339e+08	7.60191e+08	3.73243e+08	6.14378e+08
AFUA_5G12180	Ortholog(s) have GTPase activator activity, Ran GTPase binding activity	226	15.7733	73	5337	16	16	0	247	27.6	4.98	37039	289830	13908	4610.99	0	275.028	Phospho [S9(99); S59(100); S62(100); S86(99.7); S101(100)]; Met_loss+Acetyl [N_Term]	5	-1.3316	-1.43583	-1.15864	-1.56024	-1.07454	-0.413163	-0.521885	-0.212436	-0.641769	-0.103714	0.750975	0.696461	0.863078	0.640927	0.930634	0.114599	0.00635439	0.543489	0.000800814	1	0.023674	0.00165813	0.0577284	0.39537	2.61298e+08	9.56845e+08	2.51262e+08	1.10864e+09	1.99968e+08	7.18567e+08
AFUA_2G11150	Putative secretory_pathway GDP dissociation inhibitor	227	15.6989	71	10348	35	34	1	468	52.2	5.5	61084	716699	24877	7276.34	0	449.999	Phospho [S130(100)]	1	-1.2037	-1.28253	-1.16492	-1.02411	-1.09331	-0.26747	-0.358997	-0.220231	-0.0343742	-0.128704	0.830775	0.779706	0.858428	0.976455	0.914653	0.494751	0.0279949	0.31786	1	1	0.0661657	0.00502505	0.0350013	0.281888	4.80166e+08	2.24624e+09	5.54612e+08	2.61669e+09	3.5399e+08	1.86612e+09
AFUA_1G12840	Putative nitrite reductase	228	15.4916	63	27098	86	86	0	1102	123.1	6.62	152879	1.61988e+06	53515	18063.1	0	1020.77	Phospho [S404(100); S409(100); S892(100); S1051(100)]	4	1.20039	1.24136	-2.03387	-1.17101	-2.10329	0.263499	0.311918	-1.02423	-0.227754	-1.07265	1.20039	1.24136	0.491672	0.853963	0.475445	0.269551	0.0886523	0.000422101	0.317168	0.000446189	0.0355133	0.0138261	0.000216164	0.000239302	7.92436e+08	3.75695e+09	1.58133e+09	7.64116e+09	7.81872e+08	4.50979e+09
AFUA_6G12790	Putative NADH_ubiquinone oxidoreductase 39 kDa subunit	229	15.406	65	9054	23	23	0	382	43.7	8.53	51634	621110	18349	7180.1	0	361.25		0	1.24654	1.12832	-2.24782	1.05237	-2.03465	0.317929	0.174177	-1.16853	0.0736424	-1.02478	1.24654	1.12832	0.444875	1.05237	0.491486	0.0119071	0.344991	0.000104741	1	5.95446e-05	0.00189281	0.0300448	6.11967e-05	3.051e-05	1.73924e+08	5.65903e+08	3.27319e+08	1.27205e+09	3.01106e+08	7.0542e+08
AFUA_2G13860	Histone H4	230	15.3951	42	5205	11	1	12	142	15.8	10.21	28757	339400	8471	3537.19	0	139.143		0	-1.35844	-1.22809	1.85552	1.057	1.67747	-0.441955	-0.296419	0.891824	0.0799804	0.746288	0.736136	0.814271	1.85552	1.057	1.67747	1	0.255339	0.174279	1	0.180333	0.308923	0.0378437	0.0777132	0.0672904	2.9385e+08	2.81951e+09	1.46017e+08	1.51952e+09	2.06324e+08	2.07554e+09
AFUA_2G16820	Putative curved DNA_binding protein	231	15.3095	65	9539	27	27	0	405	44	7.74	58399	629462	19812	6850.9	0	314.02	Phospho [T272(99.4)]	1	1.07501	1.05084	-1.19261	-1.00314	-1.1658	0.104352	0.0715432	-0.254127	-0.00452538	-0.221318	1.07501	1.05084	0.838494	0.996868	0.857781	0.147629	1	1	1	0.021981	0.00770269	0.609755	0.147802	0.0024324	2.52031e+08	2.12133e+09	3.31207e+08	2.52993e+09	2.70889e+08	2.28045e+09
AFUA_3G11300	Putative proteasome component	232	15.2832	87	4462	22	22	0	254	27.9	6.38	30585	301893	8403	3070.76	0	225.025		0	-1.22159	-1.09257	1.11265	1.04065	-1.00488	-0.288759	-0.127725	0.154006	0.057487	-0.00702741	0.818606	0.915273	1.11265	1.04065	0.995141	1	1	1	1	1	0.16031	0.47234	0.370938	0.970361	1.5781e+08	8.0406e+08	1.0596e+08	7.2265e+08	1.0833e+08	6.58208e+08
AFUA_2G11340	Ortholog(s) have role in intracellular sterol transport and fungal_type vacuole lumen localization	233	15.2637	60	6309	14	14	0	248	27.3	5.94	24536	362550	10774	4303.05	0	134.239		0	-1.03458	-1.50353	1.33654	1.21507	1.94236	-0.0490433	-0.588352	0.418503	0.28104	0.957812	0.966577	0.665102	1.33654	1.21507	1.94236	1	0.0562417	0.0669611	0.581979	0.0333297	0.786491	0.016545	0.0140117	0.0159618	6.43106e+08	2.27807e+09	3.11702e+08	1.70445e+09	5.83975e+08	2.20193e+09
AFUA_2G14270	Putative actin_binding protein	234	15.2251	82	11196	42	42	0	603	65.9	5.62	66060	645321	24917	8968.41	0	593.088	Phospho [T417(100); S481(99.6); S482(100); S501(100); T506(50); S507(50); S520(100); S525(100); T535(98.8)]	9	1.07797	-1.23414	-1.31239	-1.1823	1.0137	0.108323	-0.303506	-0.392194	-0.241595	0.0196348	1.07797	0.810281	0.76197	0.84581	1.0137	1	0.00556427	0.000697351	0.00985681	1	0.461481	0.000844394	0.000136748	0.888248	1.24741e+08	1.22418e+09	1.77326e+08	1.60659e+09	1.77068e+08	1.31963e+09
AFUA_1G08960	Ortholog of A. nidulans FGSC A4 : AN1383, A. niger CBS 513.88 : An08g00450, A. oryzae RIB40 : AO090005001630, Aspergillus wentii : Aspwe1_0048794 and Aspergillus sydowii : Aspsy1_0025360	235	15.1516	39	6488	10	10	0	167	17.7	8.88	35568	502060	13130	4697.75	0	174.012	Phospho [S47(100); S122(100); S135(100); S153(100); S155(100)]	5	1.27174	-1.04124	-1.06372	1.3784	1.24486	0.346801	-0.0582973	-0.0891165	0.462992	0.315981	1.27174	0.960397	0.940098	1.3784	1.24486	1	1	1	0.00709791	1	0.528139	0.630705	0.47224	0.559967	6.53654e+07	2.12101e+08	5.15671e+07	2.25616e+08	4.66087e+07	2.69737e+08
AFUA_1G03610	protein of unknown function	236	15.1426	53	8057	20	20	0	282	32.1	7.43	71410	590099	23612	8407.45	0	465.423	Phospho [S105(100); S218(100); S239(100); S241(100); S244(99.3); S245(100)]	6	-1.16021	1.27995	-2.91839	-1.27634	-4.33385	-0.214388	0.356088	-1.54517	-0.352017	-2.11565	0.861912	1.27995	0.342654	0.783488	0.230741	1	0.228127	0.00355689	0.469858	2.66048e-05	0.45392	0.0406168	0.00274801	2.81432e-05	4.11023e+07	2.5159e+08	9.24789e+08	7.34237e+08	4.61412e+07	2.16848e+08
AFUA_5G08540	septin	237	15.0974	60	9612	26	26	0	382	43.3	5.14	62439	680723	19809	7237.95	0	304.385	Phospho [S2(99.5); S3(100); S55(100); S315(100)]; Met_loss+Acetyl [N_Term]; Acetyl [N_Term]	4	1.08696	1.1295	1.1202	1.13064	1.078	0.120294	0.175685	0.163751	0.177141	0.108361	1.08696	1.1295	1.1202	1.13064	1.078	1	0.472004	0.0294214	0.0373584	1	0.194889	0.0414619	0.0024089	0.30148	3.01573e+08	1.81011e+09	2.35283e+08	1.61589e+09	2.79079e+08	1.96751e+09
AFUA_6G03820	Nascent polypeptide_associated complex subunit alpha	238	15.0618	54	5690	9	9	0	204	22	4.94	50415	336225	18548	7511.84	0	145.177		0	-1.00872	-1.18662	-1.24111	-1.055	-1.05505	-0.0125286	-0.246857	-0.311633	-0.0772365	-0.0773048	0.991353	0.842731	0.805729	0.947872	0.947827	1	0.686604	0.325082	1	1	0.789808	0.0847463	0.0506531	0.0964664	4.08049e+08	2.04706e+09	4.03558e+08	2.54063e+09	3.0849e+08	2.02936e+09
AFUA_3G13320	Putative 40S ribosomal protein S0	239	15.0135	49	9100	13	13	0	297	32.1	4.91	63024	618265	19445	6835.23	0	196.167	Met_loss [N_Term]	0	1.03411	1.03278	-1.41527	-1.02589	-1.41344	0.0483935	0.0465264	-0.501074	-0.0368723	-0.499207	1.03411	1.03278	0.706581	0.974766	0.707496	1	1	0.00984233	1	0.00379124	0.5661	0.455677	0.00246587	0.000946308	7.53946e+08	5.14487e+09	7.56592e+08	7.28136e+09	5.33885e+08	5.32038e+09
AFUA_4G04318	Ortholog(s) have role in cellular copper ion homeostasis and yeast_form cell wall localization	240	15.0038	82	2031	9	9	0	111	11.3	7.39	22601	185647	5709	1815.82	0	120.957	Met_loss [N_Term]; Phospho [S40(100)]	1	1.7711	1.20497	-11.1196	1.46328	-7.5653	0.824644	0.269002	-3.47504	0.549207	-2.9194	1.7711	1.20497	0.0899309	1.46328	0.132182	0.631495	0.983888	0.000476412	0.100347	6.7409e-05	0.260379	0.132334	0.000827775	9.83968e-05	2.39335e+06	2.38571e+07	5.53808e+07	2.65283e+08	2.70174e+06	4.22533e+07
AFUA_6G02750	Nascent polypeptide_associated complex (NAC) subunit beta	241	14.9258	70	3966	16	16	0	186	20.5	5.44	28384	185540	10219	3404.66	0	250.87	Phospho [S151(100); S183(100)]	2	1.25701	-1.07643	-1.46034	1.02524	-1.07928	0.329992	-0.106249	-0.546308	0.0359628	-0.110067	1.25701	0.929	0.68477	1.02524	0.926545	0.696943	1	0.0644288	1	1	0.114993	0.314927	0.017599	0.387263	9.84336e+07	6.86427e+08	1.55343e+08	1.00242e+09	1.45126e+08	8.62843e+08
AFUA_3G05370	Putative dihydrolipoamide succinyltransferase	242	14.8347	60	11398	33	33	0	461	50.3	8.88	65070	826356	26926	8114.02	0	374.556	Phospho [S196(99.4); S223(100); T251(83.5); S254(83.5); T256(83.5); T257(83.5); S264(83.5); S265(83.5); Y273(83.5)]	9	1.19914	1.18342	-1.15944	1.04947	-1.14423	0.262001	0.242959	-0.213422	0.0696666	-0.19438	1.19914	1.18342	0.862489	1.04947	0.873948	0.20697	0.0119263	0.00242953	1	0.534641	0.0271132	0.0014488	0.000259258	0.0519619	4.52828e+08	1.94884e+09	4.40512e+08	2.25955e+09	4.75747e+08	2.33693e+09
AFUA_5G14890	Ortholog of A. nidulans FGSC A4 : AN4143, AN12170, A. fumigatus Af293 : Afu1g00760, Aspergillus wentii : Aspwe1_0177868, Aspwe1_0403846 and Aspergillus niger ATCC 1015 : 41666_mRNA	243	14.7952	68	2872	10	10	0	132	14.6	9.7	5804	191828	3114	1384.3	0	106.954	Phospho [T42(100); S43(100); S93(100)]	3	-2.82835	-2.9806	-1.41159	1.11687	-1.33948	-1.49996	-1.5756	-0.497318	0.159458	-0.421678	0.353563	0.335503	0.708422	1.11687	0.746556	0.000352904	0.0715615	1	1	1	0.000264671	0.0563762	0.294818	0.304129	2.22292e+07	1.6043e+08	2.26931e+07	2.26461e+08	7.76497e+06	5.67222e+07
AFUA_4G08710	Putative short chain dehydrogenase	244	14.7715	71	5971	21	21	0	287	30.9	5.39	42815	406598	11762	3997.53	0	284.788		0	-1.08242	-1.55824	-2.79401	1.0511	-1.94084	-0.114262	-0.639914	-1.48234	0.0719024	-0.956684	0.923855	0.641751	0.357909	1.0511	0.51524	1	0.0100845	3.2728e-05	1	0.00849683	0.22794	0.0032266	2.42569e-05	0.00406439	3.99156e+08	1.0144e+09	1.56206e+08	2.83425e+09	8.6607e+07	9.3716e+08
AFUA_5G02180	Cysteine synthase (o_acetylserine (thiol)_lyase)	245	14.7556	82	6676	24	24	0	371	40.1	8.06	52567	388908	17637	5382.18	0	345.381		0	-1.09829	-1.15121	1.46002	-1.2574	1.53036	-0.135264	-0.203147	0.545988	-0.330446	0.613871	0.910503	0.868654	1.46002	0.795291	1.53036	1	1	0.0307806	0.427535	0.231183	0.537155	0.192138	0.00840292	0.0709581	3.49203e+08	1.84293e+09	2.24521e+08	1.26226e+09	3.29201e+08	1.67799e+09
AFUA_6G06370	NAD(+)_isocitrate dehydrogenase subunit I	246	14.6998	58	9783	23	23	0	386	41.9	8.75	69410	757203	22151	7536.34	0	366.481		0	1.09077	1.03712	-1.12548	-1.02673	-1.07012	0.125351	0.0525833	-0.170543	-0.0380632	-0.0977757	1.09077	1.03712	0.888508	0.973962	0.934473	1	1	0.137243	1	1	0.288167	0.216543	0.011703	0.360634	6.90995e+08	3.49067e+09	5.94825e+08	3.92869e+09	5.54177e+08	3.80753e+09
AFUA_6G08580	Putative FK506_binding protein (FKBP)_type peptidyl_prolyl cis_trans isomerase	247	14.6008	63	11333	29	29	0	489	53	4.55	113505	1.0173e+06	26675	11088.3	0	517.634	Phospho [S71(100); S79(100); S83(100); S119(100); T143(100); S151(100); S262(100); S283(100)]; Met_loss+Acetyl [N_Term]	8	1.01334	1.19974	-1.25619	-1.16357	-1.48726	0.0191214	0.26272	-0.32906	-0.218552	-0.572659	1.01334	1.19974	0.796055	0.859428	0.672377	1	1	0.175997	0.145944	0.617358	0.924166	0.423627	0.0289567	0.176768	8.66056e+07	3.74709e+08	1.45944e+08	4.70707e+08	6.80142e+07	3.79708e+08
AFUA_1G02190	Ras GTPase	248	14.5999	82	3739	17	17	0	210	23.3	5.68	24386	243010	7062	2534.58	0	176.056	Phospho [S40(50); T41(50); S190(99.7)]; Acetyl [N_Term]; Met_loss+Acetyl [N_Term]	3	1.06352	1.02024	1.3052	1.11419	1.36057	0.0888498	0.0289092	0.384272	0.155992	0.444212	1.06352	1.02024	1.3052	1.11419	1.36057	1	1	0.0213935	0.0994729	0.150237	0.529831	0.622548	0.00411046	0.0333687	2.36206e+08	9.60477e+08	1.57163e+08	7.35885e+08	2.01558e+08	1.02149e+09
AFUA_1G03110	Ortholog(s) have structural constituent of ribosome activity, role in cytoplasmic translation and cytosolic large ribosomal subunit, nucleolus localization	249	14.5977	35	2711	3	3	0	65	7.6	11.6	4971	188513	3703	1630.89	0	35.999		0	1.09836	-1.38154	-1.12418	1.32705	1.34981	0.135348	-0.466275	-0.168868	0.408221	0.432754	1.09836	0.723831	0.88954	1.32705	1.34981	1	1	1	0.643432	1	0.649694	0.280056	0.520397	0.345606	2.18808e+08	4.47911e+08	1.80849e+08	5.03531e+08	1.58656e+08	4.91967e+08
AFUA_3G08660	Putative isocitrate dehydrogenase	250	14.5857	58	12599	42	42	0	501	55.7	8.73	74306	802067	22174	6841.93	0	438.089		0	-1.23329	1.01334	2.65302	1.01203	2.12285	-0.30251	0.0191212	1.40764	0.0172559	1.086	0.81084	1.01334	2.65302	1.01203	2.12285	0.0144145	1	4.07965e-07	1	0.000149566	0.00218027	0.48105	2.87133e-07	8.12147e-05	8.7728e+08	8.15743e+09	3.02906e+08	3.07477e+09	7.42925e+08	6.61438e+09
AFUA_2G11060	Putative acylCoA binding family protein	251	14.5405	70	3282	10	10	0	158	17.3	6	22337	183824	6382	2241.24	0	134.579		0	-2.00832	-1.25701	1.24714	-1.15861	-1.28108	-1.00599	-0.33	0.318627	-0.212395	-0.357361	0.497929	0.795536	1.24714	0.863103	0.780591	0.0378683	0.0380555	1	0.23283	0.078416	0.0190475	0.00627916	0.206093	0.0140114	2.34211e+08	1.2395e+09	2.34037e+08	9.93871e+08	1.0057e+08	6.17182e+08
AFUA_1G14120	Putative nuclear segregation protein	252	14.4536	67	11002	53	52	1	510	57.4	9.13	63932	787135	22594	7436.9	0	602.185	Phospho [S60(99.8); T375(100); S379(100); T384(100); S458(100); S460(100); S482(100)]	7	1.19621	1.19518	-1.41661	1.11808	-1.4154	0.258469	0.257229	-0.502447	0.161027	-0.501206	1.19621	1.19518	0.705909	1.11808	0.706516	0.843868	0.137182	0.0437184	1	0.0103525	0.109057	0.0176436	0.0109831	0.00259438	1.35947e+08	1.09983e+09	2.14891e+08	1.55803e+09	1.35276e+08	1.31563e+09
AFUA_3G06260	Ortholog(s) have ribosomal small subunit binding, translation initiation factor activity, translation initiation factor binding activity and role in formation of translation preinitiation complex, maintenance of translational fidelity	253	14.4365	74	2224	9	9	0	114	13	8.6	12504	132828	3531	1379.15	0	69.256	Acetyl [N_Term]; Phospho [S2(100); T19(100); T41(100)]	3	1.1588	1.25581	-1.1682	1.07668	-1.26598	0.212637	0.328613	-0.224282	0.106591	-0.340258	1.1588	1.25581	0.856021	1.07668	0.7899	1	0.00220336	0.136746	1	0.86114	0.413749	0.000362026	0.0153348	0.146505	5.16226e+07	3.72526e+08	5.1411e+07	4.35183e+08	7.45336e+07	4.31685e+08
AFUA_4G08240	Putative zinc_containing alcohol dehydrogenase	254	14.3867	67	7451	21	21	0	347	37.4	7.09	50197	509313	17708	5473.4	0	294.874		0	1.02036	1.4632	1.31246	-1.23162	-1.0926	0.0290767	0.549125	0.392276	-0.300554	-0.127771	1.02036	1.4632	1.31246	0.811941	0.915244	1	0.166775	0.620862	1	1	0.60695	0.04579	0.121775	0.0868926	6.45404e+08	2.65573e+09	3.4422e+08	2.02347e+09	4.89731e+08	2.7098e+09
AFUA_2G07460	Has domain(s) with predicted DNA binding, transcription coactivator activity and role in regulation of transcription, DNA_templated	255	14.1905	91	2573	17	17	0	165	18.6	6.8	10282	182340	4940	1682.48	0	228.419	Phospho [S11(100); S32(74.6); S35(50); S36(99.7); S135(100); S139(50); T142(100); S162(99.6)]	8	1.03709	1.15468	1.28514	1.23535	1.15426	0.0525402	0.207496	0.361928	0.304917	0.206972	1.03709	1.15468	1.28514	1.23535	1.15426	1	1	0.188849	0.025904	1	0.82198	0.573912	0.0341749	0.594709	5.77381e+07	3.02509e+08	2.25903e+07	2.35389e+08	3.55272e+07	3.13729e+08
AFUA_5G04250	Homocysteine synthase	256	14.1051	71	8622	22	22	0	434	46.9	6.35	75424	618886	26748	8550.36	0	441.92	Met_loss+Acetyl [N_Term]; Phospho [S2(99.5); T4(50)]	2	1.10512	1.18202	1.01323	1.09297	-1.05562	0.144201	0.241255	0.018957	0.128247	-0.078097	1.10512	1.18202	1.01323	1.09297	0.947306	1	1	1	1	1	0.110072	0.183735	0.910367	0.34506	2.89418e+08	1.44037e+09	2.94352e+08	1.42156e+09	3.54827e+08	1.59178e+09
AFUA_5G06130	Succinyl_CoA synthetase alpha subunit	257	14.0856	55	8477	19	18	1	331	34.6	8.63	48408	608366	17205	6253.31	0	312.449	Phospho [S290(100)]	1	1.2205	1.24567	-1.08767	1.01963	-1.11011	0.287472	0.316922	-0.121247	0.0280463	-0.150698	1.2205	1.24567	0.919393	1.01963	0.900815	0.35925	0.00153275	0.19371	1	1	0.0516371	0.000242881	0.0117434	0.171347	1.61414e+08	1.9054e+09	1.72136e+08	2.07246e+09	1.89758e+08	2.32554e+09
AFUA_4G08590	Ortholog(s) have nucleus localization	258	14.0708	53	7354	15	15	0	277	31.2	9.44	20181	517177	22376	5291.41	0	312.216	Phospho [S7(100); T61(99.5); S64(100); S67(100); T71(100); T91(100); T93(99.4); S100(100); S102(100)]	9	1.09156	-1.18454	1.05065	-1.00787	1.35848	0.126393	-0.244322	0.071284	-0.0113144	0.441998	1.09156	0.844213	1.05065	0.992188	1.35848	1	0.345967	1	1	0.0111847	0.110041	0.0422636	0.408644	0.00247181	1.81276e+07	1.68922e+08	1.43669e+07	1.60778e+08	1.1385e+07	1.84389e+08
AFUA_6G05200	60S ribosomal protein L28	259	13.9786	56	3919	12	12	0	157	17	10.83	21086	257912	6880	2622.28	0	99.822	Phospho [S90(100)]	1	1.16841	1.18871	-1.3721	1.04213	-1.39593	0.224552	0.249394	-0.456389	0.0595288	-0.481231	1.16841	1.18871	0.728808	1.04213	0.716366	0.846354	0.627547	0.0834257	1	0.0308884	0.0950253	0.0782533	0.0190373	0.00743223	3.63992e+08	2.5127e+09	4.04634e+08	3.44768e+09	3.79186e+08	2.93587e+09
AFUA_6G11850	protein of unknown function	260	13.9676	56	9902	22	22	0	397	44.2	8.48	52049	565309	16570	6632.61	0	236.441	Phospho [S83(100)]	1	-2.78111	-1.37254	-3.18206	1.11984	-6.44767	-1.47566	-0.456843	-1.66996	0.163288	-2.68878	0.359569	0.728579	0.314262	1.11984	0.155095	0.000116042	0.189308	0.00154158	1	7.31686e-05	8.56192e-05	0.043242	0.00128719	9.8367e-05	3.06698e+08	1.87984e+09	1.1004e+09	5.98175e+09	1.16152e+08	6.7593e+08
AFUA_2G16090	Karyopherin alpha subunit	261	13.9042	58	13233	30	30	0	552	60.6	5.07	92818	616224	30007	10043.4	0	462.617	Phospho [T67(50); S69(99.3); S74(100)]	3	-1.01803	1.03225	-1.03637	-1.00764	-1.08908	-0.0257841	0.0457865	-0.0515383	-0.0109839	-0.123109	0.982287	1.03225	0.964907	0.992415	0.918207	1	1	1	1	1	0.728475	0.507138	0.263378	0.217929	2.78757e+08	2.17213e+09	2.59909e+08	2.25113e+09	2.76136e+08	2.13366e+09
AFUA_5G05500	Ortholog(s) have phosphoglycerate dehydrogenase activity, role in serine family amino acid biosynthetic process and cytosol localization	262	13.8961	62	10579	24	24	0	472	51.5	6.43	80529	775526	22885	7904.81	0	461.756	Phospho [S25(99); S32(100); S35(100); S36(100); S91(50); S92(50)]	6	-1.11343	1.19227	1.74957	-1.06384	1.31793	-0.155016	0.25371	0.807	-0.0892848	0.398274	0.898123	1.19227	1.74957	0.939989	1.31793	1	0.394827	1.10001e-05	1	0.353741	0.272134	0.0500857	4.43855e-06	0.0704429	6.1548e+08	2.83421e+09	5.44244e+08	1.61995e+09	4.20139e+08	2.54547e+09
AFUA_1G09890	Protein with Yap1_dependent induction in response to hydrogen peroxide	263	13.8774	89	1263	11	11	0	81	9.2	6.37	6504	88474.3	2548	847.71	0	146.512	Phospho [S10(99.2); S31(100)]; Met_loss [N_Term]	2	1.23633	-1.23086	-1.24046	1.12597	1.22677	0.306069	-0.299668	-0.310873	0.171173	0.294863	1.23633	0.81244	0.806154	1.12597	1.22677	1	1	1	1	1	0.351461	0.189071	0.169483	0.370167	4.73757e+07	3.58588e+08	4.31295e+07	4.44813e+08	3.96239e+07	4.43334e+08
AFUA_3G02253	Ortholog of A. oryzae RIB40 : AO090012000815, Neosartorya fischeri NRRL 181 : NFIA_003390, Aspergillus clavatus NRRL 1 : ACLA_062150 and Aspergillus zonatus : Aspzo1_0135140	264	13.7858	79	2635	12	12	0	151	15.9	6.1	18148	133249	7026	2167.3	0	157.736	Phospho [S8(100); S50(100)]; Met_loss+Acetyl [N_Term]; Acetyl [N_Term]	2	1.36579	-1.17839	1.2867	1.07306	2.07086	0.449738	-0.236813	0.363676	0.101731	1.05023	1.36579	0.848618	1.2867	1.07306	2.07086	0.55084	1	0.32916	1	0.0387716	0.123867	0.254307	0.0598538	0.0203595	1.07282e+08	6.01025e+08	7.80248e+07	4.67106e+08	1.04095e+08	8.20875e+08
AFUA_2G11290	Orotate phosphoribosyltransferase 1	265	13.7626	80	4232	19	19	0	246	26	6.57	34804	355396	9659	3501.78	0	256.853	Met_loss+Acetyl [N_Term]; Acetyl [N_Term]	0	-1.02563	-1.11933	1.14301	1.10774	1.24744	-0.0365092	-0.162635	0.192842	0.147621	0.318968	0.975011	0.893392	1.14301	1.10774	1.24744	1	1	0.321408	1	0.475474	0.764373	0.105227	0.0309905	0.0758305	1.28636e+08	1.10516e+09	6.52496e+07	9.66886e+08	7.04107e+07	1.07755e+09
AFUA_1G14200	Putative mitochondrial processing peptidase beta subunit	266	13.6594	61	10726	30	30	0	479	53.2	6.3	58704	711371	21804	7258.96	0	420.441		0	1.84074	-1.1331	-2.33457	-1.29266	-1.1193	0.880287	-0.180275	-1.22316	-0.37034	-0.162595	1.84074	0.882535	0.428344	0.7736	0.893417	0.000923055	0.569601	8.95506e-05	0.00191231	1	0.000406277	0.0513424	5.47672e-05	0.0985686	3.00546e+08	2.03337e+09	5.83251e+08	4.74705e+09	5.05001e+08	3.74291e+09
AFUA_4G11730	Putative glycerol dehydrogenase	267	13.6589	73	6081	23	22	1	325	36.8	6.37	46420	436781	13033	4486.95	0	234.07	Met_loss+Acetyl [N_Term]; Acetyl [N_Term]	0	-1.05319	-1.32606	-1.29345	-1.14281	-1.02729	-0.0747665	-0.407148	-0.371219	-0.192591	-0.0388379	0.949496	0.754113	0.773129	0.875033	0.973439	1	0.106422	0.31392	1	1	0.769041	0.0216648	0.0582665	0.866602	2.81264e+08	1.32444e+09	3.04864e+08	1.71309e+09	2.26566e+08	1.25755e+09
AFUA_3G10740	Putative RAB GTPase with a predicted role in regulation of endocytosis	268	13.6092	80	4457	18	16	2	262	27.6	4.84	36685	285692	12356	4030.13	0	256.397	Phospho [S2(100); S4(100); S151(99.3); S152(99.3); S236(100)]; Met_loss+Acetyl [N_Term]	5	-1.14424	1.00973	1.25821	-1.10468	1.08901	-0.194391	0.0139696	0.331374	-0.143631	0.123013	0.873942	1.00973	1.25821	0.905238	1.08901	0.185196	1	0.00591232	1	1	0.0180002	0.763248	0.000979593	0.094828	1.75076e+08	8.19053e+08	1.05966e+08	6.50967e+08	1.32231e+08	7.15805e+08
AFUA_6G08810	Ortholog(s) have role in ascospore formation, mitochondrial respiratory chain complex I assembly, programmed cell death and mitochondrion, plasma membrane localization	269	13.6042	72	5385	22	22	0	285	32.6	8.29	31836	387842	10641	4171.92	0	316.889	Phospho [T273(100)]	1	1.19713	-1.06185	-2.65049	1.09975	-2.08507	0.259583	-0.0865807	-1.40626	0.137173	-1.0601	1.19713	0.941752	0.377289	1.09975	0.4796	0.0450933	0.725113	5.89804e-06	0.496382	7.09799e-06	0.00585272	0.0313904	4.14709e-06	3.76228e-06	3.47865e+07	2.62344e+08	9.59775e+07	6.95341e+08	6.01822e+07	3.14061e+08
AFUA_1G08810	Mitochondrial glycerol_3_phosphate dehydrogenase	270	13.5032	76	12526	48	48	0	705	76.8	7.2	73568	798898	26453	9025.88	0	560.196	Phospho [S701(100)]	1	1.23672	1.10536	-1.70203	1.01399	-1.52124	0.306518	0.144514	-0.767254	0.0200445	-0.60525	1.23672	1.10536	0.587535	1.01399	0.657357	0.120557	1	0.114743	1	0.00637852	0.0184764	0.513278	0.0440184	0.0019303	2.13008e+08	1.54588e+09	3.08329e+08	2.63113e+09	4.09051e+08	1.91182e+09
AFUA_1G07380	Putative NADH_dependent glutamate synthase	271	13.4158	67	42570	131	131	0	2126	234.1	6.39	303679	2.98301e+06	98981	33096.9	0	2090.8	Phospho [S918(100); S964(100); T1574(100); S1600(100); S1609(100); S1647(100); S1890(100)]	7	-1.13755	-1.17318	-3.69004	-1.14663	-3.57796	-0.185925	-0.230423	-1.88364	-0.197398	-1.83914	0.879085	0.852385	0.271	0.872122	0.279489	1	1	0.000615596	1	3.82691e-05	0.119806	0.130464	0.00057978	3.51911e-05	5.83052e+08	3.23257e+09	1.80902e+09	1.19283e+10	5.46742e+08	2.8417e+09
AFUA_5G12895	Ortholog(s) have role in posttranscriptional gene silencing, production of small RNA involved in gene silencing by RNA	272	13.4059	76	2152	8	8	0	122	13.2	6.51	9869	140222	4388	1336.32	0	87.432	Phospho [S120(100)]	1	1.07098	-1.01452	1.04676	1.08183	1.13733	0.0989269	-0.020795	0.0659353	0.113479	0.185657	1.07098	0.985689	1.04676	1.08183	1.13733	1	1	1	1	1	0.73761	0.920165	0.379456	0.605634	1.42167e+08	5.22494e+08	1.92852e+08	4.99152e+08	3.09317e+08	5.59579e+08
AFUA_6G10700	Ortholog(s) have chaperone binding, unfolded protein binding activity, role in chaperone_mediated protein complex assembly, protein import into mitochondrial intermembrane space, protein refolding and mitochondrial matrix localization	273	13.4046	48	3407	7	7	0	122	13.4	8.16	15148	194510	5712	2145.14	0	70.258		0	1.06582	1.06252	-1.34957	-1.00468	-1.34539	0.0919678	0.0874844	-0.432505	-0.00673787	-0.428021	1.06582	1.06252	0.740974	0.995341	0.743281	1	1	0.0376493	1	0.00603456	0.36997	0.195939	0.00814174	0.00129146	1.12727e+08	1.12911e+09	1.63387e+08	1.52382e+09	1.89774e+08	1.20343e+09
AFUA_1G13790	Histone H3	274	13.3849	54	3371	9	9	0	136	15.3	11.15	13218	109597	5142	1366.97	0	72.826	Phospho [S81(100)]	1	1.06827	-1.06155	1.26532	1.1777	1.43489	0.0952741	-0.0861675	0.339499	0.235977	0.52094	1.06827	0.942022	1.26532	1.1777	1.43489	1	1	1	1	0.218503	0.704744	0.623803	0.218356	0.0569135	1.30054e+09	5.27196e+09	6.0388e+08	4.16652e+09	1.09709e+09	5.63187e+09
AFUA_3G06460	protein of unknown function	275	13.3688	54	3565	8	8	0	144	16.4	9.33	21982	216869	7511	2865.4	0	153.502	Phospho [S70(100)]	1	1.24191	1.39728	-1.99347	1.02656	-2.24287	0.312561	0.482623	-0.995282	0.0378183	-1.16534	1.24191	1.39728	0.501638	1.02656	0.445858	1	0.281889	0.0112113	1	0.0286755	0.450357	0.0680232	0.0055792	0.0167084	8.65931e+07	3.71973e+08	1.12044e+08	7.41518e+08	8.42538e+07	4.61957e+08
AFUA_1G04470	Ortholog(s) have protein transporter activity, unfolded protein binding activity and role in protein import into mitochondrial inner membrane, protein import into mitochondrial outer membrane	276	13.2655	59	2091	7	7	0	93	10.2	5.19	10742	110221	3355	891.94	0	66.641	Met_loss+Acetyl [N_Term]; Acetyl [N_Term]	0	1.31606	1.06722	-1.16035	1.10903	1.06275	0.396224	0.0938613	-0.21456	0.149294	0.0878035	1.31606	1.06722	0.861809	1.10903	1.06275	0.0510184	1	1	1	1	0.0101074	0.356857	0.129001	0.247589	7.08309e+07	3.89445e+08	7.82119e+07	4.51892e+08	1.13401e+08	5.12532e+08
AFUA_1G07480	Coproporphyrinogen III oxidase with a predicted role in heme biosynthesis	277	13.183	50	11601	25	25	0	440	50.1	7.58	55432	738463	22004	6796.56	0	353.567	Phospho [T96(100); S386(100); S396(100); S413(100)]	4	1.0813	1.32214	-2.29167	-1.23717	-2.8021	0.112768	0.402875	-1.1964	-0.307045	-1.48651	1.0813	1.32214	0.436363	0.808296	0.356876	1	0.209482	0.0093835	1	0.000286088	0.566464	0.0421975	0.00561321	0.000212636	2.7529e+08	1.65305e+09	6.91005e+08	3.78825e+09	3.06296e+08	1.78745e+09
AFUA_5G02150	Putative proteasome component	278	12.8729	81	3989	20	20	0	251	27.4	7.94	23823	257163	9614	3331.84	0	264.302	Phospho [T242(98.4)]	1	-1.15644	1.03107	1.10655	-1.06191	-1.07757	-0.209691	0.0441478	0.146063	-0.086667	-0.107776	0.864723	1.03107	1.10655	0.941696	0.928018	1	1	1	1	1	0.113062	0.826827	0.19606	0.613895	1.60606e+08	7.59317e+08	1.69339e+08	6.86205e+08	1.5659e+08	6.56599e+08
AFUA_1G09800	Ortholog of S. cerevisiae OLA1	279	12.6899	71	7042	28	28	0	394	43.5	7.81	45976	471035	13367	4573.19	0	276.233		0	1.12267	1.2512	1.1657	-1.0315	1.04595	0.166932	0.323313	0.221197	-0.0447446	0.0648162	1.12267	1.2512	1.1657	0.969461	1.04595	1	0.981796	0.687256	1	1	0.720405	0.158714	0.0760096	0.890883	2.37747e+08	1.86927e+09	2.04959e+08	1.60356e+09	2.23832e+08	2.09858e+09
AFUA_7G04210	Putative tropomyosin 1	280	12.6894	75	2724	17	17	0	161	18.8	5.03	22766	206819	6480	2115.67	0	133.258	Phospho [S70(100); S159(99.6)]	2	-1.17647	1.14857	1.34094	1.24614	-1.00769	-0.23446	0.199843	0.423246	0.317463	-0.0110573	0.850003	1.14857	1.34094	1.24614	0.992365	1	0.467127	0.323046	0.534375	1	0.444211	0.0466761	0.0683638	0.967152	1.26518e+08	5.21632e+08	9.83351e+07	3.89004e+08	1.15684e+08	4.43389e+08
AFUA_3G00350	Ortholog of A. nidulans FGSC A4 : AN3616, A. niger CBS 513.88 : An13g01530, Aspergillus wentii : Aspwe1_0143920, Aspergillus sydowii : Aspsy1_0040713 and Aspergillus terreus NIH2624 : ATET_02895	281	12.6755	82	1654	9	9	0	107	12.7	5.52	8427	103770	2817	1046.25	0	126.01	Met_loss [N_Term]	0	-1.22716	-1.46986	2.73999	1.0602	3.2819	-0.295318	-0.55568	1.45417	0.0843326	1.71453	0.814893	0.680336	2.73999	1.0602	3.2819	1	0.182941	0.000305291	1	0.0201825	0.276792	0.0508282	0.000221973	0.0173018	1.00758e+08	4.47652e+08	4.89153e+07	1.63378e+08	1.14538e+08	3.64789e+08
AFUA_3G06830	Aspartate_semialdehyde dehydrogenase	282	12.6672	61	7538	24	24	0	363	39.4	7.12	44309	403245	15517	5865.28	0	297.149	Phospho [S329(100)]	1	-1.18611	-1.08807	1.90788	1.03686	1.75019	-0.24624	-0.121777	0.931972	0.0522228	0.807509	0.843091	0.919055	1.90788	1.03686	1.75019	0.835442	1	0.000109565	1	0.0204069	0.102859	0.167285	5.10556e-05	0.00823938	5.94092e+08	3.65325e+09	2.86567e+08	1.91482e+09	4.4078e+08	3.08002e+09
AFUA_1G08840	Ortholog(s) have guanylate kinase activity, role in GMP metabolic process and cytoplasm, nucleus localization	283	12.6167	76	3785	19	19	0	228	25.5	7.43	30134	240916	9457	3009.53	0	230.699		0	-1.18706	-1.10767	-1.00289	-1.03406	-1.07477	-0.247399	-0.147529	-0.00415689	-0.0483151	-0.104027	0.842414	0.902795	0.997123	0.967065	0.930432	0.012996	0.928887	1	1	1	0.0016076	0.0685189	0.922532	0.143585	8.78178e+07	6.99338e+08	8.56204e+07	7.01356e+08	9.43814e+07	5.89132e+08
AFUA_1G09550	Ortholog(s) have role in dynein_driven meiotic oscillatory nuclear movement, karyogamy involved in conjugation with cellular fusion, regulation of mitotic attachment of spindle microtubules to kinetochore	284	12.5889	69	2609	10	10	0	143	15.3	5.45	16032	189228	5820	1761.96	0	164.64	Phospho [S64(100)]	1	-1.16857	-1.27211	1.35842	-1.10015	1.47879	-0.224738	-0.347224	0.441935	-0.137701	0.56442	0.85575	0.786095	1.35842	0.908966	1.47879	1	0.238913	0.00231357	1	0.136253	0.139704	0.0414782	0.000511224	0.038452	2.63933e+07	2.81063e+08	2.2669e+07	2.06903e+08	3.04934e+07	2.40519e+08
AFUA_3G11640	Homoserine dehydrogenase	285	12.5857	77	6015	31	31	0	368	38.5	5.87	40942	362151	13995	4193.26	0	302.412		0	-1.20596	-1.42155	-1.11528	1.02477	1.05694	-0.270179	-0.507469	-0.1574	0.0352967	0.0798895	0.829216	0.703456	0.89664	1.02477	1.05694	0.00249915	0.000938924	0.0795159	1	1	0.000337609	0.000238237	0.0062579	0.102428	3.22082e+08	1.63912e+09	3.36918e+08	1.82807e+09	2.46794e+08	1.35919e+09
AFUA_6G12740	Dienelactone hydrolase family protein	286	12.578	64	4815	19	19	0	245	26.9	6.64	30614	322934	10778	3529.52	0	210.176	Acetyl [N_Term]; Phospho [S3(100)]; Met_loss+Acetyl [N_Term]	1	-1.64155	-1.49874	1.49099	-1.27338	1.36127	-0.715062	-0.583749	0.576266	-0.348666	0.444953	0.609179	0.667228	1.49099	0.78531	1.36127	0.0856321	0.360742	0.170947	1	0.945029	0.0306161	0.105291	0.0492555	0.210247	5.94414e+08	1.67542e+09	2.95808e+08	1.1237e+09	2.23682e+08	1.02063e+09
AFUA_2G09960	Putative mitochondrial Hsp70 chaperone	287	12.54	66	12559	47	45	0	661	71.9	6.16	89701	889954	27360	9089.38	0	596.106	Phospho [T115(100)]	1	-1.06229	1.06906	-1.35572	-1.15138	-1.53963	-0.0871841	0.0963482	-0.439055	-0.203369	-0.622588	0.941358	1.06906	0.737617	0.86852	0.649505	1	1	0.0145966	0.449903	0.0465965	0.625014	0.293258	0.00320435	0.0145052	4.21241e+08	2.4267e+09	4.80946e+08	3.28992e+09	3.42479e+08	2.2844e+09
AFUA_3G06530	Putative ATP sulfurylase	288	12.5053	69	10403	37	37	0	574	64.3	7.06	61850	672676	20824	7163.66	0	401.217	Met_loss+Acetyl [N_Term]; Phospho [S556(50); T567(50)]	2	1.00378	1.11728	1.08724	-1.04648	-1.02376	0.00544141	0.159986	0.120671	-0.0655474	-0.0338737	1.00378	1.11728	1.08724	0.955583	0.976794	1	0.149131	1	1	1	0.935604	0.0119294	0.137612	0.406691	4.0227e+08	3.0188e+09	3.1784e+08	2.77657e+09	4.37514e+08	3.03021e+09
AFUA_4G05910	Ortholog(s) have role in mitochondrial respiratory chain complex I assembly, pathogenesis and membrane, mitochondrion localization	289	12.5042	84	2873	13	13	0	193	20.9	9.35	27865	200491	6853	2274.89	0	138.757		0	1.3301	1.32381	-1.56222	1.09706	-1.55483	0.411531	0.404691	-0.643599	0.133642	-0.63676	1.3301	1.32381	0.640114	1.09706	0.643156	0.862518	0.0140402	0.000160088	0.425246	0.0820916	0.177476	0.00284097	5.15162e-05	0.0261363	2.29016e+07	3.8843e+08	4.10558e+07	6.06814e+08	4.9355e+07	5.16649e+08
AFUA_2G08550	Parvulin_like peptidyl_prolyl cis_trans isomerase	290	12.4655	80	2758	14	14	0	177	19.6	6.8	16598	143204	5787	2053.43	0	139.754	Met_loss [N_Term]	0	-1.19126	-1.30874	1.04812	1.23425	1.15149	-0.252488	-0.388182	0.0678048	0.303631	0.203498	0.839447	0.764092	1.04812	1.23425	1.15149	0.0797995	0.0417601	1	0.343009	0.194259	0.0100742	0.00810526	0.408559	0.0197657	7.62637e+07	4.60815e+08	5.04408e+07	4.39658e+08	5.1062e+07	3.8683e+08
AFUA_4G04520	Ortholog(s) have mitochondrion localization	291	12.3762	64	8586	30	30	0	444	48	5.71	56827	503862	17462	5421.73	0	307.937	Phospho [S105(100)]	1	-1.07986	1.14605	-1.02371	-1.09841	-1.26693	-0.11085	0.196675	-0.0338135	-0.135418	-0.341338	0.926042	1.14605	0.976835	0.910406	0.789309	1	0.111399	1	1	0.10911	0.338762	0.0109547	0.583837	0.0186217	3.8826e+08	2.32513e+09	4.28496e+08	2.38027e+09	4.48729e+08	2.15317e+09
AFUA_5G10370	Iron_sulfur protein subunit of succinate dehydrogenase with a predicted role in the citric acid cycle	292	12.2598	49	7481	20	20	0	299	33.9	8.92	33268	448424	12101	4222.55	0	196.988	Phospho [T52(50); S53(50)]	2	1.93796	1.24315	-2.32614	1.16185	-1.49216	0.954535	0.314	-1.21794	0.216424	-0.577401	1.93796	1.24315	0.429897	1.16185	0.67017	0.00504615	0.0490529	0.000314563	0.260291	0.0102011	0.00240836	0.00770131	0.000191559	0.00294506	4.1051e+08	1.76466e+09	4.43715e+08	4.10483e+09	2.65378e+08	3.41982e+09
AFUA_3G13480	Translation initiation factor 2 alpha subunit	293	12.2275	67	5621	24	23	1	308	35	5.82	32560	392606	11789	4168.75	0	247.902	Phospho [S52(100)]	1	-1.01185	-1.23776	-1.19208	-1.26251	1.02616	-0.0169957	-0.307736	-0.253482	-0.336294	0.0372585	0.988289	0.807908	0.838869	0.792073	1.02616	1	0.162616	0.191467	0.0798225	1	0.896024	0.0250215	0.0242667	0.797108	4.99797e+08	1.52378e+09	5.90147e+08	1.81647e+09	5.21201e+08	1.50594e+09
AFUA_6G01940	Dienelactone hydrolase family protein	294	12.1788	61	6329	23	23	0	317	35	8.59	28506	390818	12744	3804.71	0	338.834	Phospho [S187(100); S311(100)]	2	-1.49953	-1.25614	2.06887	-1.26706	1.73307	-0.584513	-0.329001	1.04884	-0.341489	0.793332	0.666875	0.796088	2.06887	0.789227	1.73307	0.288038	1	0.00476446	1	0.309392	0.084181	0.25482	0.00249859	0.122725	8.81386e+08	3.39666e+09	3.76332e+08	1.64179e+09	5.6445e+08	2.26514e+09
AFUA_6G11260	Ribosomal protein L26	295	12.1636	32	10111	18	18	0	266	29.6	10.98	26038	517235	13052	5082.14	0	173.47	Phospho [S157(99.6); S158(50); S195(100)]	3	1.05327	1.10118	-1.38729	1.0729	-1.45039	0.0748774	0.139046	-0.472274	0.101513	-0.536443	1.05327	1.10118	0.720828	1.0729	0.689469	1	1	0.00340975	1	0.0999635	0.705025	0.0881077	0.000805169	0.0268124	1.63017e+09	5.79889e+09	1.43555e+09	8.04477e+09	1.04383e+09	6.10781e+09
AFUA_2G01040	Putative formaldehyde dehydrogenase	296	12.1156	60	7653	23	23	0	379	40	7.27	49292	428256	16730	5251.38	0	309.233	Phospho [T361(100)]	1	-1.01891	-1.14202	1.36471	1.00875	1.5296	-0.0270209	-0.191583	0.448593	0.0125675	0.613155	0.981445	0.875645	1.36471	1.00875	1.5296	1	1	0.0587439	1	0.116003	0.873357	0.218114	0.0131761	0.0355641	5.63976e+08	3.06065e+09	3.57019e+08	2.24271e+09	5.22187e+08	3.00386e+09
AFUA_5G04370	Putative NADH_quinone oxidoreductase, subunit G	297	12.0997	70	11512	43	43	0	666	73.3	6.16	85716	844195	29870	8956.04	0	603.058	Phospho [S309(100)]	1	1.32991	1.11818	-1.94806	1.08299	-1.63792	0.411326	0.161151	-0.962038	0.115019	-0.711863	1.32991	1.11818	0.513331	1.08299	0.610531	0.240468	0.376519	8.8999e-05	0.480972	0.00765024	0.0494553	0.0303382	4.28102e-05	0.00272296	2.20898e+08	1.89288e+09	6.02481e+08	3.68745e+09	3.06314e+08	2.51736e+09
AFUA_5G02370	Vacuolar ATP synthase catalytic subunit A	298	12.0862	58	14295	42	42	0	686	74.9	6.19	68033	791192	24558	9197.73	0	487.556	Phospho [S14(100)]	1	1.08095	-1.05995	1.38452	-1.01455	1.58633	0.112306	-0.0839972	0.469391	-0.0208347	0.665694	1.08095	0.94344	1.38452	0.985662	1.58633	1	1	0.00190723	1	0.0250689	0.383289	0.178309	0.000447619	0.00834409	2.19828e+09	2.85576e+09	8.12046e+08	2.06263e+09	1.28076e+09	3.08695e+09
AFUA_3G04210	Fatty acid synthase alpha subunit	299	12.0636	57	39302	110	110	0	1857	204.5	6.48	178892	2.07271e+06	61890	20040.5	0	1186.96	Phospho [S556(99.6); S1321(100); S1774(100)]	3	-1.04684	1.01821	-1.05238	-1.04196	-1.12174	-0.0660431	0.0260411	-0.0736573	-0.0593038	-0.165742	0.955254	1.01821	0.950226	0.959727	0.89147	1	1	1	1	0.466324	0.354574	0.715526	0.375143	0.0386447	1.31563e+09	7.29078e+09	8.97998e+08	7.67268e+09	8.239e+08	6.96455e+09
AFUA_1G17250	Conidial cell wall hydrophobin involved in conidial cell wall composition	300	12.0633	47	4697	5	5	0	183	19.6	8.43	37863	319215	9613	3011.23	0	98.58		0	-6.53357	-15.6022	-9.30219	-2.17561	-3.89539	-2.70787	-3.96367	-3.21757	-1.12142	-1.96177	0.153056	0.0640937	0.107502	0.459641	0.256714	0.00157286	2.45913e-05	3.02174e-05	0.0531937	0.0767671	0.00212955	4.87359e-05	4.86133e-05	0.0752996	2.22738e+07	3.07237e+08	1.25461e+08	2.85797e+09	1.82152e+07	4.70243e+07
AFUA_4G11310	Fructose_1,6_bisphosphatase	301	12.0445	66	6442	24	24	0	353	38.7	6.25	49282	363860	15301	4922.79	0	341.077	Met_loss+Acetyl [N_Term]; Phospho [S2(49.9); S3(49.9)]	2	-1.42365	1.23742	1.91244	1.04462	1.08559	-0.509595	0.30734	0.935416	0.0629748	0.118481	0.70242	1.23742	1.91244	1.04462	1.08559	0.622502	0.58565	0.00176007	1	1	0.158612	0.0899966	0.000823198	0.764832	3.79705e+08	1.38215e+09	1.5801e+08	7.22715e+08	2.64732e+08	9.7085e+08
AFUA_2G14990	Tubulin alpha_2 subunit	302	12.0333	67	8100	29	25	0	451	50.4	5.16	43672	489601	14818	4887.66	0	326.65	Phospho [S60(99.9)]	1	1.03189	-1.02982	1.27603	1.09032	1.35599	0.0452875	-0.042395	0.351661	0.124747	0.439344	1.03189	0.971042	1.27603	1.09032	1.35599	1	1	0.460808	1	0.363352	0.759704	0.850025	0.0810241	0.0798181	2.13285e+08	1.02326e+09	2.28797e+08	8.01912e+08	2.81008e+08	1.05589e+09
AFUA_1G14290	Ortholog(s) have RNA binding activity and role in mRNA splicing, via spliceosome, maturation of SSU_rRNA, nuclear_transcribed mRNA catabolic process	303	11.7548	54	3004	8	8	0	138	14.8	6.81	19400	194513	5211	1852.67	0	100.574		0	1.14753	-1.12687	1.06815	1.09974	1.38123	0.198527	-0.172315	0.0951124	0.137162	0.465955	1.14753	0.887418	1.06815	1.09974	1.38123	1	1	1	1	0.245361	0.16993	0.381166	0.416345	0.0571637	1.28918e+08	4.52205e+08	1.18975e+08	4.23354e+08	1.42714e+08	5.18917e+08
AFUA_6G09920	Ortholog of A. nidulans FGSC A4 : AN10946, A. niger CBS 513.88 : An11g07970, A. oryzae RIB40 : AO090001000626, Neosartorya fischeri NRRL 181 : NFIA_055650 and Aspergillus wentii : Aspwe1_0045804	304	11.7489	75	11044	45	45	0	705	74.4	9.38	76001	569714	31120	9744.89	0	699.409	Phospho [S433(100); T436(99); S442(100); T444(100); T476(98.7); S479(100); T489(100); S501(98.4); S504(100); S513(100); S525(99.5); S639(100); S643(100); S645(50); S701(99.6)]	15	-1.05777	-1.16627	-1.12943	-1.00661	-1.02436	-0.0810307	-0.221898	-0.175589	-0.00950078	-0.0347221	0.945382	0.857437	0.885406	0.993436	0.97622	1	1	1	1	1	0.463498	0.160545	0.197999	0.785558	3.16709e+08	1.31955e+09	4.60151e+08	1.49033e+09	5.19361e+08	1.24748e+09
AFUA_3G08290	Aspartyl aminopeptidase	305	11.7238	63	9379	29	29	0	504	54.9	6.6	73073	718838	22245	7001.65	0	426.183	Phospho [S223(100)]	1	-1.03862	-1.21798	1.05961	1.17834	1.24258	-0.054672	-0.284486	0.0835272	0.236755	0.313341	0.962813	0.821034	1.05961	1.17834	1.24258	1	0.981787	1	0.380535	1	0.699726	0.139652	0.372558	0.178855	4.06085e+08	2.71077e+09	2.72886e+08	2.55828e+09	2.76353e+08	2.60996e+09
AFUA_7G04650	Ortholog(s) have endopeptidase activity and role in proteasomal ubiquitin_independent protein catabolic process, proteasome_mediated ubiquitin_dependent protein catabolic process	306	11.6297	58	4692	14	14	0	234	25.3	5.71	30566	337450	10178	3488.95	0	186.829		0	-1.13036	-1.12041	1.01206	1.04933	1.00315	-0.176779	-0.164023	0.0172881	0.0694732	0.00453136	0.884676	0.892533	1.01206	1.04933	1.00315	1	1	1	1	1	0.322513	0.283677	0.902719	0.9786	4.37596e+08	1.15802e+09	5.17421e+08	1.14422e+09	4.26971e+08	1.02447e+09
AFUA_2G04620	Hsp70 chaperone	307	11.6222	62	12597	45	42	0	672	73.3	5.03	70954	729430	23079	7671.93	0	430.391	Phospho [S542(100); S657(100); S667(100)]	3	-1.03351	1.04287	1.1773	1.08352	1.09231	-0.0475454	0.0605652	0.235487	0.11573	0.127377	0.967581	1.04287	1.1773	1.08352	1.09231	1	1	0.192592	1	1	0.652169	0.597234	0.0226765	0.375469	3.31201e+08	1.31309e+09	2.36481e+08	1.11533e+09	3.8897e+08	1.27052e+09
AFUA_8G07130	AhpC/TSA family thioredoxin peroxidase	308	11.5473	57	5409	18	17	0	267	29.6	9.25	25894	292685	8638	2902.19	0	202.175		0	-1.0756	1.1367	1.0988	-1.19259	-1.11271	-0.105148	0.184855	0.135931	-0.254101	-0.154072	0.92971	1.1367	1.0988	0.83851	0.89871	1	1	1	0.423713	1	0.321251	0.178061	0.264632	0.207359	1.17269e+08	1.07465e+09	9.63365e+07	9.78018e+08	1.19979e+08	9.9911e+08
AFUA_1G15960	Ortholog(s) have flavin adenine dinucleotide binding, glutathione transferase activity, glutathione_disulfide reductase activity	309	11.4767	62	10255	36	36	0	554	60.1	8.7	44624	584355	19405	6373.59	0	446.317		0	-1.09397	-1.07102	1.04124	-1.02092	1.01939	-0.129571	-0.0989789	0.058297	-0.0298672	0.027705	0.914103	0.933694	1.04124	0.97951	1.01939	1	1	1	1	1	0.41791	0.252466	0.171248	0.875067	6.18371e+08	1.69906e+09	6.00219e+08	1.63177e+09	4.58073e+08	1.55311e+09
AFUA_6G12280	Ortholog(s) have role in mitochondrial respiratory chain complex I assembly and mitochondrial membrane localization	310	11.4423	63	3578	16	16	0	197	21.2	9.11	24712	273077	9287	2704.34	0	158.76	Met_loss+Acetyl [N_Term]	0	1.3827	1.10737	-2.13803	1.10317	-1.7123	0.46749	0.147143	-1.09628	0.141652	-0.775937	1.3827	1.10737	0.46772	1.10317	0.584009	0.0144921	1	0.000514192	1	0.0108776	0.00338746	0.278088	0.00028185	0.00422015	5.06545e+07	3.24207e+08	1.12968e+08	6.93165e+08	7.33246e+07	4.48281e+08
AFUA_1G13195	Ortholog(s) have role in cristae formation and MICOS complex, mitochondrial crista junction localization	311	11.3954	63	1646	7	7	0	91	10.1	10.36	7928	103291	2902	896.16	0	70.06	Acetyl [N_Term]; Met_loss [N_Term]; Met_loss+Acetyl [N_Term]; Phospho [S83(100)]	1	1.23683	-1.01292	-1.37884	-1.01506	-1.1006	0.306643	-0.0185191	-0.463454	-0.0215667	-0.138292	1.23683	0.987246	0.725248	0.985162	0.908594	1	1	0.000977357	1	1	0.154719	0.895662	0.00022648	0.532364	6.03438e+07	4.20657e+08	4.44347e+07	5.80019e+08	4.3274e+07	5.2028e+08
AFUA_2G09310	Has domain(s) with predicted proton_transporting ATP synthase activity, rotational mechanism, proton_transporting ATPase activity, rotational mechanism activity and role in ATP synthesis coupled proton transport	312	11.3876	68	1189	6	6	0	71	7.9	10.42	11562	79443	1794	824.07	0	47.297	Phospho [S58(100)]	1	1.0444	1.06738	-1.08769	-1.08968	-1.11162	0.0626746	0.0940673	-0.121265	-0.123906	-0.152658	1.0444	1.06738	0.919381	0.9177	0.899592	1	1	1	1	1	0.738307	0.367038	0.437433	0.312926	7.17141e+07	8.1743e+08	1.16361e+08	8.89109e+08	6.17009e+07	8.53724e+08
AFUA_4G10460	Homocitrate synthase, essential enzyme of the alpha_aminoadipate pathway of lysine biosynthesis	313	11.3654	66	7973	30	30	0	463	50.5	6.01	60100	496197	17291	5672.53	0	330.028	Phospho [S226(100); S459(100)]	2	-1.41571	-1.22723	-1.42683	-1.48688	-1.64597	-0.501524	-0.2954	-0.512818	-0.57229	-0.718942	0.70636	0.814846	0.700852	0.672548	0.607543	0.029158	0.742276	0.0181693	0.00865186	0.0530941	0.00731172	0.109634	0.00465876	0.0190858	4.98368e+08	2.2012e+09	6.97425e+08	3.14074e+09	3.8112e+08	1.55484e+09
AFUA_3G06190	Cytochrome c oxidase subunit Via	314	11.3435	32	4821	4	4	0	136	16.1	9.33	29381	302421	9540	2920.16	0	62.758		0	-1.06354	1.15259	-1.69873	1.05652	-2.08233	-0.0888688	0.204875	-0.764455	0.0793164	-1.0582	0.94026	1.15259	0.588676	1.05652	0.480231	1	1	0.00496928	1	0.02631	0.536629	0.352053	0.0018994	0.0139206	5.90878e+08	1.69112e+08	3.10512e+08	2.87275e+08	9.18667e+07	1.59009e+08
AFUA_7G02230	Ortholog(s) have mRNA binding activity, role in arginine catabolic process, positive regulation of cellular response to oxidative stress, positive regulation of nuclear_transcribed mRNA poly(A) tail shortening and cytosol localization	315	11.2482	51	8778	14	14	0	398	42.7	6.79	53751	678076	21225	6547.87	0	322.909	Phospho [S368(99)]	1	1.12998	-1.022	1.09651	1.03329	1.2663	0.176298	-0.0314008	0.132921	0.0472388	0.340619	1.12998	0.97847	1.09651	1.03329	1.2663	1	1	1	1	0.0302279	0.132346	0.684693	0.278565	0.00514811	1.91336e+08	1.97979e+09	1.36608e+08	1.80553e+09	1.73019e+08	2.23712e+09
AFUA_4G07690	Putative phosphoribosylaminoimidazole_carboxamide formyltransferase/IMP cyclohydrolase	316	11.2446	77	8689	38	38	0	595	65	6.86	71307	609108	22002	6701.95	0	514.358	Phospho [S395(100)]	1	-1.33241	-1.38535	3.21378	-1.23252	3.34146	-0.41404	-0.470249	1.68427	-0.301608	1.74048	0.750519	0.72184	3.21378	0.811348	3.34146	0.103667	0.0164009	1.16052e-06	0.0522248	0.00174537	0.0214611	0.00385624	9.77317e-07	0.00151889	8.9666e+08	6.18905e+09	2.44531e+08	1.92579e+09	7.11455e+08	4.645e+09
AFUA_3G11400	Aspartic acid endopeptidase	317	11.244	52	8606	19	19	0	398	43.3	5	97218	536466	27095	8056.16	0	333.004		0	1.14814	-1.31146	1.38591	1.3191	2.08682	0.199295	-0.391177	0.470831	0.399552	1.0613	1.14814	0.762507	1.38591	1.3191	2.08682	1	0.454897	0.153979	0.233977	0.00218202	0.160348	0.0889727	0.0362491	0.00115789	7.37941e+08	3.68381e+09	4.46895e+08	2.65805e+09	9.69934e+08	4.22952e+09
AFUA_2G15500	Ortholog(s) have role in mRNA splicing, via spliceosome and U1 snRNP, U2 snRNP, U4/U6 x U5 tri_snRNP complex, U5 snRNP, cytosol, spliceosomal complex localization	318	11.2345	74	1336	9	9	0	88	10	5.4	10104	79184.3	1909	839.28	0	64.855	Met_loss+Acetyl [N_Term]	0	-1.08876	-1.17941	-1.0377	1.09122	1.04391	-0.122683	-0.238068	-0.0533927	0.125948	0.0619918	0.918478	0.84788	0.963667	1.09122	1.04391	1	0.335571	1	1	1	0.443058	0.0399443	0.696897	0.567519	7.08301e+07	2.99153e+08	7.29085e+07	3.10432e+08	7.42386e+07	2.74766e+08
AFUA_6G10610	Putative ribose 5_phosphate isomerase A	319	11.2282	57	5358	19	19	0	272	28.4	6.25	32768	335678	9152	3224.89	0	178.875	Acetyl [N_Term]; Met_loss+Acetyl [N_Term]	0	-1.28097	-1.11722	1.18571	-1.31128	1.03414	-0.357232	-0.159914	0.245752	-0.390973	0.0484334	0.780661	0.895079	1.18571	0.762615	1.03414	0.852992	1	0.566666	0.190741	1	0.152358	0.248381	0.0696297	0.847043	2.94731e+08	1.43119e+09	2.30572e+08	1.20703e+09	2.58914e+08	1.11727e+09
AFUA_6G05120	Ortholog(s) have protein serine/threonine kinase activity, protein serine/threonine/tyrosine kinase activity, protein tyrosine kinase activity	320	11.1936	76	5803	33	33	0	394	45.1	8.37	30534	381134	11113	3769.4	0	309.898	Phospho [S2(100); S194(100)]; Met_loss+Acetyl [N_Term]; Acetyl [N_Term]	2	-1.14892	-1.12115	1.0895	-1.11708	1.06317	-0.200275	-0.16498	0.123662	-0.159729	0.0883671	0.870385	0.891941	1.0895	0.895193	1.06317	1	0.233452	1	0.100997	1	0.185616	0.0192574	0.15138	0.509975	1.9828e+08	8.39904e+08	1.86775e+08	7.7091e+08	1.60932e+08	7.3104e+08
AFUA_5G10780	UDP_glucose 4_epimerase	321	11.1658	74	5598	21	21	0	371	40.6	6.25	50865	402415	14527	4612.28	0	317.019	Met_loss+Acetyl [N_Term]; Acetyl [N_Term]	0	-1.32444	-1.29989	1.38214	-1.00382	1.35652	-0.405382	-0.378393	0.466902	-0.00550423	0.439913	0.755036	0.769294	1.38214	0.996192	1.35652	0.210166	0.0433111	0.115678	1	0.0337807	0.0425987	0.0081943	0.0270052	0.00743028	1.41525e+08	1.35715e+09	8.78286e+07	9.81921e+08	1.11373e+08	1.0247e+09
AFUA_2G10660	Putative mannitol_1_phosphate dehydrogenase	322	11.1583	59	7338	22	22	0	388	43	5.9	52025	520074	16237	4881.73	0	261.803		0	-1.07804	-1.5761	-1.11805	1.08067	1.30763	-0.108415	-0.656358	-0.160991	0.111925	0.386952	0.927607	0.634478	0.894411	1.08067	1.30763	1	0.0450198	0.67375	0.858807	0.618778	0.328621	0.0147745	0.0542338	0.119719	4.22591e+08	1.63098e+09	3.49115e+08	1.82353e+09	3.69314e+08	1.51291e+09
AFUA_5G14680	Protein with Yap1_dependent induction in response to hydrogen peroxide	323	11.1535	64	3956	15	15	0	227	25.4	4.91	32481	309322	9807	3260.51	0	235.316		0	-1.3063	1.62251	-7.63534	-1.63613	-16.1831	-0.385491	0.698232	-2.93269	-0.710289	-4.01641	0.765519	1.62251	0.13097	0.611198	0.061793	0.238491	0.568702	0.0291314	0.770737	0.00260387	0.0459681	0.198543	0.0427167	0.0052291	1.50606e+07	9.92389e+07	1.1446e+08	7.57723e+08	6.3405e+06	7.59692e+07
AFUA_2G07410	Ortholog(s) have role in anisotropic cell growth, hyphal growth	324	11.1256	57	4216	19	19	0	216	26.5	9.64	12952	264739	5056	2175.81	0	189.056	Phospho [Y24(100); T84(100); S110(100); S112(100); S121(100); S167(100); S169(100)]	7	1.05525	-1.15253	-1.13176	1.15005	1.07461	0.0775831	-0.204798	-0.178563	0.201702	0.103818	1.05525	0.86766	0.883583	1.15005	1.07461	1	0.00828229	0.0281145	0.0921239	1	0.480065	0.000848099	0.0025101	0.356094	1.17773e+08	5.15957e+08	1.10153e+08	5.83937e+08	9.26061e+07	5.44462e+08
AFUA_6G06325	Ortholog(s) have RNA binding activity and role in mRNA splicing, via spliceosome, maturation of SSU_rRNA	325	11.1104	69	1578	7	7	0	98	10.6	4.72	10704	88780.1	3135	904.9	0	93.441	Acetyl [N_Term]	0	1.04864	1.22709	1.60385	1.16083	1.37061	0.068521	0.295236	0.681536	0.215159	0.454822	1.04864	1.22709	1.60385	1.16083	1.37061	1	0.17555	0.00701086	0.138677	0.888668	0.810189	0.0259143	0.00238908	0.202093	7.71317e+07	4.2162e+08	5.28542e+07	2.6288e+08	9.50078e+07	4.42128e+08
AFUA_3G09910	Ortholog(s) have phosphatidylcholine transporter activity, phosphatidylinositol transporter activity	326	11.1048	70	5251	28	28	0	331	37.3	5.52	27001	277728	11029	3780.29	0	266.83	Acetyl [N_Term]; Phospho [S327(100)]; Met_loss+Acetyl [N_Term]	1	-1.41145	1.07819	1.66568	1.11537	1.09454	-0.497175	0.108612	0.736115	0.157528	0.130327	0.708493	1.07819	1.66568	1.11537	1.09454	0.247093	1	0.000345324	1	1	0.0614243	0.470938	0.000127099	0.648977	3.05161e+08	1.56706e+09	1.21559e+08	9.40793e+08	1.46472e+08	1.11025e+09
AFUA_2G05910	Putative hexokinase	327	11.0619	59	9187	30	30	0	490	54.2	5.17	59893	620316	21952	7378.32	0	465.898	Phospho [S11(100); S15(100)]	2	-2.88241	-3.0122	1.00046	-2.74165	1.04551	-1.52727	-1.59082	0.00066031	-1.45504	0.0642041	0.346932	0.331983	1.00046	0.364744	1.04551	0.000350712	2.11743e-05	1	9.44922e-06	1	0.000267817	1.68423e-05	0.993866	0.549547	4.50006e+08	2.48855e+09	2.0857e+08	2.48741e+09	2.13851e+08	8.63357e+08
AFUA_4G04810	Small Rab family GTPase	328	11.0533	74	3077	18	14	4	206	22.8	6.9	22160	149353	5141	2041.9	0	148.85		0	-1.23844	-1.0471	1.16805	-1.01634	-1.01258	-0.308529	-0.0663997	0.2241	-0.0233837	-0.0180291	0.807465	0.955018	1.16805	0.983922	0.987581	0.30135	1	1	1	1	0.0464876	0.390268	0.116121	0.763736	4.09612e+08	1.20792e+09	3.67735e+08	1.03414e+09	3.25926e+08	9.75356e+08
AFUA_1G04890	Ortholog(s) have ARF guanyl_nucleotide exchange factor activity, role in SRP_dependent cotranslational protein targeting to membrane and Ssh1 translocon complex localization	329	11.0409	57	2460	5	5	0	127	12.7	11.4	18191	153197	7763	2468.22	0	120.525	Phospho [S8(100); T11(100); S12(100); S16(100); S34(100); S39(50); S40(50); T42(100)]	8	-1.00031	-1.07141	-1.03263	-2.30744	1.03723	-0.000445269	-0.0995135	-0.04633	-1.20629	0.0527382	0.999691	0.933348	0.968397	0.43338	1.03723	1	1	1	0.000906743	1	0.998469	0.375208	0.675946	0.822163	3.39692e+08	4.4506e+08	1.26225e+08	4.59584e+08	1.07364e+08	4.44922e+08
AFUA_6G12720	40S ribosomal protein S29	330	10.981	38	2254	6	6	0	78	9.1	10.1	8084	115579	3190	1126.42	0	60.774	Met_loss [N_Term]	0	1.41487	1.23798	-1.44201	1.19934	-1.26173	0.500668	0.307989	-0.528078	0.262245	-0.3354	1.41487	1.23798	0.693478	1.19934	0.792564	0.481507	0.158775	0.0348319	0.624692	0.93309	0.120538	0.0244505	0.00919698	0.156479	1.05365e+08	7.67339e+08	1.27576e+08	1.10651e+09	1.3676e+08	1.08568e+09
AFUA_4G00960	Putative phosphofructokinase	331	10.9769	55	16126	43	43	0	808	88.7	7.09	89981	1.10884e+06	33688	11668.8	0	550.733	Met_loss+Acetyl [N_Term]; Phospho [S2(99.5)]; Acetyl [N_Term]	1	-1.07419	1.22547	1.30239	1.32522	-1.01074	-0.103247	0.29333	0.38116	0.406236	-0.0154171	0.930935	1.22547	1.30239	1.32522	0.989371	1	0.0945852	0.0126469	0.0568877	1	0.0518371	0.0138723	0.00241024	0.786213	3.61427e+09	2.83259e+09	3.1731e+09	2.17492e+09	3.48871e+09	2.63695e+09
AFUA_3G11070	Putative pyruvate decarboxylase	332	10.9707	78	8003	35	35	0	569	63	6.54	56457	577447	22134	6742.88	0	590.915	Acetyl [N_Term]	0	1.00748	1.43881	-6.11427	-1.51393	-8.73196	0.0107535	0.524879	-2.61218	-0.598294	-3.12631	1.00748	1.43881	0.163552	0.660535	0.114522	1	0.64072	0.0119801	0.703038	0.0008641	0.953366	0.16815	0.0156471	0.00135072	1.58142e+08	2.94087e+08	3.21624e+08	1.79813e+09	1.69703e+08	2.96287e+08
AFUA_1G03510	ATP Synthase gamma chain, mitochondrial precursor	333	10.8582	70	4607	17	17	0	297	32.4	8.21	40441	302761	12534	4142.8	0	279.596		0	1.3112	1.13419	-1.18198	-1.03897	-1.02242	0.390885	0.181659	-0.241209	-0.0551574	-0.0319838	1.3112	1.13419	0.846036	0.962489	0.978074	0.341485	1	0.0211104	1	1	0.0667407	0.16579	0.00254602	0.857404	9.3757e+07	6.10262e+08	1.02218e+08	7.2132e+08	1.18727e+08	8.00174e+08
AFUA_6G12300	RNP domain protein	334	10.8322	74	6997	31	31	0	478	51.7	9.55	60432	429394	16599	6477.42	0	418.893	Met_loss [N_Term]; Phospho [S5(100); T8(100); S52(100); S54(100); S57(99.4); T58(50); S69(99.1); S75(50); S76(50); S80(99.6); S82(100); S87(100)]	12	-1.21468	-1.2499	1.2524	1.04699	1.28871	-0.280574	-0.321813	0.32469	0.0662421	0.365929	0.823263	0.800064	1.2524	1.04699	1.28871	0.872317	0.000222309	0.0126828	1	0.542709	0.122375	3.57709e-05	0.00205898	0.0992965	8.32723e+07	9.29933e+08	8.01804e+07	7.42523e+08	1.31335e+08	7.6558e+08
AFUA_7G00250	Tubulin beta_2 subunit	335	10.8064	58	8347	20	12	0	448	49.9	4.98	64500	641628	17869	6300.91	0	319.937		0	-2.16416	-1.32216	1.30345	-1.48776	-1.25577	-1.11381	-0.402898	0.382336	-0.573138	-0.328573	0.462073	0.756337	1.30345	0.672153	0.796324	0.167906	0.844898	1	0.371822	1	0.0935072	0.170204	0.406287	0.296895	3.32766e+07	5.33799e+08	4.23062e+07	4.09528e+08	2.53508e+07	2.46654e+08
AFUA_6G06840	Transcript up_regulated in conidia exposed to neutrophils	336	10.7965	78	1661	7	7	0	120	13	11.05	7586	76936.3	2576	1077.31	0	68.692	Phospho [S64(100)]	1	1.23209	-1.02331	-1.24648	1.05909	1.0115	0.30111	-0.0332412	-0.317862	0.0828253	0.01649	1.23209	0.977222	0.802258	1.05909	1.0115	0.524656	1	0.250477	1	1	0.0789897	0.743026	0.0398086	0.893232	3.28163e+07	5.58544e+08	2.98523e+07	6.96215e+08	2.95856e+07	6.88178e+08
AFUA_2G03040	Ribosomal protein L34	337	10.7396	37	5573	11	11	0	192	21.4	9.5	19184	269822	6331	2148.06	0	70.34	Phospho [S139(100)]	1	1.18131	1.00552	-1.42568	1.1609	-1.21353	0.24039	0.00794411	-0.511653	0.215247	-0.279207	1.18131	1.00552	0.701418	1.1609	0.824044	0.45495	1	0.0353075	0.968436	0.667916	0.0546828	0.954393	0.0090326	0.0932434	3.93956e+08	2.75581e+09	6.29417e+08	3.9289e+09	4.6234e+08	3.25547e+09
AFUA_4G11720	Putative phosphatidyl synthase	338	10.6326	60	10863	34	34	0	613	67.1	6.55	75502	624597	29771	9086.48	0	568.531	Phospho [S155(100); S162(100); S164(50); S166(100); S197(100); S199(100); S201(100); S208(100); S211(100); S221(100); S228(100); S229(99.7); S610(100)]	13	2.16696	1.52082	-1.63581	-1.16399	-1.14805	1.11567	0.604848	-0.710005	-0.219075	-0.199179	2.16696	1.52082	0.611318	0.859116	0.871046	1.76341e-05	0.106346	0.0405148	1	1	9.83693e-06	0.0321616	0.0143829	0.216949	4.86616e+08	8.69195e+08	8.15658e+08	1.42184e+09	8.50519e+08	1.88351e+09
AFUA_2G04460	Ortholog(s) have cytosol, nucleus localization	339	10.625	75	3910	22	22	0	276	31.6	5.76	22954	235085	7618	2657.86	0	259.413	Met_loss [N_Term]; Phospho [Y63(100)]	1	-1.15685	1.02038	1.83193	-1.08703	1.55192	-0.210201	0.02911	0.873364	-0.120386	0.634053	0.864417	1.02038	1.83193	0.919941	1.55192	1	1	0.00151845	1	0.827037	0.601657	0.620306	0.000663079	0.262193	1.42554e+08	1.50211e+09	4.8608e+07	8.19963e+08	1.0519e+08	1.29845e+09
AFUA_2G15570	Ortholog(s) have GTP binding, GTPase activity, role in hyphal growth, intracellular protein transport, retrograde transport, endosome to Golgi and Golgi membrane, cytosol, nucleus, spitzenkorper localization	340	10.6171	59	3725	16	15	0	207	23.2	7.15	15980	257108	7797	2162.49	0	128.328	Acetyl [N_Term]; Phospho [S8(100)]; Met_loss+Acetyl [N_Term]	1	-1.16879	-1.11505	-1.17545	-1.02422	-1.2321	-0.225013	-0.157111	-0.233212	-0.034528	-0.301114	0.855587	0.896819	0.850739	0.976351	0.811625	1	1	0.892701	1	1	0.30749	0.396228	0.104094	0.274127	4.48167e+08	1.26897e+09	4.42657e+08	1.49161e+09	2.92544e+08	1.08571e+09
AFUA_2G01170	1,3_beta_glucanosyltransferase with a role in elongation of 1,3_beta_glucan chains	341	10.5875	52	9203	22	22	0	452	48	5.19	84794	516046	24806	7133.31	0	332.95	Phospho [T30(100)]	1	-1.08312	1.4965	1.94036	-1.05504	1.19709	-0.11519	0.581596	0.956322	-0.0772957	0.259536	0.923261	1.4965	1.94036	0.947833	1.19709	1	0.246782	0.00684143	1	1	0.704852	0.0717638	0.00327131	0.49294	1.09331e+09	2.41143e+09	5.98015e+08	1.24278e+09	1.24116e+09	2.22638e+09
AFUA_2G11330	Ortholog(s) have role in cellular metal ion homeostasis, cellular response to biotic stimulus and cellular response to starvation, more	342	10.558	89	1471	8	8	0	124	13.8	5.53	9296	99570.5	2992	1128.75	0	82.54		0	1.31293	1.17417	-1.0899	1.24838	1.02595	0.392786	0.231639	-0.12419	0.320061	0.036957	1.31293	1.17417	0.917519	1.24838	1.02595	0.611975	0.371938	0.428913	0.0338979	1	0.120188	0.0430776	0.0266334	0.854314	2.24405e+07	1.18829e+08	2.30626e+07	1.29511e+08	2.74008e+07	1.56014e+08
AFUA_1G16280	Ortholog(s) have proton_transporting ATP synthase activity, rotational mechanism activity and role in ATP synthesis coupled proton transport, cristae formation, protein complex oligomerization	343	10.4597	65	3154	9	9	0	196	20.8	10.81	11038	164460	4926	2015.14	0	96.328		0	1.05606	1.04708	1.16888	-1.02704	1.1789	0.0786919	0.0663715	0.225124	-0.0384876	0.237445	1.05606	1.04708	1.16888	0.973675	1.1789	1	1	0.176827	1	1	0.656968	0.419926	0.019904	0.250252	1.24667e+08	5.25485e+08	2.62577e+08	4.49564e+08	3.54843e+08	5.54944e+08
AFUA_4G11050	Putative NADH_ubiquinone oxidoreductase, subunit F involved in oxidative phosphorylation	344	10.3956	70	7366	28	28	0	496	54.5	8.13	48160	490704	16808	5798.51	0	403.368		0	-1.07896	-1.1062	-2.45908	1.01369	-2.39854	-0.109642	-0.145608	-1.29812	0.0196129	-1.26215	0.926818	0.903998	0.406656	1.01369	0.416921	1	1	2.36554e-05	1	0.00187028	0.1221	0.222316	1.53538e-05	0.00118029	2.47934e+08	8.80877e+08	4.35229e+08	2.16615e+09	1.82864e+08	8.16413e+08
AFUA_7G05470	Putative electron transfer flavoprotein alpha subunit	345	10.3918	56	6532	16	16	0	352	36.7	6.28	67481	535683	20690	6308.66	0	273.262		0	1.1293	-1.12675	1.13071	-1.01519	1.43877	0.17543	-0.172173	0.177228	-0.0217495	0.524831	1.1293	0.887505	1.13071	0.985037	1.43877	1	1	1	1	0.255915	0.466024	0.183943	0.324279	0.0671561	1.1193e+08	8.37191e+08	1.7032e+08	7.40413e+08	2.25139e+08	9.45441e+08
AFUA_5G09210	Autophagic (vacuolar) serine protease	346	10.3706	52	9872	22	22	0	495	52.6	6.25	66859	560166	25891	7139.25	0	289.546	Phospho [S157(100)]	1	-1.00276	-1.34261	1.6055	1.14424	2.14962	-0.00398159	-0.425045	0.683021	0.194387	1.10408	0.997244	0.744816	1.6055	1.14424	2.14962	1	0.0619123	0.000336786	1	0.00767124	0.976167	0.0131578	0.000115016	0.00423485	2.12714e+09	5.20939e+09	1.37547e+09	3.24472e+09	2.07574e+09	5.19503e+09
AFUA_3G13910	Has domain(s) with predicted NADH dehydrogenase (ubiquinone) activity and mitochondrion localization	347	10.3526	67	1437	8	8	0	93	10.8	8.16	6969	89306.6	2330	910.23	0	50.829		0	1.29135	-1.0471	-1.70155	1.05276	-1.25838	0.368881	-0.066398	-0.766851	0.0741785	-0.331572	1.29135	0.955019	0.587699	1.05276	0.79467	0.986234	1	0.00472456	1	0.733338	0.181902	0.358842	0.00181152	0.121577	4.21601e+07	3.56179e+08	1.05025e+08	6.06057e+08	1.0201e+08	4.59952e+08
AFUA_2G12470	Putative acetylornithine aminotransferase	348	10.3479	79	6379	27	27	0	487	52.6	8.62	41974	423558	14641	4862.95	0	368.843		0	-1.47339	-1.05415	1.92836	-1.04349	1.37966	-0.559141	-0.0760823	0.947375	-0.0614216	0.464317	0.678706	0.94863	1.92836	0.958319	1.37966	0.00369971	1	0.000304658	1	0.0484407	0.00103433	0.529353	0.000144313	0.0112459	1.88577e+08	1.28976e+09	9.90472e+07	6.6884e+08	1.5217e+08	8.75371e+08
AFUA_7G01840	Ortholog(s) have Golgi apparatus, cell tip, cytoplasmic vesicle, endoplasmic reticulum, plasma membrane localization	349	10.3158	53	29624	96	96	0	1522	168.4	6.21	137073	1.79992e+06	62108	22609.6	0	1346.82	Phospho [S61(100); S107(100); S109(100); S908(50); S909(50); T949(50); S951(99.3); T954(100); S958(100); S962(100); S965(100); S1245(100); S1246(100); T1247(99.4); S1293(100); S1294(100); S1295(100); S1315(100); T1328(96.4); S1331(100); T1337(100); S1339(100); S1342(100); S1353(100); S1474(33.1); S1475(33.1); S1477(33.1); T1487(99.4); S1490(100); S1496(66.3); S1497(99.1); S1502(100); S1505(100)]	33	1.14621	1.17534	1.04095	1.02626	1.01515	0.196867	0.233072	0.0578987	0.0373906	0.0216932	1.14621	1.17534	1.04095	1.02626	1.01515	0.759993	0.0247098	1	1	1	0.0748087	0.00287958	0.325505	0.776227	9.07248e+08	4.20073e+09	9.09945e+08	4.03548e+09	9.06556e+08	4.81491e+09
AFUA_1G09280	Putative type 2C protein phosphatase (PP2C) involved in dephosphorylation of SakA MAP kinase in response to osmotic stress	350	10.2405	53	8289	23	23	0	429	46.6	4.79	52049	615758	18648	6112.55	0	323.881	Phospho [S47(100); S399(99.3); S407(99.8)]	3	-1.06169	-1.14906	-1.07083	1.00954	1.0107	-0.0863572	-0.200452	-0.0987349	0.0136984	0.0153595	0.941898	0.870278	0.933852	1.00954	1.0107	1	0.00390991	0.306468	1	1	0.147599	0.000391874	0.0151296	0.757457	2.50342e+08	1.03208e+09	2.66771e+08	1.10519e+09	2.49749e+08	9.72118e+08
AFUA_5G01440	Ortholog(s) have thioredoxin peroxidase activity, role in cell redox homeostasis, cellular response to oxidative stress, response to metal ion and peroxisome, plasma membrane localization	351	10.2402	57	3629	9	8	0	202	21.9	8.35	33610	186853	9114	2752.89	0	129.826		0	1.16406	1.19925	1.14393	1.29933	1.11036	0.219162	0.262134	0.193997	0.377771	0.151025	1.16406	1.19925	1.14393	1.29933	1.11036	0.857657	0.0637358	0.58579	0.00774958	1	0.0939828	0.00835365	0.0568207	0.165618	1.93641e+08	1.58491e+09	1.47618e+08	1.3855e+09	2.20921e+08	1.84493e+09
AFUA_2G11440	Putative proteasome component	352	10.2246	64	3994	13	13	0	250	27.3	4.86	32856	301501	8783	3062.97	0	191.789	Phospho [S20(100); S67(100); S91(100)]	3	-1.12483	-1.01641	-1.00435	-1.13694	-1.11148	-0.169708	-0.0234792	-0.00625648	-0.185161	-0.152485	0.889023	0.983857	0.995673	0.879551	0.8997	1	1	1	1	1	0.238908	0.891278	0.968106	0.340443	1.11468e+08	4.8106e+08	1.19037e+08	4.83151e+08	1.35567e+08	4.27674e+08
AFUA_4G09740	Ortholog(s) have unfolded protein binding activity	353	10.1486	64	8991	37	36	1	567	61.4	5.29	65582	525086	17328	5967.28	0	326.808	Met_loss+Acetyl [N_Term]	0	-1.02845	-1.05849	-1.12269	1.02172	-1.09083	-0.0404758	-0.0820132	-0.166958	0.0309946	-0.125421	0.972334	0.944738	0.890719	1.02172	0.916737	1	1	0.299754	1	1	0.753726	0.216662	0.0250231	0.360804	2.67837e+08	2.03972e+09	2.44039e+08	2.28997e+09	2.24213e+08	1.98329e+09
AFUA_4G10240	Ortholog(s) have mRNA binding activity and role in chromatin silencing at centromere outer repeat region, mRNA splicing, via spliceosome, negative regulation of G0 to G1 transition	354	10.1266	59	1991	6	6	0	116	12.8	11.31	11840	122324	3074	1038.66	0	69.363		0	-1.24429	1.03782	1.32595	-1.0348	1.02679	-0.315328	0.0535564	0.407024	-0.0493473	0.0381401	0.803668	1.03782	1.32595	0.966373	1.02679	0.0661776	1	0.0347269	1	1	0.0104338	0.558251	0.00706735	0.619682	5.21249e+07	4.36499e+08	2.11442e+07	3.29197e+08	2.70459e+07	3.508e+08
AFUA_5G12130	Rab small monomeric GTPase	355	10.0956	85	2031	18	18	0	171	19.2	8.12	7657	108174	3469	1121.58	0	113.21		0	1.01629	1.36236	1.12567	1.09617	-1.19087	0.0233139	0.446109	0.170781	0.13247	-0.252014	1.01629	1.36236	1.12567	1.09617	0.839723	1	1	1	1	1	0.84859	0.337067	0.349759	0.536532	9.57998e+07	3.44214e+08	6.52874e+07	3.05786e+08	9.58576e+07	3.49821e+08
AFUA_3G09600	Ortholog(s) have mRNA binding activity, role in rRNA processing and 90S preribosome, box C/D snoRNP complex, small_subunit processome localization	356	10.0583	54	9723	34	34	0	522	58.2	9.01	67149	292913	29829	13662.5	0	565.483	Acetyl [N_Term]; Phospho [S446(100); S495(100); S511(100)]; Met_loss+Acetyl [N_Term]	3	1.07992	-1.30599	-1.46252	-1.48219	-1.03698	0.110929	-0.38514	-0.548454	-0.567727	-0.0523847	1.07992	0.765705	0.683752	0.674679	0.964341	1	0.0978457	0.00538274	0.00191563	1	0.381968	0.0188422	0.00147609	0.724582	8.5017e+07	4.24222e+08	6.97451e+07	6.20432e+08	4.52621e+07	4.58127e+08
AFUA_6G02450	Ortholog(s) have cytoplasmic stress granule, cytosol, nucleus localization	357	10.0568	48	1299	8	8	0	62	6.9	11.5	5679	66330.9	1961	692.47	0	47.33	Met_loss [N_Term]	0	1.23705	1.59071	1.00034	1.179	-1.28545	0.306908	0.669673	0.00049212	0.237565	-0.362273	1.23705	1.59071	1.00034	1.179	0.777938	1	0.163192	1	1	1	0.299104	0.0546428	0.998518	0.216253	4.15441e+07	1.42979e+08	7.63832e+07	1.4293e+08	9.23469e+07	1.76872e+08
AFUA_5G07000	Puttaive NAD binding Rossmann fold oxidoreductase	358	9.982	63	5704	22	21	1	360	39.9	7.03	24796	417693	11453	4321.31	0	253.587		0	-1.12134	-1.2895	-1.13826	1.04446	1.01027	-0.165225	-0.366807	-0.186834	0.0627596	0.0147481	0.89179	0.775497	0.878531	1.04446	1.01027	0.494474	0.686822	1	1	1	0.0408497	0.125966	0.361269	0.770911	4.84968e+08	1.23859e+09	2.75204e+08	1.40984e+09	3.58442e+08	1.10456e+09
AFUA_6G06440	Putative proteasome component	359	9.96031	68	3823	16	16	0	261	28.5	6.43	19546	249851	7509	2409.68	0	234.3	Phospho [S58(100)]	1	1.02926	1.01755	-1.11332	-1.14765	-1.10066	0.0416101	0.0251023	-0.15487	-0.19868	-0.138362	1.02926	1.01755	0.898213	0.871347	0.90855	1	1	1	1	1	0.87555	0.842602	0.420006	0.534752	2.36767e+08	1.03878e+09	1.81112e+08	1.15649e+09	1.70386e+08	1.06917e+09
AFUA_2G07420	Putative actin_bundling protein, fimbrin	360	9.95628	72	8933	42	42	0	646	72.4	6.13	59926	627773	18667	5906.17	0	473.066		0	1.01542	1.05271	1.0469	1.031	1.00982	0.0220822	0.0741111	0.0661277	0.044039	0.0140988	1.01542	1.05271	1.0469	1.031	1.00982	1	1	1	1	1	0.911342	0.667916	0.264128	0.955451	1.63083e+08	1.0443e+09	1.27781e+08	9.97512e+08	2.11433e+08	1.06041e+09
AFUA_4G12850	Calnexin, ER membrane chaperone involved in folding of glycoproteins directed to the secretory pathway	361	9.94018	48	11659	36	36	0	563	61.8	5.07	63813	746259	23067	7731.55	0	449.433	Phospho [S544(100)]	1	-1.028	1.14781	-1.28357	1.02442	-1.51456	-0.0398466	0.198887	-0.360167	0.0348043	-0.598901	0.972758	1.14781	0.779074	1.02442	0.660257	1	1	1	1	0.0602136	0.825336	0.37579	0.193206	0.018031	3.91363e+08	1.76459e+09	4.00671e+08	2.26499e+09	3.92763e+08	1.71652e+09
AFUA_1G10850	Ortholog(s) have protein tag activity	362	9.91742	63	1464	5	5	0	93	10.4	5.03	9576	60253.9	2513	802.06	0	43.674		0	-1.03936	-1.23562	-1.01243	1.05251	1.17423	-0.0556902	-0.30523	-0.0178217	0.0738351	0.231718	0.962134	0.809313	0.987723	1.05251	1.17423	1	0.642169	1	1	1	0.824436	0.0980047	0.895864	0.423367	8.59721e+07	3.88062e+08	9.53368e+07	3.92885e+08	9.81734e+07	3.73368e+08
AFUA_1G16480	Ortholog(s) have mitochondrion localization	363	9.87055	74	6776	34	34	0	508	57	7.21	41624	482095	14729	5317.25	0	414.6	Acetyl [N_Term]; Phospho [S391(98.7)]	1	1.32931	1.16845	-1.17027	1.04982	-1.02866	0.410679	0.224602	-0.226843	0.0701382	-0.0407662	1.32931	1.16845	0.854503	1.04982	0.972139	0.0598127	0.438314	1	1	1	0.0122819	0.049223	0.114387	0.559856	1.34054e+08	7.6055e+08	1.0344e+08	8.9005e+08	2.27531e+08	1.01101e+09
AFUA_4G07210	Mitochondrial acetolactate synthase small subunit	364	9.85459	63	5115	20	20	0	327	35.6	6.86	36252	362004	10670	3869.07	0	247.132	Phospho [S301(100)]	1	1.06257	1.0171	1.64916	-1.05603	1.72289	0.0875598	0.024466	0.721733	-0.0786476	0.784827	1.06257	1.0171	1.64916	0.946945	1.72289	1	1	0.00466683	1	0.000647634	0.350459	0.684138	0.0016841	0.00025414	2.12271e+08	1.97287e+09	1.14711e+08	1.19629e+09	1.87417e+08	2.09632e+09
AFUA_3G04220	Putative fatty acid synthase beta subunit	365	9.83185	66	31164	118	118	0	2092	231.9	6.28	191651	2.13018e+06	71345	23984.8	0	1886.52	Phospho [T6(100); T10(100); T14(100); T1133(100); S2032(100)]; Met_loss [N_Term]	5	-1.05511	1.26775	-1.06187	1.03373	-1.42037	-0.0773904	0.342267	-0.0866051	0.0478613	-0.506263	0.94777	1.26775	0.941736	1.03373	0.704044	1	0.00570056	1	1	0.00050829	0.215709	0.000975558	0.19611	0.000128664	1.00302e+09	6.42059e+09	9.90122e+08	6.81783e+09	8.48329e+08	6.08525e+09
AFUA_2G09130	Putative NADH_ubiquinone dehydrogenase, 24 kDa subunit	366	9.79291	58	4525	17	17	0	268	29.8	7.05	25887	259504	7712	2779.64	0	226.343		0	1.27133	1.07516	-3.05495	1.01463	-2.58357	0.346337	0.104553	-1.61115	0.0209589	-1.36937	1.27133	1.07516	0.327337	1.01463	0.387061	0.285316	1	8.92925e-06	1	0.000128673	0.0494078	0.0927446	7.19318e-06	8.81001e-05	2.9911e+07	3.77389e+08	6.59423e+07	1.15291e+09	3.74177e+07	4.79786e+08
AFUA_1G02890	Ortholog(s) have dUTP diphosphatase activity and cytosol, nucleus localization	367	9.782	50	4891	11	11	0	250	26.5	8.88	37558	415744	11282	4188.98	0	174.949	Phospho [S72(100); S76(100)]	2	-1.2919	-1.24399	1.52429	1.08654	1.46777	-0.369491	-0.314974	0.608139	0.119744	0.553621	0.774055	0.803866	1.52429	1.08654	1.46777	0.234297	0.14554	0.00702624	1	0.0878053	0.0432853	0.0229207	0.00213646	0.0243054	1.27098e+08	1.37278e+09	9.42384e+07	9.00603e+08	1.33216e+08	1.06261e+09
AFUA_5G13180	Putative agmatinase, phoB_regulated	368	9.74391	73	5219	16	16	0	391	42.2	5.54	40833	248167	15990	5497.61	0	390.672		0	-1.87102	-3.06965	5.65476	1.12676	9.27734	-0.903829	-1.61807	2.49947	0.172186	3.21371	0.534466	0.32577	5.65476	1.12676	9.27734	0.00283091	0.00705983	6.98691e-05	1	9.98008e-05	0.00127933	0.00571167	8.73177e-05	0.000160365	2.86785e+08	6.59882e+09	6.22022e+07	1.16695e+09	2.32458e+08	3.52685e+09
AFUA_2G11470	Ortholog of A. nidulans FGSC A4 : AN10752, A. niger CBS 513.88 : An02g03450, Neosartorya fischeri NRRL 181 : NFIA_086710, Aspergillus wentii : Aspwe1_0044288 and Aspergillus versicolor : Aspve1_0040617	369	9.72866	49	8319	35	35	0	419	50.3	10.05	16600	580096	10518	4779.08	0	308.238	Phospho [S9(99); S10(99.6); S23(100); S34(100); S41(100); S82(100); S94(100); S95(100); S124(100); Y139(100); S257(100); S259(100); S279(100); S292(100); S294(100); S319(100); S321(100); S331(100); S362(100)]	19	1.1237	1.14347	1.27022	1.27804	1.24825	0.168252	0.19342	0.345079	0.35393	0.319911	1.1237	1.14347	1.27022	1.27804	1.24825	1	1	0.383846	0.869025	1	0.373063	0.315261	0.0662286	0.168652	6.94471e+07	2.48206e+07	8.71011e+07	1.95404e+07	5.35471e+07	2.78908e+07
AFUA_3G11710	Ortholog(s) have mRNA binding, saccharopine dehydrogenase (NAD+, L_lysine_forming) activity, role in lysine biosynthetic process via aminoadipic acid and cytoplasm localization	370	9.64107	64	5634	25	25	0	374	41.2	5.34	36422	374221	12012	3749.3	0	244.706	Phospho [S218(100)]	1	-1.27567	-1.17839	1.69874	1.00739	1.5692	-0.351256	-0.236816	0.764469	0.0106231	0.650029	0.783902	0.848616	1.69874	1.00739	1.5692	0.026605	0.333726	0.00122873	1	0.00157106	0.00467258	0.0395157	0.000469662	0.000510616	1.62428e+08	1.53744e+09	1.03809e+08	9.05042e+08	1.53032e+08	1.2052e+09
AFUA_3G07820	Ortholog(s) have role in positive regulation of RNA polymerase II transcriptional preinitiation complex assembly, positive regulation of protein catabolic process and proteasome regulatory particle assembly, more	371	9.63754	62	6824	31	31	0	439	48.9	7.66	36537	406377	11477	3883.61	0	266.957	Met_loss [N_Term]; Phospho [S3(100); S136(100)]	2	1.02195	1.06222	-1.24244	1.08967	-1.2914	0.031323	0.0870882	-0.313172	0.123898	-0.368937	1.02195	1.06222	0.80487	1.08967	0.774353	1	1	0.0132991	0.38913	0.103547	0.794732	0.078142	0.00208246	0.0191013	1.85109e+08	8.07963e+08	2.92888e+08	1.00384e+09	2.47378e+08	8.25697e+08
AFUA_2G13240	Putative V_type ATPase, B subunit	372	9.61061	63	7719	34	34	0	506	56.4	6	60529	580442	17126	5458.52	0	372.74	Phospho [S493(100)]; Met_loss+Acetyl [N_Term]	1	1.08045	-1.00616	1.00558	1.06468	1.09316	0.111626	-0.00885815	0.00802084	0.0904212	0.128505	1.08045	0.993879	1.00558	1.06468	1.09316	1	1	1	1	1	0.363829	0.87042	0.863908	0.316493	3.46088e+08	1.72102e+09	2.43204e+08	1.71148e+09	3.66201e+08	1.85947e+09
AFUA_4G07435	60S ribosomal protein L36	373	9.59737	35	4689	11	9	1	171	19.5	11.94	13865	181570	5668	1697.57	0	49.53	Phospho [T85(100); T89(100)]	2	1.25943	1.29947	-1.11263	1.09823	-1.148	0.332772	0.377928	-0.153969	0.135176	-0.199125	1.25943	1.29947	0.898774	1.09823	0.871079	0.917853	0.884783	1	1	1	0.152718	0.167192	0.603332	0.265447	9.56399e+07	2.96788e+09	1.12893e+08	3.30214e+09	1.11242e+08	3.73784e+09
AFUA_1G09250	Ortholog of A. nidulans FGSC A4 : AN1362, A. niger CBS 513.88 : An08g00770, A. oryzae RIB40 : AO090005001616, Aspergillus wentii : Aspwe1_0024539 and Aspergillus sydowii : Aspsy1_0053010	374	9.50116	71	5326	26	26	0	398	44.2	5.17	37017	219273	15650	5387.22	0	361.943	Phospho [S18(96.1); S23(33.4); T25(33.4); T26(33.4); S165(100); S168(100); S260(100); S287(100); S289(100); S291(100); S298(100); S305(100); S338(100); S351(100)]	14	-1.09899	-1.0645	-1.05716	1.14514	-1.09141	-0.136181	-0.0901765	-0.080195	0.195529	-0.1262	0.909925	0.939408	0.94593	1.14514	0.916242	1	1	1	0.0573649	1	0.163063	0.476051	0.310165	0.376735	1.37767e+08	3.37031e+08	4.12075e+08	3.56296e+08	1.31295e+08	3.06672e+08
AFUA_1G11480	protein of unknown function	375	9.49429	48	3323	7	7	0	168	18.2	5.53	13401	175635	5451	1915.26	0	59.837		0	-1.24752	-1.20219	1.55742	-1.15827	1.50083	-0.319061	-0.265662	0.639157	-0.21197	0.585758	0.801591	0.831817	1.55742	0.863357	1.50083	0.110894	0.453278	0.0100112	0.97595	0.00458856	0.0176911	0.0602095	0.00319935	0.00134389	5.77767e+08	1.92095e+09	2.58451e+08	1.23342e+09	3.33979e+08	1.53982e+09
AFUA_2G10600	Putative NADH dehydrogenase	376	9.48645	63	3644	14	14	0	242	27.5	5.03	27021	255119	8913	2830.26	0	149.88		0	1.00224	-1.08116	-2.04201	-1.04668	-1.88448	0.00323304	-0.112585	-1.02999	-0.0658215	-0.914169	1.00224	0.924929	0.489714	0.955401	0.530649	1	1	0.000352871	1	0.00873939	0.987348	0.210266	0.000181726	0.00399464	8.93053e+07	3.20645e+08	1.38717e+08	6.5476e+08	1.1206e+08	3.21365e+08
AFUA_1G04550	Ortholog of A. nidulans FGSC A4 : AN10103/hmbC, A. niger CBS 513.88 : An01g03560, Neosartorya fischeri NRRL 181 : NFIA_020200 and Aspergillus wentii : Aspwe1_0037471	377	9.45767	53	5514	20	20	0	309	34	8.51	22236	360632	7801	3176.97	0	197.336	Phospho [S85(100); S90(100); T183(100); S202(68.1); S204(68.1); S209(68.1); T224(98.6); S227(98.6); S228(98.6); T236(100); T250(100); S257(100); S281(100); S303(100)]	14	-1.07712	-1.21343	-1.11619	1.11678	1.00928	-0.107185	-0.279097	-0.158589	0.159342	0.0133226	0.928398	0.824107	0.895901	1.11678	1.00928	1	0.423742	1	1	1	0.282392	0.0591325	0.190579	0.892556	8.78777e+07	4.08249e+08	5.00158e+07	4.55685e+08	4.57996e+07	3.79017e+08
AFUA_6G07910	PH domain protein	378	9.41907	58	8737	30	30	0	538	58.2	7.01	54758	362066	23649	7802.07	0	632.14	Phospho [S2(100); S6(100); S16(49.8); S17(49.8); T18(100); S21(100); S22(100); S30(100); S32(100); S301(100); T496(100); T499(100); S509(33.8); T510(33.8); S511(98.7); T514(99.1)]; Met_loss+Acetyl [N_Term]; Acetyl [N_Term]	16	-1.04587	-1.13739	-1.49919	-1.00652	-1.37855	-0.0646974	-0.185728	-0.584181	-0.0093719	-0.463151	0.956146	0.879205	0.667028	0.993525	0.7254	1	1	0.0244273	1	0.0117567	0.565749	0.1093	0.00713497	0.00272255	4.93154e+07	2.46281e+08	4.47471e+07	3.69221e+08	3.60647e+07	2.3548e+08
AFUA_1G09480	Ortholog(s) have protein transporter activity, role in intracellular protein transport, retrograde transport, endosome to Golgi and cytosol, endosome, nucleus, retromer complex, inner shell localization	379	9.38745	69	2721	14	14	0	200	22	5.24	14067	155835	5313	1881.25	0	140.903	Phospho [S70(100)]	1	-1.00655	1.01182	-1.02532	1.10969	-1.04423	-0.00941905	0.0169544	-0.0360695	0.15016	-0.0624429	0.993492	1.01182	0.975308	1.10969	0.957641	1	1	1	0.235672	1	0.935419	0.954714	0.467152	0.84589	8.01019e+07	3.90182e+08	9.39544e+07	4.0006e+08	1.15616e+08	3.87643e+08
AFUA_8G04960	Ortholog(s) have role in mRNA splicing, via spliceosome and U1 snRNP, U2 snRNP, U2_type prespliceosome, U4/U6 x U5 tri_snRNP complex, U5 snRNP, cytosol localization	380	9.36154	60	1217	8	8	0	78	8.9	8.13	7303	71763.9	1711	707.57	0	59.23	Met_loss [N_Term]	0	-1.11011	1.01963	-1.03446	1.01325	-1.17092	-0.150709	0.0280467	-0.0488813	0.0189952	-0.227637	0.900808	1.01963	0.966686	1.01325	0.854033	1	1	1	1	0.64535	0.130196	0.83511	0.701668	0.0734528	8.36482e+07	1.77741e+08	7.67285e+07	1.83867e+08	4.66776e+07	1.60111e+08
AFUA_6G07380	Ortholog of A. nidulans FGSC A4 : AN5205, A. niger CBS 513.88 : An07g09040, A. oryzae RIB40 : AO090005001563, Neosartorya fischeri NRRL 181 : NFIA_053060 and Aspergillus clavatus NRRL 1 : ACLA_081550	381	9.35975	62	9556	36	36	0	633	65.8	9.26	46467	822863	20109	7891.99	0	597.539	Phospho [S2(100); S27(100); S48(100); S56(100); S64(100); S71(97.8); S74(100); S83(100); S87(100); S90(100); S105(95.8); S145(99.5); S178(100); T205(100); S208(100); S280(99.6); S284(100); S317(100); T332(100); S361(100); S364(100); S395(100); S411(50); T413(99.7); S513(100); S561(99.3); S583(100); S621(99.5)]; Met_loss+Acetyl [N_Term]	28	1.25353	1.14663	-1.23395	-1.0606	-1.12873	0.325993	0.197405	-0.303289	-0.0848743	-0.174702	1.25353	1.14663	0.810403	0.942867	0.885951	1	1	1	1	1	0.221246	0.426143	0.168383	0.522184	3.40286e+07	4.86385e+07	4.29114e+07	6.00177e+07	5.43471e+07	6.09697e+07
AFUA_6G06500	Actin_related protein 2/3 complex subunit 1A	382	9.35777	69	4923	24	24	0	363	40	7.03	21218	246830	8060	2725.48	0	219.478	Met_loss+Acetyl [N_Term]; Phospho [S12(98.5)]	1	1.21918	-1.26995	-2.1272	-1.57035	-1.3739	0.285907	-0.344775	-1.08895	-0.651088	-0.458273	1.21918	0.787431	0.470102	0.6368	0.727857	1	0.058908	2.97773e-05	0.000213198	0.341224	0.273544	0.010155	1.62131e-05	0.0781868	6.24816e+08	2.64125e+09	2.18641e+09	5.61846e+09	1.06974e+09	3.22015e+09
AFUA_5G11290	Ortholog(s) have D_amino_acid oxidase activity and role in D_alanine metabolic process, D_valine metabolic process	383	9.35102	69	4933	26	26	0	364	39.5	7.91	27027	296497	10309	3281.23	0	280.663		0	1.19798	-1.08668	-1.79786	1.05351	-1.38104	0.260602	-0.11993	-0.846284	0.0752055	-0.465753	1.19798	0.920233	0.556215	1.05351	0.724093	1	1	0.032296	1	0.191805	0.237082	0.516531	0.0136658	0.0446668	1.29332e+08	4.82455e+08	2.23993e+08	8.67389e+08	1.41868e+08	5.77971e+08
AFUA_2G03830	Allergen Asp f 4	384	9.29391	56	5344	14	14	0	322	34.1	5.35	46427	423845	16418	4390.54	0	195.844		0	1.01053	-1.45218	-1.11261	-1.03829	1.31896	0.0151183	-0.53822	-0.153943	-0.0542082	0.399396	1.01053	0.68862	0.898791	0.963123	1.31896	1	0.00790583	1	1	0.436481	0.943507	0.00212754	0.326906	0.0871643	2.13366e+08	1.22461e+09	2.28883e+08	1.36251e+09	2.28129e+08	1.23752e+09
AFUA_5G00650	protein of unknown function	385	9.20153	62	5046	27	27	0	340	38.3	6.46	22176	276349	10553	3526.58	0	285.39	Phospho [S8(100); S10(50); S11(99.3); S18(100)]	4	-1.13199	-1.1272	-1.17	1.03254	-1.17498	-0.178861	-0.172738	-0.22651	0.0461939	-0.232633	0.8834	0.887157	0.8547	1.03254	0.85108	1	1	1	1	0.587265	0.155365	0.20793	0.135531	0.0683085	2.92064e+08	7.30773e+08	2.29453e+08	8.55006e+08	1.24767e+08	6.45565e+08
AFUA_1G12290	Putative NADH_ubiquinone oxidoreductase witha predicted role in oxidative phosphorylation	386	9.16516	49	2974	9	9	0	159	18	7.62	13274	203683	5516	1721.9	0	112.202		0	1.27033	-1.05018	-2.26581	1.06916	-1.69841	0.345202	-0.0706404	-1.18003	0.0964829	-0.764183	1.27033	0.952215	0.441344	1.06916	0.588787	1	1	0.000710077	1	0.153774	0.404803	0.63285	0.000418954	0.0587556	3.63887e+07	1.82829e+08	9.81809e+07	4.14256e+08	4.58016e+07	2.32253e+08
AFUA_7G02570	Ortholog of A. nidulans FGSC A4 : AN9067/tinC, AN2167/hetC, A. fumigatus Af293 : Afu2g15840, A. niger CBS 513.88 : An15g06140 and A. oryzae RIB40 : AO090038000633, AO090012000230	387	9.16491	58	14095	61	60	1	892	101.1	5.06	79623	1.02073e+06	30707	10803.3	0	839.222	Phospho [S163(100); T591(50); S592(50); T648(100); S680(100); S683(100); S710(99.1); S711(100); S713(99.6); S727(100); S757(100); S766(100); S787(100); S790(100); T793(100); S816(99.7); S819(66.7); T820(66.7); S869(100)]	19	1.23349	-1.13734	1.04323	1.18753	1.46355	0.302748	-0.185662	0.0610618	0.247969	0.549472	1.23349	0.879246	1.04323	1.18753	1.46355	0.300198	0.805031	1	0.17944	0.0347757	0.0454421	0.0747319	0.399751	0.00955415	3.94598e+08	8.49459e+08	2.7486e+08	8.14256e+08	3.74169e+08	1.0478e+09
AFUA_1G15450	Ortholog(s) have adenylosuccinate synthase activity, sulfinylpropanyl adenylate synthase activity, role in 'de novo' AMP biosynthetic process, cellular response to cadmium ion, fumarate metabolic process and cytosol, nucleus localization	388	9.15278	58	6691	26	26	0	424	46.6	6.9	39222	433227	13355	4565.77	0	265.74	Met_loss [N_Term]	0	-1.30083	1.03476	1.7539	-1.04006	1.30301	-0.379429	0.0492974	0.81057	-0.0566702	0.381843	0.768742	1.03476	1.7539	0.961481	1.30301	0.0882175	1	0.00117326	1	0.279937	0.0167361	0.718507	0.000475506	0.053446	4.16234e+08	2.1865e+09	2.3187e+08	1.24665e+09	3.03891e+08	1.68086e+09
AFUA_5G11230	Ras family GTPase protein	389	9.13944	54	3605	11	11	0	213	23.9	5.06	24472	249279	8276	2650.27	0	172.205	Phospho [S181(100); S183(100)]	2	-1.08749	1.10671	1.27272	-1.01527	1.05747	-0.121004	0.146283	0.34791	-0.0218701	0.0806232	0.919548	1.10671	1.27272	0.984955	1.05747	1	1	0.0107967	1	1	0.354289	0.237756	0.00187815	0.620472	1.14345e+08	6.46147e+08	8.76167e+07	5.07692e+08	8.61988e+07	5.94163e+08
AFUA_1G06710	Ortholog(s) have chaperonin_containing T_complex, nucleus localization	390	9.11947	66	7793	38	38	0	564	61	6.34	57248	492485	16326	5460.75	0	408.47	Phospho [S178(100)]	1	-2.26041	-1.06335	-1.31503	-1.10775	-2.79542	-1.17658	-0.0886119	-0.395094	-0.147632	-1.48307	0.442398	0.940427	0.76044	0.902731	0.357728	0.000383026	1	0.000993542	0.0115551	0.00252674	0.000225331	0.486719	0.000196271	0.00187366	4.33749e+08	1.7119e+09	5.11403e+08	2.2512e+09	1.76539e+08	7.57341e+08
AFUA_7G05720	Pyruvate dehydrogenase complex, dihydrolipoamide acetyltransferase component	391	9.09897	60	7355	24	24	0	485	52	6.68	48058	446848	16832	5533.38	0	312.49	Phospho [S175(50); T176(50)]	2	1.05709	-1.01453	1.00135	1.1506	1.0739	0.0800995	-0.0208171	0.00194213	0.202383	0.102859	1.05709	0.985674	1.00135	1.1506	1.0739	1	1	1	1	1	0.523497	0.796601	0.984946	0.357047	3.35176e+09	4.83395e+09	1.76107e+09	4.82745e+09	2.17837e+09	5.10993e+09
AFUA_1G02030	Putative eukaryotic translation initiation factor 3 subunit	392	9.04792	54	12399	48	48	0	740	84.4	5.35	63665	759302	23011	7928.53	0	475.29	Phospho [S9(100)]; Met_loss [N_Term]	1	1.05569	-1.04653	-1.25352	-1.02311	-1.1346	0.07818	-0.065614	-0.325981	-0.032967	-0.182187	1.05569	0.955539	0.797756	0.977408	0.881366	1	1	0.0136214	1	1	0.109379	0.468817	0.00222016	0.0954765	7.03688e+08	2.32761e+09	1.08174e+09	2.91769e+09	1.23148e+09	2.45722e+09
AFUA_2G09490	Eukaryotic translation initiation factor subunit eIF_4F	393	9.04236	55	25072	79	78	1	1525	163.9	9.36	96831	1.28721e+06	50392	19411.7	0	1317.38	Phospho [S26(97.2); S30(100); T35(50); S36(50); S226(100); S243(100); S244(98.7); S246(99.1); S249(100); S252(100); S275(100); S286(100); S322(100); T496(50); S498(50); S501(100); S507(97.7); S508(97.7); S549(100); S570(100); S577(100); T583(100); T587(100); S594(100); T601(100); S694(100); T703(100); T715(100); S821(99.3); T823(66.7); T825(100); S864(100); S890(100); S938(98.3); T940(100); S941(…	46	1.22462	1.01734	-1.60279	-1.0646	-1.33149	0.29234	0.0248023	-0.680584	-0.0903076	-0.413047	1.22462	1.01734	0.623913	0.939322	0.751036	1	1	0.00178248	1	0.21771	0.170853	0.726275	0.000606562	0.0449623	2.00905e+08	1.08867e+09	2.42075e+08	1.7449e+09	2.18798e+08	1.33321e+09
AFUA_5G08290	Ortholog(s) have intracellular localization	394	9.00848	70	3642	21	21	0	283	31.4	6.7	18203	217008	6402	2179.23	0	140.783		0	-1.18265	-1.16035	1.14359	-1.12627	1.12203	-0.242023	-0.214562	0.193568	-0.171554	0.166107	0.845559	0.861808	1.14359	0.887886	1.12203	1	1	0.511698	0.479889	1	0.236993	0.194015	0.0495242	0.511552	1.59217e+08	6.87609e+08	1.34081e+08	6.01273e+08	9.43536e+07	5.81414e+08
AFUA_2G09650	Aspartate transaminase	395	9.00429	67	6303	23	22	1	469	51.2	8.48	44392	355896	13723	4743.51	0	296.397		0	1.21401	1.54898	-1.53492	-1.00452	-1.95844	0.279777	0.63132	-0.618161	-0.00650891	-0.969703	1.21401	1.54898	0.651501	0.995499	0.510611	0.949148	0.0415588	0.140778	1	0.00210385	0.132775	0.0131185	0.0435117	0.00102006	1.06312e+08	8.29816e+08	1.69819e+08	1.2737e+09	1.03525e+08	1.0074e+09
AFUA_1G02540	Ortholog(s) have ubiquitin binding activity and role in actin cortical patch organization, endocytosis, endoplasmic reticulum unfolded protein response, positive regulation of cytokinesis	396	8.97146	71	15858	65	65	0	1255	133	4.83	90108	846637	45869	15981.1	0	1170.21	Phospho [S114(100); T116(50); S117(99.4); S119(100); T123(98.6); S124(100); T237(50); S238(50); T258(100); S265(100); T383(99.5); T468(100); S471(100); S485(100); S689(100); S693(100); S696(100); S717(100); S758(98.2); S761(99.3); T769(100); S773(100); T791(100); T800(33.6); S802(98.9); T804(33.6); S805(66); S806(66); T807(66); S810(98.7); S814(100); T826(99.3); S837(99.6); S839(50); S847(100); S…	48	1.12185	-1.09695	1.13497	1.19939	1.39671	0.165881	-0.133503	0.182648	0.262297	0.482032	1.12185	0.911615	1.13497	1.19939	1.39671	1	1	0.105936	0.0331654	0.0806365	0.20767	0.085372	0.0096745	0.0194347	9.71317e+07	6.81587e+08	1.46272e+08	6.00535e+08	1.06618e+08	7.64639e+08
AFUA_7G01860	Putative heat shock protein	397	8.95339	64	8128	40	40	0	581	64.3	5.58	58416	566966	22102	6839.06	0	547.63	Phospho [S173(50); S175(50)]	2	1.29442	1.15224	-1.20132	1.06862	-1.06936	0.372311	0.204436	-0.264625	0.0957449	-0.0967496	1.29442	1.15224	0.832415	1.06862	0.935137	0.462874	1	0.133884	1	1	0.0861665	0.15486	0.0177145	0.60135	2.14173e+08	7.31423e+08	1.7252e+08	8.78675e+08	1.94933e+08	9.46772e+08
AFUA_8G04000	Putative acetyl_coenzyme A acetyltransferase	398	8.94853	68	5277	18	17	1	401	41.2	6.87	42418	334077	13418	4647.65	0	275.666		0	-1.09264	-1.27037	-1.00734	-1.13983	1.15419	-0.12782	-0.345253	-0.0105465	-0.188819	0.206887	0.915213	0.78717	0.992716	0.877324	1.15419	1	0.628667	1	1	1	0.746418	0.108525	0.961678	0.613971	1.0508e+08	1.05179e+09	7.93657e+07	1.05951e+09	1.01215e+08	9.62613e+08
AFUA_3G08940	Ortholog(s) have role in proteasome_mediated ubiquitin_dependent protein catabolic process and CENP_A containing chromatin, nucleus, proteasome regulatory particle, lid subcomplex, proteasome storage granule localization	399	8.943	66	3794	18	18	0	280	31.1	5	28708	256236	8294	3003.11	0	186.187	Acetyl [N_Term]	0	-1.08058	1.02412	-1.02689	1.25862	-1.1364	-0.111804	0.0343857	-0.0382863	0.331847	-0.184476	0.92543	1.02412	0.973811	1.25862	0.879969	1	1	1	0.0221766	1	0.255494	0.628455	0.543461	0.108596	4.97627e+07	4.87496e+08	7.23719e+07	5.00607e+08	6.46308e+07	4.51144e+08
AFUA_7G05870	Putative proteasome subunit	400	8.9373	64	3938	23	23	0	282	30.4	5.55	27488	264934	8332	2882.37	0	233.854	Acetyl [N_Term]; Met_loss+Acetyl [N_Term]	0	1.02845	1.45383	1.07646	1.28621	-1.31321	0.0404738	0.539858	0.106292	0.363124	-0.393093	1.02845	1.45383	1.07646	1.28621	0.761495	1	0.0240914	1	0.13005	0.505095	0.843826	0.00650297	0.204879	0.0992745	1.0385e+08	1.46302e+09	9.87953e+07	1.35911e+09	1.00803e+08	1.50465e+09
AFUA_6G02090	Ortholog(s) have fungal_type vacuole membrane, vacuolar proton_transporting V_type ATPase, V1 domain localization	401	8.93276	66	3140	17	17	0	232	26.2	8.66	20022	171058	5317	2108.6	0	128.624		0	1.04594	-1.04347	1.06454	1.14097	1.16185	0.0648067	-0.0613914	0.0902262	0.19026	0.216424	1.04594	0.958339	1.06454	1.14097	1.16185	1	1	1	0.0636529	1	0.816455	0.214056	0.203907	0.470378	1.43391e+08	7.47973e+08	1.60533e+08	7.02627e+08	1.57178e+08	7.82338e+08
AFUA_3G10510	Ortholog of A. nidulans FGSC A4 : AN4937, A. niger CBS 513.88 : An16g04450, Aspergillus wentii : Aspwe1_0169043 and Aspergillus sydowii : Aspsy1_0087654	402	8.89926	49	1235	6	5	0	68	7.3	10.1	7270	96415.5	2740	932.02	0	57.258		0	-1.05046	1.06835	-1.27217	-1.0635	-1.42771	-0.0710247	0.0953861	-0.347293	-0.0888165	-0.513704	0.951962	1.06835	0.786058	0.940294	0.700422	1	1	0.0551326	1	0.0116278	0.414408	0.269692	0.00957358	0.00298662	2.64034e+07	2.40019e+08	1.44617e+07	3.05345e+08	9.93934e+06	2.28489e+08
AFUA_1G12250	Mitochondrial hypoxia response domain protein	403	8.8859	62	3841	16	16	0	268	29.5	8.85	7821	71736	13285	4286.94	0	183.61		0	1.1514	-1.04121	-1.80422	-1.05358	-1.50496	0.203389	-0.058259	-0.851374	-0.0752973	-0.589727	1.1514	0.960422	0.554256	0.949147	0.664469	1	1	0.0254248	1	0.0225244	0.370807	0.65524	0.010823	0.00664163	3.0308e+08	1.40152e+08	4.52863e+08	2.52866e+08	3.17915e+08	1.61371e+08
AFUA_8G06550	Putative carbonic anhydrase	404	8.88474	68	2979	12	12	0	228	26	6.28	23245	219960	6688	2306.26	0	178.184		0	-1.44028	-1.30607	1.47118	1.09142	1.33409	-0.526347	-0.385235	0.556974	0.126205	0.415861	0.69431	0.765654	1.47118	1.09142	1.33409	0.0244708	0.0581021	0.00825026	1	0.127194	0.00644007	0.0111915	0.00229759	0.0264474	1.08035e+08	4.09407e+08	6.53542e+07	2.78285e+08	6.08144e+07	2.84255e+08
AFUA_1G12800	Putative NADPH isocitrate dehydrogenase	405	8.88442	50	6841	20	20	0	385	41.7	8.51	38314	374209	12552	3870.13	0	177.751		0	1.02687	1.16292	1.07149	-1.06526	-1.05694	0.0382478	0.217749	0.099613	-0.0912087	-0.079888	1.02687	1.16292	1.07149	0.938736	0.946131	1	0.19067	0.205758	0.941379	1	0.717587	0.0207591	0.0102481	0.500934	3.80728e+08	2.67181e+09	3.6743e+08	2.49355e+09	4.87239e+08	2.74359e+09
AFUA_2G09030	Secreted dipeptidyl_peptidase	406	8.83483	47	13553	39	38	1	721	79.7	5.9	87490	878299	28051	9464.88	0	458.535		0	1.7785	1.33757	-2.14505	-1.03756	-1.61325	0.830658	0.419619	-1.10101	-0.0532012	-0.689969	1.7785	1.33757	0.466191	0.963795	0.619867	0.00141469	0.663207	0.0758578	1	0.00126877	0.000587562	0.139147	0.04176	0.000437705	2.08334e+08	1.52538e+09	4.86638e+08	3.272e+09	4.81539e+08	2.71288e+09
AFUA_3G08980	Ortholog(s) have threonine synthase activity, role in threonine biosynthetic process and cytosol, nucleus localization	407	8.83293	63	7515	30	30	0	536	59.2	6.2	53406	514574	17427	5837.95	0	367.376	Phospho [S476(100)]; Met_loss+Acetyl [N_Term]; Acetyl [N_Term]	1	-1.11603	-1.0517	1.56883	-1.05199	1.4784	-0.158379	-0.072728	0.64969	-0.0731166	0.564038	0.896031	0.950838	1.56883	0.950582	1.4784	1	1	0.00251307	1	0.0541229	0.245563	0.338036	0.000816356	0.0152637	2.42316e+08	2.09083e+09	1.5115e+08	1.33273e+09	2.70044e+08	1.87345e+09
AFUA_3G08640	Ortholog(s) have sequence_specific DNA binding activity and role in cellular response to drug, cellular response to osmotic stress, cytoplasmic translational initiation	408	8.81515	65	4611	19	19	0	340	37.7	6.7	22805	281618	7437	2971.96	0	173.782		0	1.01808	-1.06853	-1.2963	-1.14166	-1.19162	0.0258466	-0.0956304	-0.3744	-0.191127	-0.252923	1.01808	0.935863	0.771426	0.875921	0.839194	1	1	0.0550566	0.279391	0.923714	0.875634	0.138827	0.0103066	0.116814	1.88019e+08	8.34792e+08	2.02039e+08	1.08214e+09	1.48194e+08	8.49883e+08
AFUA_6G07770	Putative alanine aminotransferase	409	8.81467	59	7485	30	30	0	501	55.1	5.96	53361	424747	15058	5307.27	0	333.594	Phospho [S18(100)]	1	-1.0169	1.07638	-1.43021	-1.06783	-1.56546	-0.0241822	0.106182	-0.516223	-0.0946834	-0.646587	0.983378	1.07638	0.6992	0.936478	0.63879	1	1	0.397288	1	0.00776554	0.805179	0.631519	0.102545	0.00251055	3.08386e+08	1.30065e+09	3.7986e+08	1.8602e+09	2.62231e+08	1.27903e+09
AFUA_6G07520	Putative cell wall integrity signaling protein	410	8.8127	63	4826	23	22	1	345	38.7	5.71	26743	273643	11037	4014.8	0	409.987	Phospho [S60(100); T234(100); S274(100); S279(100); S295(100); S326(99.6); T327(100)]	7	-1.1686	1.24979	1.39986	-1.04825	-1.04332	-0.224783	0.321684	0.485285	-0.067983	-0.0611821	0.855723	1.24979	1.39986	0.953971	0.958478	1	0.485381	0.0886808	1	1	0.296908	0.0780695	0.0215177	0.770916	7.74267e+07	4.42244e+08	6.8496e+07	3.1592e+08	9.98719e+07	3.78439e+08
AFUA_4G08480	Ortholog(s) have cytosol, nucleus localization	411	8.80289	55	18246	58	58	0	1140	124.7	5.15	80736	1.38009e+06	39214	13357.1	0	952.825	Phospho [S183(100); S369(100); S385(99.1); S386(49.9); S948(100); T954(100); T957(100); T970(100); T1085(100); S1135(100)]; Met_loss [N_Term]	10	1.38247	1.08503	-1.28247	1.08097	-1.00654	0.467248	0.117737	-0.35892	0.112323	-0.00940878	1.38247	1.08503	0.779748	1.08097	0.9935	0.516831	1	0.0011072	0.216554	1	0.120744	0.61789	0.000198697	0.975741	7.78542e+08	1.19618e+09	5.823e+08	1.53405e+09	4.99063e+08	1.65368e+09
AFUA_6G06350	Proteasome subunit alpha type 3	412	8.79584	54	4854	21	21	0	298	31.8	5.21	31152	307409	8979	3325.4	0	204.222	Met_loss+Acetyl [N_Term]; Phospho [T285(50); T286(50)]; Acetyl [N_Term]	2	-1.09886	-1.06115	1.00264	-1.00729	-1.03281	-0.136005	-0.0856226	0.00380979	-0.0104768	-0.0465729	0.910036	0.942378	1.00264	0.992764	0.968234	0.804654	1	1	1	1	0.0547186	0.433529	0.9705	0.39705	3.55673e+08	1.5451e+09	2.90442e+08	1.54102e+09	2.96015e+08	1.40609e+09
AFUA_8G07100	Ortholog of Neosartorya fischeri NRRL 181 : NFIA_099880, Aspergillus fumigatus A1163 : AFUB_080700, Aspergillus clavatus NRRL 1 : ACLA_060270 and Aspergillus terreus NIH2624 : ATET_07953	413	8.76533	71	3037	17	11	6	246	26.1	8.84	33476	192399	8907	2670.01	0	229.023		0	40.3273	6.37221	1.22352	1.49261	7.74322	5.33369	2.67179	0.291043	0.577842	2.95293	40.3273	6.37221	1.22352	1.49261	7.74322	9.22989e-05	0.00200485	0.427537	0.00421253	0.000281371	0.000246147	0.00267827	0.0622159	0.000415435	2.78346e+07	1.30725e+08	3.93774e+07	1.06843e+08	1.3992e+09	5.27178e+09
AFUA_8G05650	Ortholog(s) have intracellular localization	414	8.75767	80	2069	13	13	0	189	20.3	6.14	17387	144860	6203	1815.98	0	240.203	Met_loss+Acetyl [N_Term]; Phospho [S2(100)]; Acetyl [N_Term]	1	-1.62814	-1.57965	1.47584	1.25449	1.43189	-0.703226	-0.659609	0.561541	0.327096	0.517924	0.614197	0.63305	1.47584	1.25449	1.43189	0.0214179	0.0205397	0.0428207	0.0600392	0.0987967	0.00753082	0.0067741	0.0120228	0.0255846	5.79164e+07	3.48431e+08	3.80119e+07	2.3609e+08	3.40577e+07	2.14006e+08
AFUA_2G10810	Has domain(s) with predicted role in intracellular transport	415	8.73333	40	11004	32	32	0	504	54.2	5.2	60120	1.092e+06	20111	10309.7	0	628.135	Phospho [S32(100); S35(100); S52(100); T54(100); S55(49.7); S56(99.7); S107(100); S115(100); S127(100); S130(100); T131(100); S132(100); S151(100); S157(100); S189(100); S202(100); T362(100)]	17	-1.09888	1.07259	-1.08762	-1.03864	-1.28193	-0.136031	0.101104	-0.121179	-0.0546983	-0.358314	0.910019	1.07259	0.919436	0.962796	0.780076	1	1	1	1	0.231216	0.4139	0.496034	0.49128	0.041424	1.02053e+08	9.76699e+07	1.40409e+08	1.06228e+08	1.45183e+08	8.88814e+07
AFUA_5G07800	Ortholog of A. nidulans FGSC A4 : AN7749, A. niger CBS 513.88 : An03g03800, A. oryzae RIB40 : AO090701000914, Aspergillus wentii : Aspwe1_0101068 and Aspergillus sydowii : Aspsy1_0058767	416	8.70752	69	5540	20	20	0	439	45.7	10.21	42366	410427	14804	5146.45	0	469.721	Phospho [S98(100); S107(100); S123(100); S188(100); S193(100); S198(99.6); S232(100); S236(100); T241(100); S244(97.9); T264(100); S280(100); S282(98); S286(100); S289(99.4); S312(99.1); S313(98.3); S319(100); T364(99.4); S368(100); S391(99.4); S394(100); S422(100)]	23	3.4537	-1.38274	-4.18452	-1.04575	1.14124	1.78814	-0.467525	-2.06506	-0.0645319	0.190608	3.4537	0.723204	0.238976	0.956256	1.14124	0.0539226	0.126013	0.00268752	1	1	0.0482107	0.0294572	0.00277495	0.623642	1.37708e+07	2.38817e+08	1.09129e+07	9.99333e+08	6.19098e+06	8.24802e+08
AFUA_2G05720	Ortholog of A. nidulans FGSC A4 : AN7484, A. niger CBS 513.88 : An02g14170, A. oryzae RIB40 : AO090001000689, Aspergillus wentii : Aspwe1_0046318 and Aspergillus sydowii : Aspsy1_0153479	417	8.68202	64	2686	8	8	0	198	21.8	5.63	19420	212923	7474	2455.74	0	147.227		0	1.40041	1.06106	6.17881	-1.09385	8.15491	0.485853	0.0855129	2.62733	-0.129409	3.02767	1.40041	1.06106	6.17881	0.914206	8.15491	0.982291	1	9.1131e-05	1	0.00832794	0.238625	0.765734	0.000119716	0.0126071	1.3808e+08	8.99974e+08	2.78196e+07	1.45655e+08	1.68998e+08	1.26034e+09
AFUA_2G10420	Has domain(s) with predicted catalytic activity and role in metabolic process	418	8.66937	74	4651	26	26	0	397	44	6.55	31183	282700	9196	3332.76	0	316.473	Phospho [S3(100)]; Met_loss+Acetyl [N_Term]	1	-1.24248	1.10527	2.27349	1.00861	1.65553	-0.313221	0.144393	1.18491	0.0123626	0.727294	0.804843	1.10527	2.27349	1.00861	1.65553	1	1	0.00489272	1	0.329868	0.341795	0.172488	0.00289871	0.119955	2.60332e+08	1.61894e+09	1.17255e+08	7.12096e+08	2.59316e+08	1.30299e+09
AFUA_1G02150	Ortholog(s) have glycerol_3_phosphate dehydrogenase [NAD+] activity and role in NADH oxidation, cell_abiotic substrate adhesion, glycerol biosynthetic process, intracellular accumulation of glycerol	419	8.62534	71	6305	29	29	0	519	56.4	8.19	62807	454739	18045	5607.13	0	450.797	Phospho [S83(100); S96(100); S144(99.3); S278(100); S282(100); S288(49.7); S290(49.7)]	7	1.02085	-1.1713	-1.22033	-1.08791	-1.02058	0.0297712	-0.228114	-0.287276	-0.121557	-0.0293907	1.02085	0.85375	0.819448	0.919195	0.979834	1	0.468772	0.0407621	1	1	0.792241	0.0534668	0.00585499	0.82714	1.29593e+08	9.81882e+08	4.46076e+08	1.19822e+09	1.56292e+08	1.00235e+09
AFUA_2G16530	Ortholog(s) have extracellular region localization	420	8.61429	90	1474	12	12	0	154	17.1	6.8	14995	86638.4	4806	1572.16	0	189.761	Met_loss+Acetyl [N_Term]	0	-1.60073	-2.25427	1.30796	1.15352	1.84197	-0.67873	-1.17266	0.387318	0.206047	0.881249	0.624715	0.443602	1.30796	1.15352	1.84197	0.0207733	0.0194251	0.611395	1	0.000594704	0.00704974	0.0113896	0.118402	0.000262041	3.08934e+07	2.88693e+08	1.45955e+07	2.2072e+08	1.40461e+07	1.80351e+08
AFUA_5G05680	Ortholog(s) have translation release factor activity, codon specific activity and role in DNA_templated transcription, termination, asexual sporulation resulting in formation of a cellular spore, cytoplasmic translational termination	421	8.60384	62	6439	26	26	0	464	51.9	6.48	56285	449606	15732	4574.59	0	274.09	Met_loss+Acetyl [N_Term]	0	-1.03736	-1.05997	1.00592	1.03964	1.02784	-0.0529221	-0.084019	0.0085226	0.0560821	0.0396195	0.963982	0.943426	1.00592	1.03964	1.02784	1	1	1	1	1	0.502779	0.284668	0.895866	0.641019	2.79337e+08	1.33217e+09	3.95911e+08	1.32433e+09	4.03643e+08	1.28419e+09
AFUA_1G06370	Ortholog(s) have cytosol, nucleus localization	422	8.5614	48	3050	7	7	0	171	19.3	4.61	21980	267385	8423	2823.98	0	166.839		0	-1.34212	1.01318	1.50891	1.00373	1.10965	-0.42451	0.0188956	0.593506	0.00536549	0.1501	0.745092	1.01318	1.50891	1.00373	1.10965	0.0285118	1	0.0122093	1	0.420394	0.00605176	0.81714	0.00362314	0.0315507	1.29157e+08	3.18051e+08	9.72729e+07	2.10782e+08	1.49422e+08	2.36978e+08
AFUA_2G08670	Ortholog(s) have acetyl_CoA carboxylase activity, biotin carboxylase activity and role in long_chain fatty acid biosynthetic process, protein import into nucleus	423	8.54756	65	30140	136	136	0	2292	254.8	6.37	160490	1.79866e+06	61372	20748.5	0	1674.99	Phospho [Y730(100); S1142(98.4); S1146(98.8); S1149(100); T1150(100); S1163(100)]	6	-1.18441	1.05871	1.33819	1.13317	1.06718	-0.244164	0.0823113	0.420279	0.180367	0.0938037	0.844305	1.05871	1.33819	1.13317	1.06718	1	1	0.476158	1	1	0.233937	0.398487	0.10006	0.0676234	1.10325e+09	7.91774e+09	9.87841e+08	5.91677e+09	1.05754e+09	6.68498e+09
AFUA_2G03110	Putative alkaline phosphatase, phoB_regulated	424	8.52341	59	8769	35	35	0	607	66.3	5.27	57795	456592	23444	8133.76	0	519.579	Phospho [S14(99.3); S18(100); S150(100)]; Met_loss [N_Term]	3	1.09127	-1.2606	-1.0287	1.04485	1.33728	0.126004	-0.334115	-0.0408166	0.0632897	0.419303	1.09127	0.79327	0.972105	1.04485	1.33728	1	0.330902	1	1	0.169036	0.364504	0.0552798	0.739957	0.0354386	1.92911e+08	1.06305e+09	1.65902e+08	1.09355e+09	2.02963e+08	1.16007e+09
AFUA_4G03860	Eukaryotic translation initiation factor 3 subunit C	425	8.51505	53	13849	47	47	0	862	97.4	5.14	121856	706826	43513	13785.2	0	704.049	Phospho [S66(100); S68(100); S198(100)]	3	1.02263	-1.06474	-1.24306	1.03133	-1.14164	0.032281	-0.090505	-0.313891	0.0445092	-0.191105	1.02263	0.939194	0.804469	1.03133	0.875935	1	1	0.120908	1	1	0.808667	0.300245	0.0189759	0.172419	1.8476e+08	1.07912e+09	1.87623e+08	1.3414e+09	1.94254e+08	1.10354e+09
AFUA_5G03080	Putative septin	426	8.48276	53	6146	23	22	0	384	44.4	8.73	39697	427833	12632	4458.51	0	251.853	Phospho [T377(99.7)]	1	-1.06184	1.05922	1.236	1.12537	1.09893	-0.0865722	0.0830042	0.305678	0.170398	0.136101	0.941758	1.05922	1.236	1.12537	1.09893	1	1	0.214567	1	1	0.483324	0.215015	0.0327942	0.208441	2.15119e+08	1.16487e+09	1.69157e+08	9.42449e+08	2.26194e+08	1.09702e+09
AFUA_2G03610	Putative inosine 5'_monophosphate (IMP) dehydrogenase	427	8.46059	53	8716	29	29	0	546	57.9	6.73	64836	625001	19983	6335.28	0	395.456	Met_loss [N_Term]	0	-1.28306	-1.11035	-1.27064	-1.25774	-1.46828	-0.359589	-0.15102	-0.345556	-0.330837	-0.554125	0.779386	0.900613	0.787004	0.795075	0.68107	0.0968415	1	0.00403559	0.0365539	0.0415901	0.0174116	0.13147	0.000697261	0.0115231	4.8187e+08	1.51838e+09	4.75904e+08	1.92931e+09	3.68044e+08	1.1834e+09
AFUA_3G07690	Ortholog(s) have copper chaperone activity, role in intracellular copper ion transport, mitochondrial respiratory chain complex IV assembly and cytosol, mitochondrial intermembrane space, nucleus localization	428	8.445	57	1126	6	6	0	76	8.3	6.47	4577	78826.3	2712	761.64	0	58.787	Met_loss [N_Term]; Met_loss+Acetyl [N_Term]	0	1.14905	4.47628	-1.51225	5.50425	-5.8912	0.200439	2.1623	-0.5967	2.46055	-2.55856	1.14905	4.47628	0.661265	5.50425	0.169745	1	0.0915241	0.144134	3.38219e-05	0.065615	0.444853	0.0989512	0.0430025	0.08394	1.49989e+07	4.1375e+07	3.48926e+07	6.25695e+07	2.76867e+07	4.75418e+07
AFUA_6G02470	Putative fumarate hydratase	429	8.43041	50	9813	25	25	0	582	63.1	8.97	78568	582859	19636	6868.96	0	262.824		0	1.07651	1.12706	-1.01129	-1.10222	-1.05878	0.106364	0.17257	-0.016191	-0.140409	-0.0823971	1.07651	1.12706	0.98884	0.907262	0.944487	1	1	1	1	1	0.631413	0.136812	0.838575	0.703054	3.68606e+08	2.96514e+09	4.81859e+08	2.9986e+09	3.46392e+08	3.19201e+09
AFUA_4G03650	Ribosome associated DnaJ chaperone Zuotin	430	8.41525	55	6824	31	31	0	446	51.2	8.19	38921	478765	13660	4526.72	0	333.482	Acetyl [N_Term]; Phospho [S58(100); S81(100)]; Met_loss+Acetyl [N_Term]	2	1.03294	1.20507	-1.20299	1.02022	-1.40346	0.0467497	0.269115	-0.266619	0.0288741	-0.488984	1.03294	1.20507	0.831266	1.02022	0.712527	1	0.935761	0.580275	1	0.109793	0.690079	0.125914	0.0773561	0.0268435	1.94064e+08	5.79687e+08	2.14459e+08	6.97354e+08	1.58704e+08	5.98779e+08
AFUA_4G09520	Ortholog(s) have SNAP receptor activity, palmitoyltransferase activity	431	8.39077	81	2020	13	13	0	195	22.1	6.79	15741	128721	4711	1639.1	0	136.188	Phospho [S156(100)]	1	1.06913	-1.12589	-1.0849	1.08048	1.10952	0.096433	-0.171072	-0.117564	0.111669	0.149941	1.06913	0.888183	0.921743	1.08048	1.10952	1	0.464915	1	0.650943	1	0.651919	0.0397669	0.333204	0.448922	2.19148e+07	2.65016e+08	2.07404e+07	2.87516e+08	2.5578e+07	2.83335e+08
AFUA_6G06450	Proteasome component	432	8.344	52	4172	16	16	0	260	28.8	7.25	24648	233760	8356	2774.24	0	229.152		0	-1.09188	1.15178	-1.1336	-1.31461	-1.42563	-0.12681	0.203868	-0.180918	-0.394633	-0.511596	0.915854	1.15178	0.882142	0.760683	0.701446	1	1	1	0.179003	0.0967548	0.499523	0.117517	0.209461	0.0247497	2.04715e+08	6.64281e+08	1.80584e+08	7.53033e+08	1.35199e+08	6.08385e+08
AFUA_7G04500	ATP phosphoribosyltransferase	433	8.30446	58	4367	18	18	0	305	32.5	6.14	30798	245534	7306	2791.7	0	160.688	Acetyl [N_Term]	0	-1.32169	-1.04178	1.31934	-1.1368	1.03993	-0.402382	-0.0590515	0.399816	-0.184985	0.0564859	0.756608	0.959895	1.31934	0.879658	1.03993	0.0669257	1	0.0010975	0.218736	1	0.0134648	0.398644	0.0002194	0.66985	1.18107e+08	1.32582e+09	1.00151e+08	1.00491e+09	1.02304e+08	1.00313e+09
AFUA_5G01950	Ortholog(s) have chromatin binding activity	434	8.30217	45	2546	5	4	0	138	14.8	10.37	13182	133834	3609	1413.83	0	44.763		0	1.14193	-1.02553	1.09173	-1.10168	1.27851	0.19148	-0.0363707	0.126617	-0.139704	0.354468	1.14193	0.975105	1.09173	0.907706	1.27851	1	1	1	1	1	0.642752	0.808179	0.664118	0.3517	1.16044e+07	1.50519e+08	5.48007e+06	1.37872e+08	1.1528e+07	1.71883e+08
AFUA_6G04790	Ortholog(s) have role in proteasomal ubiquitin_independent protein catabolic process, proteasome_mediated ubiquitin_dependent protein catabolic process	435	8.30153	60	3625	18	18	0	262	28.7	5.27	21068	195212	6925	2486.35	0	216.598	Phospho [S257(97.8); S262(100)]	2	1.50822	1.26629	-1.06339	-1.06536	1.12006	0.592846	0.340608	-0.0886677	-0.0913432	0.16357	1.50822	1.26629	0.940391	0.938648	1.12006	0.00242721	0.835982	1	1	1	0.00071948	0.142371	0.547364	0.291587	1.81421e+08	6.95266e+08	1.80196e+08	7.39337e+08	1.65077e+08	1.04861e+09
AFUA_2G10300	40S ribosomal protein S17	436	8.2698	31	5282	9	9	0	198	22.7	9.99	31263	372691	8898	3495.28	0	119.141		0	1.01315	1.16275	-1.19178	1.00584	-1.36775	0.0188534	0.217537	-0.253124	0.00839803	-0.451808	1.01315	1.16275	0.839078	1.00584	0.731126	1	0.999385	0.285398	1	0.0730029	0.840023	0.108702	0.0361205	0.0164916	1.86294e+08	1.3528e+09	1.54068e+08	1.61225e+09	1.54398e+08	1.3706e+09
AFUA_1G01950	Ortholog of A. nidulans FGSC A4 : AN0365, A. niger CBS 513.88 : An01g06340, A. oryzae RIB40 : AO090005000900, Aspergillus wentii : Aspwe1_0049744 and Aspergillus sydowii : Aspsy1_0040934	437	8.26478	66	1678	9	9	0	134	14.7	8.47	5860	88692	4067	1446.56	0	100.743	Phospho [S67(100)]	1	1.54034	-1.73485	-2.16748	1.46969	1.23289	0.623251	-0.79481	-1.11602	0.555512	0.302043	1.54034	0.576419	0.461365	1.46969	1.23289	0.0924367	0.0767844	0.0279528	0.0968511	0.763554	0.0288056	0.0305145	0.0155979	0.115313	1.04159e+07	4.62991e+07	8.28734e+06	1.00352e+08	7.88916e+06	7.13165e+07
AFUA_1G11540	Ortholog of A. niger CBS 513.88 : An08g03660, A. oryzae RIB40 : AO090038000270, Aspergillus wentii : Aspwe1_0040553 and Aspergillus sydowii : Aspsy1_0025614	438	8.22389	62	4165	20	20	0	314	34.6	6.27	18842	261122	8876	2697.76	0	189.748		0	-1.12675	-1.12696	-1.23696	1.00604	-1.23673	-0.17217	-0.172435	-0.306801	0.00869064	-0.306536	0.887507	0.887344	0.808433	1.00604	0.808581	1	1	0.0455292	1	1	0.10029	0.433392	0.0069842	0.26474	2.009e+08	5.10059e+08	2.18762e+08	6.30924e+08	1.30451e+08	4.52681e+08
AFUA_5G10610	Ubiquinol_cytochrome c reductase iron_sulphur subunit precursor with a predicted role in oxidative phosphorylation	439	8.20134	47	5200	12	12	0	298	32.6	8.95	50341	316476	13941	4822.94	0	219.792		0	1.56386	1.33291	-2.08415	-1.0219	-1.77636	0.645114	0.414582	-1.05946	-0.0312498	-0.828926	1.56386	1.33291	0.479812	0.978572	0.562948	0.0181289	0.443986	0.00134431	1	0.0421721	0.00584761	0.0920343	0.000712118	0.0174788	1.71637e+08	5.28177e+08	3.93003e+08	1.1008e+09	2.71937e+08	8.25997e+08
AFUA_8G00850	Ortholog(s) have dihydroorotase activity and role in 'de novo' pyrimidine nucleobase biosynthetic process, pyrimidine nucleotide biosynthetic process	440	8.13563	58	4685	19	19	0	334	36.3	6.09	33993	315130	9191	3133.22	0	252.09		0	-1.07723	-1.10165	-1.25732	1.12959	-1.22945	-0.107331	-0.139668	-0.330348	0.175804	-0.298011	0.928304	0.907728	0.795345	1.12959	0.813373	1	1	0.0109325	0.273352	0.380717	0.236111	0.176495	0.00180576	0.056729	8.33471e+07	7.06391e+08	9.42206e+07	8.88157e+08	9.81066e+07	6.55746e+08
AFUA_3G05730	Nicotinate mononucleotide pyrophosphorylase	441	8.13297	58	4389	20	20	0	313	33.3	6.54	35100	220331	9159	3120.17	0	179.129	Acetyl [N_Term]; Phospho [S3(100); S190(100)]; Met_loss+Acetyl [N_Term]	2	-1.08593	1.06598	1.09936	-1.06384	-1.05296	-0.118933	0.0921818	0.136658	-0.0892772	-0.0744574	0.920868	1.06598	1.09936	0.939994	0.949699	1	1	1	1	1	0.46971	0.285964	0.364916	0.50234	2.75302e+08	1.58096e+09	2.97747e+08	1.43808e+09	2.83146e+08	1.45585e+09
AFUA_6G04970	Ortholog(s) have O_phospho_L_serine:2_oxoglutarate aminotransferase activity, role in L_serine biosynthetic process, purine nucleobase biosynthetic process and cytosol localization	442	8.09888	66	5252	33	33	0	428	46.9	6.81	33590	351159	11419	4242.51	0	346.172	Phospho [S107(100)]	1	-1.35004	-1.12678	1.24834	-2.5205	1.0419	-0.432998	-0.172206	0.32001	-1.33371	0.0592185	0.740721	0.887484	1.24834	0.396746	1.0419	0.368444	1	0.0127787	7.94021e-05	1	0.0797678	0.438097	0.00204465	0.852334	1.30128e+09	4.71095e+09	6.59622e+08	3.77377e+09	8.49718e+08	3.4895e+09
AFUA_1G05210	G protein_coupled receptor gamma subunit	443	8.09333	60	1214	7	7	0	90	10.3	8.65	3380	71503.7	1609	623.63	0	53.387	Phospho [S18(100)]	1	-1.32446	-1.62905	1.08435	-1.30965	1.33372	-0.405407	-0.704033	0.116832	-0.389186	0.415458	0.755023	0.613854	1.08435	0.76356	1.33372	1	0.71298	1	1	0.00434305	0.315501	0.250981	0.830329	0.000902176	3.25657e+07	1.64745e+08	1.67942e+07	1.51929e+08	2.52477e+07	1.24386e+08
AFUA_3G01340	Has domain(s) with predicted carbon_sulfur lyase activity and role in metabolic process	444	8.08767	64	1845	10	10	0	146	16.3	7.08	13563	121171	4130	1363.24	0	81.601		0	1.01001	1.01929	1.27742	1.16445	1.26579	0.0143751	0.0275632	0.353228	0.219653	0.34004	1.01001	1.01929	1.27742	1.16445	1.26579	1	1	0.361028	0.662196	0.355829	0.925527	0.81978	0.0637626	0.060498	1.24453e+08	3.54343e+08	9.58776e+07	2.77391e+08	9.5904e+07	3.57892e+08
AFUA_4G07660	ATP_dependent RNA helicase	445	8.04953	54	10047	34	32	1	674	72	8.95	58804	565691	18791	6293.77	0	375.89	Phospho [S50(100); S82(100); T96(100); S419(100)]	4	1.06812	-1.05054	-1.57555	1.00153	-1.40411	0.0950716	-0.0711306	-0.655858	0.00220149	-0.489655	1.06812	0.951892	0.634698	1.00153	0.712195	1	1	0.00709319	1	0.028837	0.17245	0.534992	0.00232606	0.0070601	1.41824e+08	1.4099e+09	1.69806e+08	2.22136e+09	1.2261e+08	1.50594e+09
AFUA_3G05570	Has domain(s) with predicted nucleic acid binding, zinc ion binding activity	446	8.03342	44	9987	26	26	0	547	58.6	8.25	56571	655757	25586	9038.48	0	474.668	Phospho [S25(100); S34(100); S197(100); T202(99.4); S207(100); S241(100); S252(100); S275(100); S281(99.1); S282(100); S287(100); S356(50); S365(99.6); S378(100); S384(100); S389(99.4); S391(100); T412(33.2); S413(99.5); S415(33.2); S419(100); S424(50); S425(50); S431(99.1); S494(100); S522(100)]	26	1.71248	-1.00098	-1.55883	1.00075	1.09965	0.776086	-0.00141901	-0.640465	0.00107619	0.137039	1.71248	0.999017	0.641506	1.00075	1.09965	0.805678	1	0.00716603	1	1	0.312637	0.989696	0.0022948	0.815273	6.00054e+07	3.32584e+07	1.23624e+08	5.18442e+07	7.29003e+07	5.69543e+07
AFUA_4G03630	Putative sterol 24_C_methyltransferase with a predicted role in ergosterol biosynthesis	447	8.02233	57	5306	17	17	0	377	42.5	6.43	29378	403310	11783	3996.42	0	256.721		0	-1.27156	1.04985	-1.10976	-1.02501	-1.48147	-0.346596	0.0701854	-0.150253	-0.0356417	-0.567034	0.786438	1.04985	0.901093	0.975598	0.675003	0.671948	1	1	1	0.0311024	0.116447	0.222092	0.248179	0.00881805	3.42865e+08	7.07013e+08	3.41243e+08	7.84617e+08	1.79925e+08	5.56022e+08
AFUA_3G10460	Putative nuclear transport factor	448	8.00306	59	1682	6	6	0	124	14.2	4.75	12625	64975.4	4930	1537.06	0	109.219	Acetyl [N_Term]; Met_loss+Acetyl [N_Term]	0	-1.66733	1.09486	2.21438	-1.17113	1.21303	-0.737537	0.130748	1.1469	-0.227899	0.278617	0.599762	1.09486	2.21438	0.853877	1.21303	0.0549232	1	0.000302384	0.881256	1	0.0202539	0.436891	0.000173402	0.396335	9.63754e+07	7.94328e+08	5.27052e+07	3.58714e+08	5.91862e+07	4.76408e+08
AFUA_6G10300	Allergen Asp f 28	449	7.93918	40	3394	10	10	0	171	19	9.1	13542	176836	4416	1546.3	0	63.213		0	1.29103	1.17494	-1.12142	1.16949	-1.02059	0.368519	0.232592	-0.16533	0.225881	-0.029403	1.29103	1.17494	0.891724	1.16949	0.979826	0.00375683	0.433637	1	0.384927	1	0.000692233	0.0504303	0.146426	0.518153	9.09151e+07	7.66969e+08	1.06168e+08	8.60096e+08	1.3199e+08	9.90178e+08
AFUA_1G06780	Ortholog(s) have cytosol, nucleus localization	450	7.92871	58	9036	30	30	0	661	71.8	6.44	45858	443542	18628	7407.52	0	596.579	Phospho [T7(100); T11(100); S414(99.6); S419(100); S421(100); S424(100); S426(100); S433(100); S436(100); S439(100); S446(99.6); S452(50); S454(98.3); S462(99.1); Y464(50); S598(100); S599(100); S607(100)]; Met_loss+Acetyl [N_Term]	18	2.02763	1.11895	-3.05148	-1.54572	-1.68396	1.01979	0.16214	-1.60951	-0.628281	-0.75186	2.02763	1.11895	0.327709	0.646947	0.593837	0.570963	1	0.00559359	0.143684	0.899898	0.291132	0.739932	0.00450147	0.338299	5.81661e+07	2.0393e+08	1.48371e+08	6.22288e+08	1.2243e+08	4.13493e+08
AFUA_2G08570	Ortholog(s) have RNA cap binding activity, role in mRNA splicing, via spliceosome and commitment complex, cytosol, mitotic spindle, nuclear cap binding complex localization	451	7.90255	57	2551	17	17	0	184	21.4	5.55	7254	150264	4891	1550.36	0	144.301	Phospho [S37(100)]; Met_loss+Acetyl [N_Term]; Acetyl [N_Term]	1	1.69398	1.09242	-1.1179	-1.05495	1.38713	0.760418	0.127526	-0.160787	-0.0771768	0.472105	1.69398	1.09242	0.894537	0.947911	1.38713	0.657675	1	1	1	1	0.250054	0.537961	0.239255	0.424255	9.94776e+07	3.09611e+08	1.27151e+08	3.46113e+08	9.90191e+07	5.24475e+08
AFUA_5G06060	Putative sulfur metabolism regulator	452	7.89873	78	1600	14	14	0	158	18.1	4.48	5760	72304.2	2585	863.05	0	128.355	Phospho [T78(99.6); S127(100); T142(100)]	3	1.09553	1.2337	-1.56833	-1.11529	-1.76614	0.131625	0.302993	-0.649229	-0.157416	-0.820597	1.09553	1.2337	0.637621	0.896629	0.566208	1	1	0.0219153	1	0.642681	0.590685	0.594686	0.00711403	0.263691	1.00967e+08	2.19835e+08	1.07241e+08	3.44774e+08	1.43018e+08	2.40835e+08
AFUA_2G15940	Cofactor for methionyl_and glutamyl_tRNA synthetases	453	7.88166	62	5657	21	21	0	445	47.5	6.96	48358	415176	16014	5070.75	0	305.925	Acetyl [N_Term]; Phospho [S245(100)]; Met_loss+Acetyl [N_Term]	1	-1.28367	-1.01782	1.185	-1.16732	-1.0643	-0.360276	-0.0254861	0.244891	-0.223199	-0.0898985	0.779016	0.98249	1.185	0.856664	0.939589	0.674616	1	1	1	1	0.121524	0.865119	0.204931	0.62006	1.72179e+08	1.68078e+09	1.35005e+08	1.41837e+09	1.46819e+08	1.30935e+09
AFUA_8G03880	Putative alanyl_tRNA synthetase	454	7.85709	67	11856	66	66	0	1011	113.6	6.48	89524	785734	27232	8670.57	0	645.475	Phospho [S53(100)]	1	-1.12031	-1.06843	1.00874	-1.0084	-1.03947	-0.163896	-0.0954966	0.012554	-0.0120615	-0.0558453	0.892611	0.93595	1.00874	0.991674	0.962031	0.901809	0.35621	1	1	1	0.0739014	0.0170084	0.762065	0.41987	6.74543e+08	2.02046e+09	5.21372e+08	2.00295e+09	4.63852e+08	1.80348e+09
AFUA_2G10750	Putative RNA helicase	455	7.85333	62	6954	39	38	3	549	60.3	9.23	34086	365366	11986	4296.51	0	357.85	Phospho [S2(99.7); S3(99.7); S64(100); S79(100)]; Met_loss+Acetyl [N_Term]; Acetyl [N_Term]	4	-1.46621	-1.07091	1.05977	1.00547	-1.2919	-0.552094	-0.0988374	0.0837577	0.00786467	-0.369498	0.68203	0.933785	1.05977	1.00547	0.774052	0.000993436	1	1	1	0.0130811	0.000274235	0.121018	0.126666	0.00241671	2.79904e+08	1.63945e+09	5.85004e+08	1.54698e+09	1.85965e+08	1.11815e+09
AFUA_8G05720	Ortholog of A. niger CBS 513.88 : An19g00030, A. oryzae RIB40 : AO090023000002, Neosartorya fischeri NRRL 181 : NFIA_098510 and Aspergillus wentii : Aspwe1_0142195	456	7.83985	79	1955	15	15	0	197	21.7	8.7	11957	140780	4234	1257.79	0	179.656	Acetyl [N_Term]; Phospho [S7(100)]; Met_loss+Acetyl [N_Term]	1	1.3686	1.17952	-1.0856	-1.36449	1.06881	0.452702	0.238205	-0.118492	-0.448363	0.0960047	1.3686	1.17952	0.92115	0.732874	1.06881	0.0205644	0.0419282	1	0.00576912	1	0.00465477	0.00499376	0.0711801	0.243181	3.55245e+07	8.9542e+07	4.23228e+07	9.72068e+07	3.75495e+07	1.22547e+08
AFUA_5G03180	Has domain(s) with predicted translation initiation factor activity, role in translational initiation and cytoplasm localization	457	7.82709	40	6790	12	12	0	347	37.3	9.44	30544	435053	9280	2131.67	0	147.196	Phospho [S47(100); T92(100); S114(100); S127(100); S130(99.3)]	5	-1.14676	-1.27206	-3.8928	-3.55777	-3.50938	-0.19757	-0.347162	-1.96081	-1.83097	-1.81121	0.872018	0.786129	0.256885	0.281075	0.284951	1	1	0.320673	0.360387	0.00469908	0.450233	0.759473	0.314389	0.00425552	2.41926e+07	3.70631e+07	2.23837e+07	1.44279e+08	1.6907e+07	3.23197e+07
AFUA_5G02910	NAP family protein	458	7.82585	55	5037	22	22	0	354	41	4.5	26412	293093	8463	3259.22	0	187.967	Phospho [S45(99.7); S327(100)]	2	1.0741	-1.22928	-1.38505	1.06302	-1.04898	0.103135	-0.297819	-0.469936	0.0881722	-0.0689829	1.0741	0.813481	0.721996	1.06302	0.95331	1	0.383091	0.061642	1	1	0.512475	0.0570459	0.0144839	0.649098	1.59477e+08	8.40198e+08	1.05044e+08	1.16371e+09	1.21511e+08	9.02461e+08
AFUA_2G13590	Transcript up_regulated in conidia exposed to neutrophils	459	7.78716	52	1213	6	6	0	81	9.3	6.79	2320	62940.4	2304	878.87	0	84.233		0	1.09945	1.00401	1.52536	1.15579	1.67036	0.136786	0.00577656	0.609152	0.20888	0.740161	1.09945	1.00401	1.52536	1.15579	1.67036	1	1	0.0865894	1	0.0120988	0.364084	0.975428	0.026373	0.00447752	7.4193e+07	4.24025e+08	3.32877e+07	2.77983e+08	8.28282e+07	4.66195e+08
AFUA_5G02850	Has domain(s) with predicted arylformamidase activity and role in tryptophan catabolic process to kynurenine	460	7.77259	56	4497	20	20	0	324	36.3	5.21	23515	243483	7984	2670.46	0	214.215	Acetyl [N_Term]; Phospho [S3(50); S5(50)]; Met_loss [N_Term]; Met_loss+Acetyl [N_Term]	2	-1.56795	-1.309	1.89274	-1.02472	1.58016	-0.648875	-0.388469	0.920476	-0.0352267	0.66007	0.637777	0.76394	1.89274	0.975878	1.58016	0.0131684	0.0454564	0.00175918	1	0.0165126	0.00427231	0.00882921	0.000809644	0.00544975	4.39232e+08	1.83987e+09	1.60083e+08	9.72064e+08	2.58758e+08	1.17342e+09
AFUA_7G04070	Ortholog(s) have 3_deoxy_7_phosphoheptulonate synthase activity, role in aromatic amino acid family biosynthetic process and cytoplasm, nucleus localization	461	7.68618	60	4727	19	17	0	369	40	6.74	27422	272099	8106	2534.74	0	159.023		0	-1.18338	-1.07402	-1.38302	1.02934	-1.52385	-0.242916	-0.103024	-0.467826	0.0417202	-0.607718	0.845036	0.931079	0.723053	1.02934	0.656234	0.193082	1	0.0141972	1	0.000648321	0.0234514	0.15678	0.0033209	0.000196998	1.33606e+08	9.15705e+08	1.97486e+08	1.26644e+09	1.34925e+08	7.73804e+08
AFUA_2G11020	Putative triose_phosphate isomerase	462	7.67679	52	4237	14	14	0	287	30.5	5.35	19729	228323	6633	2557.22	0	142.651	Phospho [S285(99.6)]	1	-1.23336	1.15149	1.21258	-1.09093	-1.17123	-0.302591	0.203505	0.278076	-0.125557	-0.228021	0.810795	1.15149	1.21258	0.91665	0.853805	0.898895	0.0508282	0.925889	0.420913	0.414417	0.135999	0.00517191	0.128734	0.0472479	1.11446e+08	9.21702e+08	9.28106e+07	7.60118e+08	1.01736e+08	7.47311e+08
AFUA_2G11260	Putative 3_isopropylmalate dehydratase with a predicted role in nitrogen metabolism	463	7.67413	60	9938	44	44	0	777	84	5.94	59849	655225	24127	7842.57	0	609.803	Phospho [S484(100); T504(99.6); T505(100)]; Met_loss [N_Term]	3	-1.12657	-1.0928	-1.93116	-1.25428	-1.99084	-0.171941	-0.128031	-0.949466	-0.326859	-0.993376	0.887648	0.915079	0.517824	0.797271	0.502301	1	1	0.00197807	0.246091	0.00276667	0.188444	0.295611	0.000939056	0.00137417	1.20469e+08	8.04533e+08	2.28639e+08	1.55368e+09	1.29468e+08	7.14142e+08
AFUA_4G04660	Ortholog(s) have protein domain specific binding activity	464	7.65419	67	4444	30	29	1	389	43.4	8.18	26776	285879	9019	3124.82	0	273.983	Met_loss+Acetyl [N_Term]	0	-1.17848	-1.24967	-1.05696	-1.01675	1.00326	-0.236924	-0.321544	-0.0799196	-0.023965	0.00469989	0.848552	0.800213	0.94611	0.983526	1.00326	0.243377	0.121484	1	1	1	0.0288309	0.0195312	0.351793	0.956484	1.03933e+08	6.80369e+08	1.16552e+08	7.19122e+08	1.01615e+08	5.77329e+08
AFUA_1G05040	Ortholog(s) have ATPase activator activity, unfolded protein binding activity	465	7.63075	50	6303	23	23	0	413	45.4	6.27	31338	303583	13192	4714.94	0	333.901	Phospho [S126(100); S383(100)]	2	-1.15155	-1.07533	-1.03605	1.00143	-1.10949	-0.203577	-0.104773	-0.0510977	0.00206604	-0.149902	0.868395	0.929951	0.965202	1.00143	0.901312	0.492752	0.27763	1	1	0.0790396	0.0501566	0.0145441	0.489025	0.00592409	1.98922e+08	1.25693e+09	1.97139e+08	1.30224e+09	1.73118e+08	1.09151e+09
AFUA_2G15590	Putative sulphite reductase	466	7.60197	61	18980	81	81	0	1523	167.4	6.02	132650	1.07637e+06	42220	14302.7	0	1118.9	Phospho [T192(99.3); S976(100)]; Met_loss+Acetyl [N_Term]	2	-1.11244	1.11212	-2.14465	-1.17701	-2.6533	-0.153733	0.153312	-1.10074	-0.235129	-1.40779	0.898921	1.11212	0.466276	0.849609	0.376889	1	1	3.70526e-05	0.0337033	0.00128775	0.43789	0.138444	2.03927e-05	0.000906438	5.29145e+08	1.99921e+09	9.48336e+08	4.2876e+09	5.19245e+08	1.79713e+09
AFUA_5G01030	Putative glyceraldehyde 3_phosphate dehydrogenase	467	7.57723	61	4124	21	20	0	332	36.1	6.62	25032	252804	8027	2583.84	0	205.033		0	1.08525	1.06113	3.90145	1.05616	3.99014	0.118034	0.0856058	1.96401	0.0788318	1.99644	1.08525	1.06113	3.90145	1.05616	3.99014	1	1	9.56574e-05	1	3.28709e-05	0.214419	0.493034	9.39361e-05	3.28124e-05	2.25011e+08	1.21201e+09	4.58225e+07	3.10656e+08	2.52043e+08	1.31534e+09
AFUA_5G12840	Putative hydroxyacylglutathione hydrolase	468	7.54585	62	2994	13	13	0	246	27.3	6.65	21018	201596	5967	1871.5	0	163.038	Phospho [S166(100)]	1	1.11546	-1.05639	-1.96376	1.12099	-1.66652	0.157643	-0.0791369	-0.973622	0.164779	-0.736841	1.11546	0.946624	0.509226	1.12099	0.600052	1	1	0.00871625	1	0.00210617	0.284637	0.542611	0.00424316	0.000775957	4.10543e+07	1.50831e+08	7.21027e+07	2.96196e+08	4.09916e+07	1.68246e+08
AFUA_3G10610	Ortholog of A. nidulans FGSC A4 : AN4929, A. niger CBS 513.88 : An02g06220, A. oryzae RIB40 : AO090003000605, Aspergillus wentii : Aspwe1_0104935 and Aspergillus sydowii : Aspsy1_0147876	469	7.49771	55	12787	50	49	0	938	101.5	5.82	60253	725835	33117	11374.6	0	785.776	Phospho [S16(100); S43(100); S45(100); S62(100); S159(100); S194(100); S251(100); S304(99.6); T324(50); S325(50); S355(100); S358(100); S359(100); S365(100); S375(100); S467(100); S471(100); T499(100); T521(49.9); S522(49.9); S645(100); S671(99.3); S672(99.3); S675(99.6); S854(100)]	25	1.07141	-1.19961	-1.80462	1.02123	-1.40407	0.0995128	-0.262562	-0.851692	0.0303028	-0.489617	1.07141	0.833607	0.554135	1.02123	0.712214	1	0.00987007	0.00276783	1	0.0321122	0.600649	0.00129575	0.00117867	0.00786135	2.42863e+08	5.35128e+08	3.32975e+08	9.65701e+08	1.62239e+08	5.73342e+08
AFUA_5G08270	Putative HAD superfamily hydrolase	470	7.47656	59	3092	20	20	0	244	27.3	5.05	22524	224089	7019	2396.55	0	183.31		0	-1.08823	-1.4247	-1.06492	1.12203	1.22937	-0.12199	-0.510659	-0.090745	0.166115	0.297924	0.918919	0.701902	0.939038	1.12203	1.22937	1	0.188744	1	1	1	0.536787	0.0481919	0.505427	0.284533	1.30256e+08	6.74602e+08	1.36735e+08	7.18398e+08	1.25363e+08	6.19905e+08
AFUA_7G05370	Putative septin	471	7.4757	71	4875	30	29	1	463	52.5	6.98	36337	353443	10853	3552.01	0	355.82	Phospho [S6(100)]; Met_loss+Acetyl [N_Term]	1	-1.05783	1.13339	1.41684	1.02115	1.18174	-0.0811119	0.180649	0.502674	0.0302008	0.240914	0.945329	1.13339	1.41684	1.02115	1.18174	1	1	0.0129291	1	0.953142	0.3411	0.247794	0.00324957	0.114812	4.02178e+08	1.43457e+09	1.83793e+08	1.01251e+09	1.45285e+08	1.35614e+09
AFUA_6G07390	Putative homoisocitrate dehydrogenase with a role in lysine metabolism	472	7.45978	60	4451	24	24	0	358	38.1	6.21	28725	286047	7726	3013.79	0	212.742		0	1.01201	-1.00012	1.11774	-1.10667	1.13131	0.0172281	-0.000173755	0.160589	-0.146221	0.177991	1.01201	0.99988	1.11774	0.903614	1.13131	1	1	0.230985	1	0.382758	0.769674	0.996863	0.0185468	0.0340637	8.36239e+07	1.39142e+09	8.15402e+07	1.24484e+09	1.49343e+08	1.40813e+09
AFUA_1G09660	Ortholog(s) have dicarboxylic acid transmembrane transporter activity, role in mitochondrial transport and mitochondrial inner membrane localization	473	7.4541	50	4547	17	17	0	305	33.2	9.82	34581	250933	11140	3191.57	0	207.196		0	-1.05519	-1.41098	-1.0467	1.22886	1.27752	-0.0775017	-0.496693	-0.0658494	0.297316	0.353342	0.947697	0.708729	0.955383	1.22886	1.27752	1	0.641399	1	0.862173	1	0.835119	0.159289	0.554755	0.51041	1.33787e+09	7.14181e+09	1.25668e+09	7.47534e+09	1.33652e+09	6.76828e+09
AFUA_3G08630	Ortholog(s) have transcription coactivator activity, role in pathogenesis, positive regulation of transcription from RNA polymerase II promoter and cytosol, mitochondrion, nucleolus localization	474	7.45097	53	2165	12	12	0	154	16.8	9.99	8846	113132	2986	1190.5	0	100.194	Phospho [S29(100)]; Met_loss+Acetyl [N_Term]; Acetyl [N_Term]	1	1.10019	-1.11931	-1.25812	1.00001	-1.02165	0.137757	-0.162604	-0.331266	8.26087e-06	-0.0309051	1.10019	0.893411	0.794839	1.00001	0.978806	1	1	0.532251	1	1	0.55376	0.220751	0.0881583	0.872588	6.23821e+07	3.10088e+08	5.35552e+07	3.90127e+08	4.11034e+07	3.41157e+08
AFUA_1G02670	ARP2/3 complex 34 kDa subunit	475	7.45059	59	4041	20	20	0	320	36.9	6.87	22789	256236	7223	2695.32	0	205		0	1.05117	-1.05197	-1.08873	1.08175	1.01567	0.071996	-0.0730917	-0.122651	0.113372	0.0224365	1.05117	0.950599	0.918498	1.08175	1.01567	1	1	1	1	1	0.585783	0.473936	0.327935	0.841252	8.18445e+07	4.23268e+08	1.08356e+08	4.60827e+08	9.41657e+07	4.44927e+08
AFUA_5G05820	Ortholog(s) have homoserine kinase activity, role in homoserine metabolic process, threonine biosynthetic process and cytoplasm localization	476	7.43234	59	4472	18	18	0	355	38.5	6.74	30922	272892	9646	3455.71	0	250.717	Met_loss+Acetyl [N_Term]; Acetyl [N_Term]	0	1.05295	1.07201	1.17562	-1.21932	1.15472	0.074441	0.100325	0.233423	-0.286073	0.207539	1.05295	1.07201	1.17562	0.820131	1.15472	1	1	0.446273	0.434545	1	0.686988	0.317674	0.0520852	0.311019	7.81643e+07	6.9765e+08	8.55198e+07	5.93431e+08	8.39968e+07	7.34592e+08
AFUA_2G07500	Putative prolidase	477	7.42949	61	5700	32	32	0	468	51.9	5.73	29057	327056	10821	3361.34	0	277.129	Acetyl [N_Term]	0	-1.28591	-1.20739	1.72874	1.18587	1.62317	-0.362794	-0.271892	0.789719	0.245941	0.698818	0.777657	0.828232	1.72874	1.18587	1.62317	0.388	1	0.00570331	1	0.0906779	0.070382	0.188679	0.00225201	0.0316836	4.22557e+08	1.11573e+09	2.31677e+08	6.45401e+08	3.10079e+08	8.67654e+08
AFUA_3G13030	Ortholog(s) have unfolded protein binding activity, role in cellular response to drug, protein folding and chaperonin_containing T_complex, nucleus localization	478	7.42907	70	5731	39	39	0	540	59.3	6.21	31476	349569	9660	3676.68	0	358.07	Phospho [S183(100); S252(99.5)]	2	-1.08053	-1.17944	-1.10684	-1.15032	-1.01402	-0.111737	-0.238107	-0.146451	-0.202041	-0.0200811	0.925473	0.847857	0.90347	0.86932	0.986177	1	0.580633	1	0.556208	1	0.188457	0.0691264	0.151144	0.830784	1.97363e+08	1.13104e+09	1.36555e+08	1.25189e+09	1.41713e+08	1.04675e+09
AFUA_2G04840	Ortholog of A. nidulans FGSC A4 : AN2082, A. niger CBS 513.88 : An11g04530, A. oryzae RIB40 : AO090003000287, Aspergillus wentii : Aspwe1_0120888 and Aspergillus sydowii : Aspsy1_0127836	479	7.42629	75	4030	32	32	0	407	45.3	4.74	32756	241165	9272	3267.98	0	322.453	Phospho [S105(100); T124(100); T126(50); S128(50); S324(100); T328(100); S330(75); S332(75); T333(100); S361(100); S402(100)]	11	-1.0842	-1.14822	1.13496	-1.33289	1.20198	-0.116633	-0.199398	0.182645	-0.41456	0.26541	0.922337	0.870914	1.13496	0.750248	1.20198	1	1	0.494077	0.0522484	1	0.319651	0.26747	0.0451205	0.20978	6.89035e+07	2.93196e+08	5.77263e+07	2.58331e+08	7.68312e+07	2.70425e+08
AFUA_6G07620	GDP_mannose pyrophosphorylase A	480	7.41556	55	5892	24	24	0	437	48.3	7.3	32729	315070	10678	3925.5	0	237.892	Phospho [S223(99.3); S226(100); S227(49.7); S233(100)]	4	-1.15852	-1.37893	-1.26547	1.05162	-1.06319	-0.212283	-0.463547	-0.339669	0.0726092	-0.0884046	0.86317	0.725201	0.790223	1.05162	0.940562	1	0.0245114	0.0383748	1	1	0.151598	0.0056811	0.00651735	0.56343	3.45308e+08	8.60189e+08	4.48254e+08	1.08854e+09	2.40912e+08	7.4249e+08
AFUA_2G14570	Ortholog(s) have zinc ion transmembrane transporter activity, role in cellular zinc ion homeostasis, filamentous growth and fungal_type vacuole localization	481	7.40921	42	9385	25	25	0	532	57.9	6.16	31352	517012	14479	4316.91	0	394.19	Phospho [S175(100); T178(100); S189(98.9); S209(100); T212(99.6); S245(100); S246(100); S248(100); S250(100); S271(100); T279(100); S282(100); S493(97.8); S495(49.8); S496(49.8); S500(100); S504(100)]	17	1.11415	1.02242	1.40549	-1.05129	1.53159	0.155941	0.0319898	0.491076	-0.0721649	0.615027	1.11415	1.02242	1.40549	0.95121	1.53159	0.380652	1	0.00555956	1	0.000340047	0.0296795	0.594963	0.00136508	0.000104569	1.42993e+08	1.48118e+08	8.46245e+07	1.05385e+08	9.40517e+07	1.65025e+08
AFUA_7G05450	Novel beta_1,3_glucan modifying enzyme involved in fungal morphogenesis	482	7.3971	44	6960	13	13	0	414	43.5	5.48	66146	466615	15509	5103.16	0	170.066		0	1.47724	-1.09001	1.06287	1.04826	1.71144	0.562906	-0.124347	0.0879605	0.0679905	0.775214	1.47724	0.917419	1.06287	1.04826	1.71144	0.0010565	1	1	1	0.00331964	0.000297356	0.457195	0.440008	0.00128671	2.91737e+08	2.43328e+09	2.2435e+08	2.28935e+09	4.89739e+08	3.59454e+09
AFUA_5G06320	Ortholog(s) have role in cellular protein localization, endoplasmic reticulum inheritance, endoplasmic reticulum tubular network organization, nuclear pore complex assembly, vesicle_mediated transport	483	7.35195	24	5177	7	7	0	169	19.1	8.34	40637	380026	11901	4123.43	0	105.377	Acetyl [N_Term]; Phospho [S155(100)]	1	1.10585	1.14727	-1.20029	1.04977	-1.24526	0.145151	0.198207	-0.263388	0.0700749	-0.316443	1.10585	1.14727	0.833129	1.04977	0.803047	0.811131	0.935982	0.297282	1	0.0705334	0.0588683	0.0927589	0.0391502	0.0111599	1.77307e+08	8.44374e+08	2.01728e+08	1.0135e+09	1.58449e+08	9.33748e+08
AFUA_5G09860	Putative esterase	484	7.3278	58	3626	17	17	0	287	31.5	6.73	19669	232724	7555	2531.12	0	173.419		0	-1.08067	-1.32952	1.00221	1.02819	1.233	-0.111925	-0.410909	0.00319121	0.0401058	0.302175	0.925352	0.752149	1.00221	1.02819	1.233	1	0.0107794	1	1	0.0131834	0.104972	0.00221468	0.962388	0.00199185	2.10931e+08	8.69446e+08	1.55807e+08	8.67525e+08	1.1839e+08	8.04544e+08
AFUA_2G13250	Putative bifunctional tryptophan synthase	485	7.32551	58	9119	35	35	0	722	77.3	5.87	63871	586272	18932	6623.22	0	385.923	Phospho [S704(100)]	1	-1.13779	-1.3946	1.02194	-1.10261	1.2526	-0.186233	-0.47985	0.0313132	-0.140927	0.32493	0.878897	0.717052	1.02194	0.906936	1.2526	0.393066	0.0453889	1	1	0.117402	0.036601	0.0108899	0.722031	0.0190737	3.83485e+08	2.54781e+09	3.0955e+08	2.4931e+09	3.07684e+08	2.23926e+09
AFUA_6G10260	Putative aldehyde reductase	486	7.27036	70	3469	20	20	0	334	37.2	6.47	15766	226639	7752	2596.1	0	232.461		0	-1.52984	-1.21001	1.47499	1.01114	1.16662	-0.613385	-0.275022	0.560701	0.0159856	0.222337	0.653661	0.826438	1.47499	1.01114	1.16662	0.0292117	0.305045	0.0124182	1	1	0.008959	0.041947	0.00348145	0.222608	8.61755e+07	5.57237e+08	5.37748e+07	3.77792e+08	5.49816e+07	3.64245e+08
AFUA_5G08050	Putative aminopeptidase P	487	7.23353	71	6663	46	45	1	654	72.6	6.34	43898	421726	15505	4913.17	0	549.028		0	-1.61369	-1.38554	1.98286	-1.13623	1.70251	-0.690364	-0.470444	0.987582	-0.184259	0.767661	0.619697	0.721742	1.98286	0.880101	1.70251	0.0341421	0.00036041	9.89504e-07	0.00886896	0.109279	0.0117852	8.47765e-05	4.88608e-07	0.0419445	3.63714e+08	1.88836e+09	1.41375e+08	9.52344e+08	2.5422e+08	1.17021e+09
AFUA_2G04940	Ortholog(s) have mRNA binding activity, role in telomere maintenance and cytoplasm, nucleus localization	488	7.20843	54	6274	20	20	0	470	49.1	7.72	41609	519042	15721	4951.51	0	269.392	Phospho [S2(100); S4(100); S19(100); S20(100); S44(100); S91(100); S98(99.6)]; Met_loss+Acetyl [N_Term]; Acetyl [N_Term]	7	1.07198	1.07135	-1.03883	1.01051	-1.03821	0.100282	0.0994255	-0.0549568	0.0150866	-0.0541008	1.07198	1.07135	0.962623	1.01051	0.963195	1	0.94731	1	1	1	0.407869	0.0470934	0.471166	0.568995	1.05769e+08	6.15324e+08	6.28601e+07	6.39216e+08	1.21573e+08	6.59616e+08
AFUA_3G06760	Ribosomal protein L37	489	7.20456	34	3348	10	10	0	158	17.9	10.99	10055	170284	3840	1507.24	0	62.467	Phospho [T148(100)]	1	-1.00637	-1.23053	-1.46551	1.06689	-1.19854	-0.00915614	-0.299281	-0.551403	0.0934083	-0.261278	0.993674	0.812657	0.682356	1.06689	0.834348	1	0.397179	0.0136629	1	1	0.943106	0.0594341	0.00376688	0.147161	2.74618e+08	1.89588e+09	2.412e+08	2.77843e+09	1.53527e+08	1.88388e+09
AFUA_2G11840	Transcriptional corepressor	490	7.17411	43	14465	36	36	0	867	94.6	6.73	29421	982468	16714	8529.08	0	333.023	Phospho [S514(100); T570(100); S602(99.9); T614(99.9); T681(50); S682(99.7); T718(100); S725(100); T835(33.3); S836(33.3); T837(33.3); S842(100)]	12	1.06846	1.55815	1.24082	1.26847	-1.17528	0.0955315	0.639833	0.311291	0.343087	-0.23301	1.06846	1.55815	1.24082	1.26847	0.850858	1	1	0.327332	0.412086	1	0.551159	0.527424	0.0509478	0.789261	1.92704e+08	4.28217e+08	5.89322e+07	3.45109e+08	9.40008e+07	4.57532e+08
AFUA_2G16010	Prolyl_tRNA synthetase	491	7.16007	66	6520	37	37	0	601	67	7.17	49349	415974	14528	4913.5	0	412.102	Met_loss+Acetyl [N_Term]	0	-1.19759	-1.43305	-1.22269	1.0316	-1.02179	-0.260134	-0.519091	-0.290055	0.0448906	-0.031098	0.83501	0.697811	0.817871	1.0316	0.978675	0.859202	0.012569	0.0671968	1	1	0.111754	0.00326222	0.00974538	0.846135	1.72494e+08	1.03913e+09	2.03928e+08	1.27054e+09	1.64558e+08	8.67688e+08
AFUA_6G02960	Ortholog(s) have mitochondrion localization	492	7.155	53	1269	6	6	0	94	10.7	9.66	10385	81008.6	2811	937.83	0	67.511		0	1.2194	1.2431	-1.99296	1.12182	-2.03169	0.286176	0.313945	-0.994914	0.165844	-1.02268	1.2194	1.2431	0.501766	1.12182	0.4922	0.424224	0.0412117	0.000123904	0.0120394	0.00070899	0.0607014	0.0064691	6.16367e-05	0.000362536	1.48049e+07	1.14405e+08	2.95743e+07	2.28005e+08	2.05012e+07	1.39506e+08
AFUA_8G03920	Ortholog(s) have cyclin_dependent protein serine/threonine kinase activator activity, histone binding, protein complex binding, ubiquitin binding, zinc ion binding activity	493	7.12476	65	1129	10	10	0	103	12.5	6.09	4544	61595.5	1679	649.43	0	82.995	Acetyl [N_Term]	0	-1.70073	1.07512	1.45883	1.09494	-1.2534	-0.766154	0.104497	0.544808	0.130852	-0.325843	0.587983	1.07512	1.45883	1.09494	0.797832	0.0384308	1	0.137917	1	0.0688457	0.0147219	0.270133	0.0375691	0.0112164	3.19481e+07	1.75825e+08	3.30016e+07	1.20525e+08	2.4383e+07	1.03382e+08
AFUA_5G05710	Ortholog(s) have mRNA binding, pseudouridine synthase activity	494	7.11622	48	7220	28	28	0	487	54.7	8.59	31507	399761	15037	5811.09	0	434.926	Phospho [T385(100); S397(100); S403(100); S408(100); S429(100); S430(100); S433(100)]	7	1.05779	-1.04602	-1.44418	-1.08191	-1.30522	0.0810497	-0.0649059	-0.530254	-0.113575	-0.384298	1.05779	0.956008	0.692433	0.924295	0.766152	1	1	0.00500807	1	0.112108	0.421362	0.480734	0.00132777	0.0215414	1.36684e+08	4.08497e+08	1.75268e+08	5.89945e+08	1.64069e+08	4.32103e+08
AFUA_6G07880	Ortholog(s) have role in actin cortical patch localization and cellular bud neck, mitochondrion localization	495	7.10588	60	4832	25	25	0	408	43.7	8.43	24289	325063	8979	3121.44	0	264.521	Phospho [T279(100); T297(100); S311(100); S313(50); T315(100); T343(100)]; Met_loss [N_Term]	6	-1.02442	-1.1574	1.05762	1.16376	1.1949	-0.0348136	-0.210883	0.0808232	0.218792	0.256893	0.976158	0.864008	1.05762	1.16376	1.1949	1	0.11135	0.412095	0.00250051	0.36084	0.655325	0.0117409	0.0166534	0.0463485	2.98612e+07	3.01607e+08	3.36577e+07	2.85175e+08	3.13736e+07	2.94416e+08
AFUA_5G08310	Has domain(s) with predicted nucleic acid binding, nucleotide binding activity	496	7.0976	45	5268	15	15	0	334	36.5	6.83	29472	424723	10027	4004.02	0	287.125	Phospho [S199(100); S201(100); S204(100); S221(100); S230(100); S233(100); S249(100); T321(50); S322(50)]	9	1.13395	-1.12697	-1.47565	1.12508	-1.15472	0.181362	-0.172448	-0.561351	0.170033	-0.207542	1.13395	0.887336	0.677667	1.12508	0.866012	0.147966	1	0.000300123	0.0214746	0.824552	0.0134177	0.0947815	8.42373e-05	0.0855645	5.70215e+07	2.33756e+08	1.22013e+08	3.44942e+08	6.35464e+07	2.65069e+08
AFUA_4G08610	Putative calcium homeostasis protein regucalcin	497	7.07462	68	3246	21	21	0	312	35	5.24	24580	201953	6273	2024.37	0	175.525		0	1.15422	-1.09963	1.64599	1.31506	2.08911	0.206913	-0.137018	0.718955	0.395126	1.06289	1.15422	0.909397	1.64599	1.31506	2.08911	1	1	0.00298748	0.279165	0.00688217	0.214389	0.148957	0.00107393	0.00365748	1.08868e+08	9.14219e+08	7.55608e+07	5.55422e+08	1.01652e+08	1.05521e+09
AFUA_1G15000	Putative isopropylmalate synthase	498	7.07039	54	8419	40	40	0	643	71.2	5.68	46878	485646	15878	5408.31	0	394.189	Phospho [S467(100); S585(100)]; Met_loss [N_Term]	2	1.51766	-1.04199	1.14598	-1.01191	1.81223	0.601847	-0.0593417	0.196581	-0.0170811	0.85777	1.51766	0.959702	1.14598	0.98823	1.81223	1	1	0.550422	1	0.811863	0.464427	0.489465	0.0541012	0.348196	2.78934e+08	1.32672e+09	2.5061e+08	1.15772e+09	2.5579e+08	2.01351e+09
AFUA_4G07220	Has domain(s) with predicted RNA binding activity	499	7.04726	44	7768	30	30	0	485	52.6	8.63	40846	609285	17202	6109	0	400.108	Phospho [S45(99.4); S48(100); S53(100); S64(99.6); S101(100); S108(100)]	6	-1.05487	-1.22729	-1.14573	1.09066	1.01546	-0.0770716	-0.295479	-0.196272	0.125198	0.0221364	0.94798	0.814802	0.872803	1.09066	1.01546	1	0.0344179	0.406391	1	1	0.560543	0.00508488	0.0398814	0.859212	9.97756e+07	4.03775e+08	9.34753e+07	4.62618e+08	6.68873e+07	3.82771e+08
AFUA_5G02090	Ortholog(s) have cytosol, nucleus localization	500	7.03083	78	1298	12	12	0	144	16.3	7.5	11667	96067.2	2922	921.11	0	112.9		0	-1.18048	-1.20814	1.03409	-1.21347	1.05832	-0.239372	-0.272788	0.0483594	-0.27914	0.0817754	0.847114	0.827719	1.03409	0.824082	1.05832	0.713006	1	1	1	1	0.0853367	0.332407	0.832158	0.583481	7.83729e+07	2.73044e+08	3.76623e+07	2.64044e+08	3.16097e+07	2.313e+08
AFUA_2G02780	Ortholog(s) have mRNA 3'_UTR AU_rich region binding activity, role in 3'_UTR_mediated mRNA stabilization, negative regulation of MAPK cascade and cytosol localization	501	7.02296	55	4533	18	18	0	355	37.9	6.19	27625	277244	8630	2717.11	0	186.592	Phospho [S243(100); S254(100)]	2	-1.13632	1.01781	-1.07167	1.04907	-1.23945	-0.184368	0.0254721	-0.0998582	0.0691176	-0.309698	0.880035	1.01781	0.933125	1.04907	0.80681	0.784748	1	1	1	0.1083	0.0723412	0.680176	0.133568	0.0167701	2.06478e+08	2.00577e+09	1.06647e+08	2.14952e+09	1.5697e+08	1.76515e+09
AFUA_5G09250	Ortholog(s) have cytosol localization	502	6.95226	57	11953	58	58	0	980	108.6	6.29	85580	870827	25336	8741.39	0	666.174	Phospho [S733(100)]	1	1.69902	1.22805	-1.18378	1.03409	1.16872	0.764706	0.296375	-0.243396	0.0483645	0.224935	1.69902	1.22805	0.844755	1.03409	1.16872	0.0625329	1	0.00891999	1	1	0.0239097	0.278507	0.00108555	0.447142	2.3108e+08	1.76398e+09	2.98e+08	2.08815e+09	1.89377e+08	2.99704e+09
AFUA_1G09470	Putative class V aminotransferase	503	6.94663	60	4469	19	19	0	386	41.8	6.96	26990	345152	9708	3521.16	0	270.07	Met_loss+Acetyl [N_Term]; Acetyl [N_Term]	0	-1.49279	-1.34255	3.16899	1.08125	2.85006	-0.57801	-0.42498	1.66402	0.112706	1.51099	0.669887	0.744849	3.16899	1.08125	2.85006	0.174852	0.0979501	0.000112071	1	0.0244997	0.0505329	0.0208134	9.32445e-05	0.0185094	3.60175e+08	2.87062e+09	9.45698e+07	9.05847e+08	2.05681e+08	1.92299e+09
AFUA_1G00760	Ortholog of A. nidulans FGSC A4 : AN4143, AN12170, A. fumigatus Af293 : Afu5g14890, Aspergillus wentii : Aspwe1_0177868, Aspwe1_0403846 and Aspergillus niger ATCC 1015 : 41666_mRNA	504	6.94619	65	1261	7	7	0	118	13.3	9.14	5117	96410.1	2278	920.37	0	77.838	Phospho [T28(100); S41(100); S78(100)]	3	1.13638	-1.01909	1.19405	1.09981	1.3828	0.184451	-0.0272784	0.255868	0.137256	0.467597	1.13638	0.98127	1.19405	1.09981	1.3828	1	1	1	1	0.210023	0.309266	0.88102	0.191859	0.0491031	3.04293e+08	1.11248e+09	6.21328e+07	9.31687e+08	8.37498e+07	1.26421e+09
AFUA_5G07150	Ortholog(s) have phosphatidylinositol_3_phosphate binding, protein transporter activity and role in ascospore_type prospore membrane assembly, intracellular protein transport, retrograde transport, endosome to Golgi	505	6.9156	47	8696	28	28	0	591	65	6.92	73462	772359	25897	9089.89	0	491.925	Phospho [S21(100); S71(100); S438(100); S511(50); S512(50); S521(50.4); S529(100); S535(100); S537(100); T549(98.3); S563(100); S567(100)]; Acetyl [N_Term]	12	-1.08355	-1.05131	1.07183	1.06231	1.03994	-0.115769	-0.0721924	0.100075	0.0872044	0.0564976	0.92289	0.951191	1.07183	1.06231	1.03994	1	1	1	1	1	0.356392	0.458181	0.370687	0.610994	2.18063e+08	3.10837e+08	1.73e+08	2.90007e+08	2.24205e+08	2.86869e+08
AFUA_1G09030	protein of unknown function	506	6.88889	50	1984	10	10	0	144	16.2	8.05	12004	151500	3570	1451.47	0	104.366	Phospho [S38(99.7)]	1	-1.08846	-1.399	-7.2623	-1.00861	-5.65025	-0.122286	-0.484399	-2.86043	-0.0123711	-2.49831	0.918731	0.714795	0.137697	0.991462	0.176983	1	0.793082	0.0060848	1	4.23194e-05	0.564088	0.192084	0.00870257	5.28636e-05	3.99348e+06	2.24e+07	1.77536e+07	1.62676e+08	3.34433e+06	2.05796e+07
AFUA_1G02070	Cytochrome C1	507	6.87273	40	5481	13	13	0	319	35.1	8.22	27751	366725	10204	3710.35	0	219.641		0	1.11326	1.20282	-1.5784	1.03855	-1.70537	0.154794	0.266416	-0.658463	0.0545652	-0.770085	1.11326	1.20282	0.633553	1.03855	0.586383	1	0.447964	0.026408	1	0.000524506	0.112587	0.0596724	0.00869436	0.000201957	1.10453e+08	4.98426e+08	1.76207e+08	7.86715e+08	1.04776e+08	5.54879e+08
AFUA_8G05530	Putative fumarate reductase	508	6.863	63	6863	37	37	0	630	67.9	7.52	39862	439660	14103	4797.37	0	350.727		0	1.25846	-1.13282	-2.21456	1.38663	-1.55341	0.331663	-0.179918	-1.14702	0.471579	-0.635439	1.25846	0.882753	0.451557	1.38663	0.643745	0.000676042	1	0.00296539	0.0317554	9.52458e-05	0.000112109	0.189935	0.00170068	3.02614e-05	1.32218e+08	5.01969e+08	3.01936e+08	1.11164e+09	1.61671e+08	6.3171e+08
AFUA_1G09770	Ortholog of A. nidulans FGSC A4 : AN1288, A. niger CBS 513.88 : An08g01580, A. oryzae RIB40 : AO090012000866, Aspergillus wentii : Aspwe1_0036503 and Aspergillus sydowii : Aspsy1_0025457	509	6.85439	49	10995	38	38	0	786	83.7	9.45	71482	886145	22916	8651.21	0	514.253	Phospho [S75(99.7); S77(99.7); S91(100); S92(100); S125(100); S128(100); S197(100); S201(100); S204(100); S205(100); S207(100); S282(100); S370(100); S380(99.7); S477(100); S537(100); S546(100); S715(100)]	18	1.28134	1.26245	-1.73794	1.1704	-1.71231	0.357657	0.336222	-0.79738	0.227004	-0.775946	1.28134	1.26245	0.575393	1.1704	0.584006	0.152453	0.394815	0.00165746	0.16021	0.0200718	0.027263	0.0663729	0.000660812	0.0077873	4.7353e+07	3.56027e+08	1.36264e+08	6.18754e+08	9.10285e+07	4.56192e+08
AFUA_1G10430	Ortholog of A. nidulans FGSC A4 : AN10168, A. niger CBS 513.88 : An08g02380, Neosartorya fischeri NRRL 181 : NFIA_015240, Aspergillus wentii : Aspwe1_0036585 and Aspergillus zonatus : Aspzo1_0163764	510	6.84953	67	2382	13	13	0	233	25.8	6.9	11637	167660	4804	1883.96	0	150.422	Phospho [S12(100); S44(100); S55(100); S67(100); S100(100); S103(99.2); S106(100); S110(100); S130(100); S140(98.9)]	10	1.06103	-1.11864	-1.18113	-1.06099	1.0049	0.0854683	-0.161746	-0.240169	-0.0854171	0.007045	1.06103	0.893943	0.846646	0.942512	1.0049	1	1	1	1	1	0.668177	0.311189	0.188123	0.969459	2.87782e+07	4.67518e+07	7.25643e+07	5.52201e+07	3.6075e+07	4.96052e+07
AFUA_2G02590	Aspartyl_tRNA synthetase	511	6.82793	65	5830	34	34	0	555	61.6	6.33	37009	387061	11248	4132.07	0	345.837	Acetyl [N_Term]; Met_loss+Acetyl [N_Term]	0	-1.19931	-1.1035	1.00301	-1.03858	-1.08357	-0.262205	-0.142087	0.00432958	-0.0546161	-0.115789	0.833812	0.906207	1.00301	0.962851	0.922877	1	1	1	1	1	0.165771	0.339178	0.963692	0.577592	1.6868e+08	6.694e+08	1.41866e+08	6.67394e+08	1.30134e+08	5.58154e+08
AFUA_7G04700	Ortholog of A. nidulans FGSC A4 : AN3760, A. niger CBS 513.88 : An13g01230, A. oryzae RIB40 : AO090005000164, Aspergillus wentii : Aspwe1_0170408 and Aspergillus sydowii : Aspsy1_0148937	512	6.79886	54	6610	30	30	0	525	58.7	9.1	33301	472823	13247	4957.75	0	428.089	Phospho [S105(100); S111(100); S118(100); S156(100); T185(100); S267(100); T282(100); T291(100); S300(100); S302(99.6); T303(100); S321(100); S322(100); S338(100); S384(100); S402(100); S422(100)]; Met_loss [N_Term]	17	1.74379	1.06596	-3.80563	1.09022	-2.32635	0.802229	0.0921598	-1.92814	0.124623	-1.21807	1.74379	1.06596	0.262768	1.09022	0.429858	0.0174285	1	0.00033482	1	7.15289e-05	0.00699082	0.334545	0.000322789	4.35635e-05	4.078e+06	1.32986e+07	1.12977e+07	5.06097e+07	3.83698e+06	2.319e+07
AFUA_2G02530	Ortholog(s) have protein serine/threonine kinase activity, protein tyrosine kinase activity	513	6.79286	53	4755	21	21	0	371	42.4	9.45	21388	304455	9019	3230.55	0	252.535	Acetyl [N_Term]; Phospho [T358(100); T361(100)]	2	-1.28844	1.11295	1.2611	1.04441	-1.13708	-0.365627	0.154384	0.334681	0.0626898	-0.18533	0.776131	1.11295	1.2611	1.04441	0.879448	0.174472	1	0.131989	1	1	0.0318959	0.561811	0.0220871	0.5096	1.2405e+08	6.52344e+08	8.99452e+07	5.17282e+08	8.01323e+07	5.06305e+08
AFUA_1G11960	Ortholog(s) have role in regulation of reactive oxygen species metabolic process and mitochondrial membrane, plasma membrane localization	514	6.77343	52	7568	32	32	0	581	65.7	9.26	43936	521904	14795	4968.63	0	375.318		0	1.18388	1.23753	1.15055	-1.07624	1.10067	0.243529	0.307465	0.202319	-0.105994	0.138383	1.18388	1.23753	1.15055	0.929165	1.10067	1	0.110145	0.363415	1	1	0.232841	0.0169328	0.0367629	0.465833	2.49936e+08	1.08947e+09	2.21545e+08	9.46917e+08	3.19281e+08	1.28981e+09
AFUA_3G12690	Putative UDP_galactopyranose mutase, enzyme in the first step of galactofuranose biosynthesis	515	6.76034	50	7193	25	25	0	532	59.4	6.93	47056	461348	13446	5024.66	0	306.994	Phospho [S14(100)]	1	-1.05564	1.0969	-1.14679	-1.0447	-1.32791	-0.0781225	0.133438	-0.1976	-0.0630835	-0.40916	0.94729	1.0969	0.872	0.957216	0.753062	1	0.703009	0.180981	0.162012	0.0236278	0.384851	0.046904	0.0178809	0.00483377	1.14405e+08	1.65146e+09	1.08235e+08	1.89387e+09	1.14572e+08	1.56441e+09
AFUA_3G10490	Ortholog(s) have enzyme activator activity, heme binding activity, role in ergosterol biosynthetic process, regulation of ergosterol biosynthetic process and endoplasmic reticulum, endosome localization	516	6.73161	60	1739	8	8	0	155	17.2	5.03	12594	108030	3641	1111.99	0	89.651	Phospho [S155(100)]	1	-1.1163	-1.17776	1.49301	1.04466	1.57521	-0.158722	-0.236044	0.578221	0.0630395	0.655543	0.895818	0.849071	1.49301	1.04466	1.57521	1	0.0842222	0.000499277	1	0.00821493	0.105656	0.00994006	0.000144346	0.00269262	1.70284e+07	3.49638e+08	1.27735e+07	2.34184e+08	2.40681e+07	3.13212e+08
AFUA_1G10960	Ortholog(s) have cytosol, nucleus localization	517	6.71766	74	1398	15	15	0	154	17.9	6.95	4788	78812.2	2460	816.21	0	136.663	Met_loss+Acetyl [N_Term]; Acetyl [N_Term]	0	-1.409	-1.65533	-1.09717	1.06941	1.07078	-0.494676	-0.727121	-0.133786	0.0968147	0.0986592	0.709721	0.604108	0.911437	1.06941	1.07078	1	0.125736	1	1	1	0.412034	0.0457125	0.70153	0.865995	1.11864e+08	5.68558e+08	8.83112e+07	6.23804e+08	1.02123e+08	4.03518e+08
AFUA_5G07300	Electron transfer flavoprotein, beta subunit	518	6.71408	74	2359	20	19	2	260	28.2	8.97	15828	144614	5032	1746.66	0	164.768		0	1.00834	-1.15447	1.15719	1.00495	1.34708	0.0119807	-0.207231	0.210627	0.00713028	0.429839	1.00834	0.866198	1.15719	1.00495	1.34708	1	0.275909	0.394447	1	0.248144	0.937794	0.0285885	0.0415406	0.0533309	7.56732e+07	6.63602e+08	6.10449e+07	5.73459e+08	8.22422e+07	6.69136e+08
AFUA_5G10560	Cytochrome c oxidase subunit V	519	6.64286	42	3100	9	9	0	196	22.2	9.95	15435	231401	6998	2133.56	0	160.285		0	1.49287	1.22236	-2.09048	-1.15659	-1.71169	0.578085	0.289667	-1.06384	-0.209872	-0.775419	1.49287	1.22236	0.478358	0.864614	0.584219	0.903837	1	0.0138087	1	0.310861	0.261248	0.353519	0.00734512	0.120524	3.42541e+08	1.87403e+08	7.62257e+07	3.91764e+08	3.02466e+08	2.79768e+08
AFUA_1G06240	Ortholog(s) have riboflavin synthase activity, role in riboflavin biosynthetic process and cytosol, nucleus localization	520	6.60386	46	3345	11	11	0	233	25.2	5.33	24413	265273	8197	2626.21	0	162.894		0	-1.2044	-1.15412	1.57557	-1.06747	1.5098	-0.268319	-0.206797	0.655876	-0.0941946	0.594354	0.830286	0.866459	1.57557	0.936795	1.5098	0.506368	0.347411	0.00118035	0.79179	0.0435784	0.0679341	0.0359217	0.000387081	0.0129505	2.86862e+08	1.6411e+09	1.95741e+08	1.04159e+09	2.55696e+08	1.36259e+09
AFUA_5G02230	Putative actin interacting protein	521	6.60312	53	6790	28	28	0	545	60.3	6.28	51208	501589	16464	5615.55	0	462.259		0	1.06605	1.06324	1.44675	1.02558	1.45058	0.0922784	0.0884678	0.53282	0.0364357	0.53663	1.06605	1.06324	1.44675	1.02558	1.45058	1	1	0.0136138	1	0.996937	0.802897	0.638034	0.00362684	0.267493	5.66864e+08	1.8658e+09	2.21349e+08	1.28965e+09	3.26377e+08	1.98904e+09
AFUA_4G09110	Putative cytochrome c peroxidase	522	6.58995	56	4307	20	20	0	366	40.4	8.56	25812	302253	11104	2972.19	0	257.067		0	1.13427	-1.10554	-8.87017	1.15178	-7.07363	0.181763	-0.144748	-3.14896	0.203866	-2.82245	1.13427	0.904538	0.112737	1.15178	0.14137	1	1	0.000269033	1	2.92547e-07	0.133425	0.314449	0.000423588	4.12849e-07	3.79441e+07	1.99424e+08	2.7981e+08	1.76892e+09	8.48037e+07	2.26201e+08
AFUA_6G11430	Putative aldehyde dehydrogenase	523	6.58855	58	6350	28	22	5	559	60.9	6.73	50181	439987	15036	4261.59	0	313.153		0	-1.26933	-2.21385	-1.86503	1.01236	-1.06933	-0.344062	-1.14656	-0.899197	0.0177163	-0.0967035	0.78782	0.451703	0.536185	1.01236	0.935167	0.284	0.0978195	0.192425	1	1	0.0488568	0.0560777	0.0865141	0.540163	1.16472e+08	1.05412e+09	2.3815e+08	1.96597e+09	9.3793e+07	8.30459e+08
AFUA_6G02460	Putative glucosamine 6_phosphate N_acetyltransferase	524	6.57684	55	2272	12	12	0	190	21.1	5.64	19815	152867	4643	1526.45	0	101.744		0	1.26379	1.13005	-1.09431	1.02428	1.02198	0.337762	0.176381	-0.130018	0.0346138	0.0313628	1.26379	1.13005	0.91382	1.02428	1.02198	0.115814	1	1	1	1	0.0195587	0.56903	0.706679	0.656934	8.97367e+07	1.70448e+08	1.04806e+08	1.86522e+08	1.36674e+08	2.15411e+08
AFUA_4G12990	Putative thioredoxin reductase	525	6.55003	47	5463	15	15	0	392	42.2	5.52	45322	305995	14518	4579.08	0	243.114	Phospho [S354(100)]	1	1.17454	1.09295	1.21036	1.0694	1.30072	0.232097	0.128226	0.275439	0.0967987	0.379311	1.17454	1.09295	1.21036	1.0694	1.30072	0.371773	1	0.0379356	1	0.066736	0.0431437	0.11035	0.00522448	0.0126568	3.13862e+08	1.40138e+09	1.98108e+08	1.15782e+09	4.24068e+08	1.64598e+09
AFUA_2G05110	Ortholog(s) have U1 snRNP, U2 snRNP, cytosol localization	526	6.54733	56	1403	5	5	0	120	13.2	11.28	9253	89044.6	4291	1186.16	0	72.346		0	1.02558	-1.00333	1.04042	1.21745	1.07058	0.0364375	-0.00479598	0.0571597	0.283862	0.0983931	1.02558	0.996681	1.04042	1.21745	1.07058	1	1	1	0.152602	1	0.694868	0.963509	0.536075	0.37848	3.41359e+07	3.17149e+08	2.64778e+07	3.04829e+08	3.36563e+07	3.25261e+08
AFUA_3G08840	Ortholog(s) have role in hyphal growth, nuclear division and Golgi apparatus, hyphal tip localization	527	6.52831	61	12971	78	76	2	1212	135.8	6.28	80743	832790	27770	8543.32	0	766.933	Phospho [S395(99.5); Y767(49.7); Y771(49.7)]	3	-1.12394	-1.03184	1.13465	-1.06312	1.04167	-0.168559	-0.045213	0.18225	-0.0883107	0.0589042	0.889731	0.969147	1.13465	0.940623	1.04167	0.406071	1	0.195035	1	1	0.0342234	0.593691	0.0177726	0.515175	3.25568e+08	1.71921e+09	3.35527e+08	1.51519e+09	2.38886e+08	1.52963e+09
AFUA_2G12100	Ortholog of A. nidulans FGSC A4 : AN10785, A. niger CBS 513.88 : An02g04170, A. oryzae RIB40 : AO090026000436, Aspergillus wentii : Aspwe1_0659662 and Aspergillus sydowii : Aspsy1_0151797	528	6.50935	68	2374	15	15	0	248	26.2	5.4	11996	140165	6840	1799.54	0	275.198	Phospho [S150(100); T185(100); T197(50); S199(100); S213(98.4); S217(100); S232(99.2); T234(100); S246(100)]	9	-1.05199	1.27065	1.07627	1.25004	-1.24199	-0.0731204	0.345572	0.106036	0.321976	-0.312657	0.95058	1.27065	1.07627	1.25004	0.805158	1	0.881167	1	0.0163053	1	0.675966	0.152253	0.0964739	0.263221	8.84948e+06	5.45036e+07	8.71919e+06	5.06414e+07	8.32799e+06	5.181e+07
AFUA_1G09010	Ortholog(s) have cytosol localization	529	6.50919	58	7306	32	32	0	651	72.9	7.06	41956	545815	15938	5569.23	0	399.4		0	1.01448	-1.19286	-1.17361	-1.10777	1.03112	0.020743	-0.254419	-0.230947	-0.147653	0.0442152	1.01448	0.838325	0.852075	0.902718	1.03112	1	1	0.0822604	0.804121	1	0.925738	0.183569	0.0094989	0.875956	2.05575e+08	1.37149e+09	2.36575e+08	1.60959e+09	2.03635e+08	1.39135e+09
AFUA_1G09390	Has domain(s) with predicted nucleic acid binding, zinc ion binding activity	530	6.50334	49	4048	23	23	0	305	34.9	11.39	6647	292032	4573	2343.13	0	221.071	Phospho [S98(100); S130(100); S132(100); S134(100); S152(100); S154(50); S155(50); S185(100); S187(100); S215(100); T224(100); S226(100); S228(100); S240(100); T242(100); T245(100); S275(100); T278(50); S279(99.6); S287(100); S289(100)]	21	1.46193	-1.4126	-1.49022	1.2384	1.38577	0.547869	-0.49835	-0.57553	0.30848	0.47069	1.46193	0.707916	0.67104	1.2384	1.38577	0.995285	0.196518	0.0673466	0.335054	1	0.272643	0.0489673	0.01938	0.337176	2.70835e+07	9.14518e+07	2.88271e+07	1.36284e+08	1.76337e+07	1.33696e+08
AFUA_2G14670	Ortholog(s) have role in eukaryotic translation initiation factor 3 complex assembly, gamma_tubulin complex localization	531	6.492	54	7033	30	30	0	585	65.2	5.26	44551	355765	17532	5612.63	0	434.056	Phospho [S583(100)]	1	1.12247	1.01128	-1.40343	-1.15232	-1.2644	0.166682	0.0161831	-0.488954	-0.20454	-0.338455	1.12247	1.01128	0.712542	0.867815	0.790888	1	1	0.00145838	0.223073	0.0959016	0.105993	0.797899	0.000356539	0.0162292	1.89461e+08	7.53665e+08	2.00095e+08	1.05771e+09	1.60627e+08	8.45969e+08
AFUA_6G02540	Has domain(s) with predicted actin binding activity	532	6.48199	53	7864	30	30	0	643	66	9.52	33479	530929	15674	5901.95	0	333.868	Phospho [S163(100); S253(100); S281(100); T285(100); S322(100); S356(100); T371(100); S394(100); S416(100); T419(100); S596(97.4); S633(100)]	12	1.36821	1.24995	1.02148	1.30106	1.11812	0.452288	0.321875	0.0306673	0.379687	0.16108	1.36821	1.24995	1.02148	1.30106	1.11812	0.130919	0.377754	1	0.12799	1	0.0296065	0.0607949	0.850342	0.228869	3.00357e+07	2.11354e+08	3.50219e+07	2.06909e+08	4.62172e+07	2.89177e+08
AFUA_6G04620	Putative NADH_ubiquinone oxidoreductase B14 subunit	533	6.47122	54	1474	6	6	0	123	14.5	9.85	7700	97195.4	3208	989.95	0	71.106		0	-1.06941	-1.29672	-2.09882	1.11927	-1.73091	-0.0968157	-0.374864	-1.06958	0.162558	-0.791527	0.935095	0.771178	0.476459	1.11927	0.577732	1	0.00648577	0.0023729	1	0.000223119	0.643031	0.00121564	0.001269	8.83024e-05	2.23095e+07	8.72408e+07	2.95434e+07	1.83102e+08	1.49353e+07	8.15784e+07
AFUA_5G05770	1,3_beta_glucan synthase	534	6.47038	42	8165	23	23	0	530	59	5.53	53600	604255	25120	8490.14	0	570.725	Phospho [S82(100); S88(100); S94(100); T392(49.8); S394(49.8); S404(100); S408(99.6); S414(100); S426(100); S435(100); T445(50); S446(99.4); T478(100); S482(100); S498(100); S509(100); S510(100)]	17	1.4484	1.24861	-1.24291	1.15047	-1.07146	0.534465	0.320327	-0.313717	0.202219	-0.0995793	1.4484	1.24861	0.804566	1.15047	0.933305	0.873944	1	0.22425	0.88592	1	0.233546	0.554399	0.0351755	0.865003	2.34891e+07	5.55597e+07	1.60189e+07	6.90555e+07	1.7433e+07	8.0473e+07
AFUA_3G10310	Ortholog(s) have acetolactate synthase activity, flavin adenine dinucleotide binding activity, role in isoleucine biosynthetic process, valine biosynthetic process and acetolactate synthase complex, mitochondrion localization	535	6.42371	58	8229	36	36	0	743	81.5	8.54	52284	388296	17973	6525.64	0	525.175		0	-1.07021	1.04577	1.01177	-1.15676	-1.10617	-0.0978982	0.0645649	0.0168881	-0.210087	-0.145575	0.934393	1.04577	1.01177	0.864485	0.904019	1	1	1	0.526208	1	0.358067	0.612967	0.694286	0.378594	9.89238e+07	1.29897e+09	7.43221e+07	1.28385e+09	7.35447e+07	1.21375e+09
AFUA_1G13470	Ortholog(s) have role in inner mitochondrial membrane organization, mitochondrion inheritance, mitochondrion morphogenesis, negative regulation of proteolysis, protein folding, replicative cell aging	536	6.39482	69	2595	16	16	0	280	31	9.01	19551	156932	4802	1754.47	0	136.499		0	-1.16493	1.04257	1.18454	-1.00448	-1.02531	-0.220239	0.0601458	0.244329	-0.00645215	-0.0360559	0.858423	1.04257	1.18454	0.995538	0.975318	1	1	0.485229	1	1	0.122076	0.621153	0.0592778	0.796252	7.03761e+07	8.60466e+08	6.63618e+07	7.26412e+08	7.06198e+07	7.38644e+08
AFUA_1G01740	Ortholog(s) have unfolded protein binding activity, role in protein folding and chaperonin_containing T_complex, nucleus localization	537	6.38305	63	5380	34	34	0	531	57.2	6.21	41032	366940	11542	4169.79	0	369.689		0	-1.02189	1.00566	-1.2081	1.00781	-1.24153	-0.0312417	0.0081377	-0.272738	0.0112211	-0.312117	0.978578	1.00566	0.827747	1.00781	0.805459	1	1	0.0285663	1	0.0663324	0.711386	0.838474	0.00389556	0.0103517	1.02311e+08	6.09644e+08	1.48403e+08	7.36509e+08	1.02642e+08	5.96584e+08
AFUA_1G12070	Ortholog(s) have glycine dehydrogenase (decarboxylating) activity, role in glycine catabolic process, one_carbon metabolic process, protein lipoylation and mitochondrion localization	538	6.36377	46	2421	9	9	0	175	18.6	4.86	20508	189724	6520	1863.25	0	138.285		0	1.09939	1.77968	2.14886	-1.34701	1.32745	0.136702	0.83162	1.10357	-0.429764	0.408655	1.09939	1.77968	2.14886	0.742383	1.32745	1	0.176711	0.0155853	0.634812	1	0.751874	0.0734784	0.00859978	0.431708	1.37057e+08	4.82227e+08	5.38792e+07	2.24411e+08	2.07672e+08	5.30155e+08
AFUA_6G08530	Ortholog(s) have role in attachment of telomere to nuclear envelope, maintenance of rDNA, mitotic sister chromatid segregation, nuclear envelope organization	539	6.35832	51	9151	41	41	0	734	82.1	8.97	43386	625669	21043	8505.02	0	715.385	Phospho [S36(100); S76(100); T79(100); S80(100); S83(100); S96(100); T102(100); S120(100); S124(98.8); T125(100); S148(100); T167(100); S192(100); S222(100); S223(100); S226(100); S242(100); T243(100); S245(100); S257(100); T259(100); S268(50); T270(100); T272(99.2); S274(100); S278(100); S295(100); S298(100); S700(99.1); T717(100)]	30	1.14133	1.01126	1.05975	1.34964	1.19606	0.190714	0.0161578	0.0837291	0.43257	0.258286	1.14133	1.01126	1.05975	1.34964	1.19606	0.788567	1	1	0.00478325	0.0785459	0.0751955	0.742439	0.34229	0.0101436	1.13093e+08	1.6031e+08	1.19795e+08	1.51271e+08	1.02914e+08	1.82966e+08
AFUA_6G07120	Essential protein involved in nuclear movement	540	6.3558	54	2354	12	12	0	200	22.7	5.11	14054	145343	3810	1379.31	0	90.751	Phospho [S144(100); S146(100)]; Met_loss+Acetyl [N_Term]; Acetyl [N_Term]	2	1.0395	1.08241	1.10862	1.0967	1.06468	0.0558961	0.114251	0.148768	0.133175	0.0904135	1.0395	1.08241	1.10862	1.0967	1.06468	1	1	1	0.374332	1	0.699158	0.272935	0.287077	0.463939	9.85543e+07	6.08219e+08	8.50376e+07	5.48626e+08	8.68183e+07	6.32247e+08
AFUA_4G06090	Ortholog(s) have structural molecule activity	541	6.33942	44	4452	12	11	1	309	34.1	6.34	32446	331184	10684	3400.25	0	159.753	Phospho [S95(99.6)]	1	1.19786	1.02852	-1.0598	-1.00648	1.09893	0.260463	0.0405737	-0.0837914	-0.00932565	0.136098	1.19786	1.02852	0.943575	0.993557	1.09893	0.314651	1	1	1	1	0.0409776	0.698477	0.229614	0.292121	2.65895e+08	8.70915e+08	2.2733e+08	9.22995e+08	1.99956e+08	1.04324e+09
AFUA_3G05430	Ortholog(s) have chromatin binding, mRNA binding, translation regulator activity, nucleic acid binding activity	542	6.33333	52	6175	23	22	1	507	57.1	8.82	40401	483079	15049	5168.02	0	205.121	Phospho [S423(100); S432(99.5)]	2	1.01192	-1.04541	-1.19753	1.1693	-1.13202	0.0170921	-0.0640711	-0.260057	0.225641	-0.178893	1.01192	0.956561	0.835055	1.1693	0.88338	1	1	0.141915	0.00779301	0.182297	0.844367	0.0864962	0.0184529	0.0163059	6.0889e+08	6.69481e+08	6.36498e+08	8.0172e+08	4.42852e+08	6.77459e+08
AFUA_2G13580	Transcript up_regulated in conidia exposed to neutrophils	543	6.33227	50	3964	16	16	0	313	34.5	6.44	17822	228728	6925	2324.4	0	184.555	Phospho [S289(100)]	1	-1.08049	-1.36014	1.71959	1.19639	2.16466	-0.111681	-0.443757	0.782065	0.258684	1.11414	0.925509	0.735218	1.71959	1.19639	2.16466	1	0.182647	0.00637435	0.744721	0.010176	0.490523	0.0405254	0.00249258	0.00566873	1.4052e+08	1.0495e+09	6.10827e+07	6.1032e+08	9.4831e+07	9.71321e+08
AFUA_1G06940	Ortholog(s) have FMN binding, chorismate synthase activity, riboflavin reductase (NADPH) activity, role in aromatic amino acid family biosynthetic process and cytosol, nucleus localization	544	6.33041	53	4921	21	21	0	412	44.2	6.54	23067	247331	8384	2889.22	0	214.794	Met_loss+Acetyl [N_Term]	0	-1.05599	1.03256	1.43115	-1.0758	1.31254	-0.0785919	0.0462224	0.517174	-0.105412	0.39236	0.946981	1.03256	1.43115	0.92954	1.31254	1	1	0.0086132	0.155388	0.00227105	0.314334	0.176389	0.00222726	0.000445535	2.82858e+08	1.59353e+09	2.54211e+08	1.11346e+09	4.35096e+08	1.50904e+09
AFUA_7G04190	Ortholog(s) have methyltransferase activity, role in cellular response to biotic stimulus, filamentous growth, glucosylceramide biosynthetic process, pathogenesis and plasma membrane localization	545	6.32491	57	5759	29	29	0	519	58.9	6.87	33851	317499	11503	3999.12	0	316.485		0	1.11018	-1.04373	-1.3606	-1.00148	-1.17421	0.150799	-0.061753	-0.444241	-0.00213058	-0.231689	1.11018	0.958099	0.734971	0.998524	0.851637	0.988634	1	0.00389024	1	0.144009	0.0745424	0.260923	0.0008641	0.0166826	1.56856e+08	8.75441e+08	1.61396e+08	1.19112e+09	1.32205e+08	9.719e+08
AFUA_6G02870	Has domain(s) with predicted cell outer membrane, integral component of membrane localization	546	6.25644	58	4304	18	18	0	399	43.2	8.5	30255	277653	10252	3446.24	0	209.476	Phospho [T136(50); S140(100); T142(99.1); S144(98.9)]	4	1.06944	1.11842	1.06088	-1.05729	1.01442	0.0968521	0.161456	0.0852638	-0.0803758	0.0206595	1.06944	1.11842	1.06088	0.945811	1.01442	1	1	1	1	1	0.594019	0.327412	0.556432	0.911273	7.92431e+07	4.37676e+08	1.04889e+08	4.12559e+08	1.00965e+08	4.68067e+08
AFUA_5G13000	Ortholog(s) have phosphatidylinositol transporter activity	547	6.2549	62	3874	25	25	0	384	43	7.12	20440	222762	7241	2199.56	0	200.221	Phospho [S46(49.7); T48(49.7); S384(100)]	3	-2.22758	1.132	2.46478	1.7107	-1.02306	-1.15548	0.178876	1.30146	0.774586	-0.0328963	0.448917	1.132	2.46478	1.7107	0.977456	0.00128537	1	0.000692538	0.00250059	1	0.000742612	0.489335	0.000450655	0.893943	1.2478e+08	1.2565e+09	4.96691e+07	5.09781e+08	8.97957e+07	5.64063e+08
AFUA_3G01580	Putative glucose_methanol_choline (GMC) oxidoreductase	548	6.25344	46	8782	28	28	0	646	72.1	7.42	40485	533511	17339	5586.37	0	401.321	Phospho [S542(100)]	1	1.11751	1.21897	-1.06069	-1.08839	-1.15699	0.16029	0.285667	-0.0850038	-0.1222	-0.210381	1.11751	1.21897	0.942782	0.918785	0.864309	0.441177	1	1	1	1	0.0353582	0.237446	0.659837	0.199554	2.3845e+08	1.19607e+09	2.68817e+08	1.26866e+09	2.68201e+08	1.33662e+09
AFUA_1G05200	Eukaryotic translation initiation factor 3 subunit A	549	6.23839	55	11921	70	70	0	1051	120.2	9.39	62332	659246	22540	8679.86	0	686.837	Phospho [S689(100); S906(100); S937(100); S988(100); S1010(100); S1011(49.8); T1021(100); S1036(100)]; Met_loss [N_Term]	8	1.10969	1.04426	-1.40417	1.03755	-1.32137	0.150154	0.0624771	-0.489716	0.0531751	-0.40204	1.10969	1.04426	0.712165	1.03755	0.756788	0.765198	1	0.0113884	1	0.00481073	0.0574486	0.36787	0.00278855	0.000967051	3.24453e+08	2.01261e+09	1.90009e+08	2.82605e+09	1.57612e+08	2.23337e+09
AFUA_3G00840	FAD_dependant oxygenase	550	6.21053	54	5831	19	19	0	507	55	6.99	48434	396609	14112	4321.36	0	250.133		0	1.36513	1.14256	-1.07055	-1.11118	1.11606	0.449036	0.192269	-0.0983524	-0.152086	0.158414	1.36513	1.14256	0.934099	0.899948	1.11606	0.119999	0.0373058	1	0.437956	1	0.0269419	0.00358638	0.358481	0.174908	2.5133e+08	1.14473e+09	2.58806e+08	1.22549e+09	3.45731e+08	1.5627e+09
AFUA_1G12065	Ortholog(s) have structural constituent of ribosome activity and mitochondrial small ribosomal subunit localization	551	6.20198	73	1028	9	9	0	121	13.7	10.14	4402	58288.5	1860	558.03	0	55.008		0	1.11344	1.12732	-1.54195	-1.0222	-1.56118	0.155018	0.172902	-0.624752	-0.0316713	-0.642636	1.11344	1.12732	0.648531	0.978286	0.640542	1	1	0.00416462	1	0.0316331	0.249137	0.196156	0.00130093	0.0101643	1.49255e+08	1.29784e+08	4.39254e+07	2.00119e+08	1.62213e+08	1.44506e+08
AFUA_7G05400	Ortholog of A. niger CBS 513.88 : An07g02800, A. oryzae RIB40 : AO090005000380, Aspergillus wentii : Aspwe1_0286844, Aspergillus sydowii : Aspsy1_0093167 and Aspergillus terreus NIH2624 : ATET_06417	552	6.1989	55	4080	15	15	0	362	39.9	8.63	22359	287173	7126	2951.88	0	256.06	Phospho [S67(99.5); S69(100); T73(99.5); S74(99.5); T85(100); T118(100); S121(100); S124(100); S127(100); S130(99.3); T131(100); S152(100)]	12	1.26937	-1.29709	-1.28767	1.0599	1.27866	0.344114	-0.375278	-0.364759	0.0839244	0.354633	1.26937	0.770957	0.776598	1.0599	1.27866	0.0410658	0.505138	0.063042	1	0.565824	0.00706565	0.0947835	0.0114976	0.10033	3.92915e+07	5.20273e+08	2.57196e+07	6.69939e+08	4.06844e+07	6.6042e+08
AFUA_4G06960	Ortholog(s) have cytosol, nucleus localization	553	6.19871	63	3060	22	22	0	311	34.7	5.99	16273	166485	7226	2459.74	0	246.121	Phospho [S52(100); S150(50); T151(50)]; Acetyl [N_Term]; Met_loss+Acetyl [N_Term]	3	1.02948	-1.29535	-1.0684	1.01652	1.24817	0.0419176	-0.373344	-0.0954498	0.0236396	0.319812	1.02948	0.771991	0.93598	1.01652	1.24817	1	0.016411	1	1	0.725222	0.8044	0.00306347	0.305996	0.115967	1.51574e+08	5.5782e+08	1.53126e+08	5.95974e+08	1.54597e+08	5.74265e+08
AFUA_6G07550	Ortholog(s) have transcription regulatory region DNA binding activity, role in DNA methylation, chromatin silencing at telomere, histone H3_K9 methylation, regulation of growth and heterochromatin, nucleus localization	554	6.19155	60	2198	14	14	0	213	24.1	4.87	8785	97637.9	3529	1263.89	0	133.383	Phospho [S126(100); S138(100)]	2	1.0286	1.71579	-1.04627	1.09219	-1.74528	0.0406773	0.778871	-0.0652611	0.127223	-0.803455	1.0286	1.71579	0.955772	1.09219	0.572975	1	0.520232	1	1	0.48823	0.819022	0.202597	0.682494	0.196135	3.57366e+07	2.34998e+08	4.14254e+07	2.45873e+08	3.08291e+07	2.41719e+08
AFUA_6G13500	Ortholog of A. nidulans FGSC A4 : AN5446, A. niger CBS 513.88 : An08g08820, A. oryzae RIB40 : AO090103000340, Neosartorya fischeri NRRL 181 : NFIA_059450 and Aspergillus versicolor : Aspve1_0084095	555	6.15866	43	7462	23	23	0	521	52.7	4.89	40166	456275	17413	6752.52	0	483.924	Phospho [S110(100); S126(100); T224(50); S225(50); S233(100); S237(99.4); S250(100); S251(100); T405(100); S429(100); T459(100); S481(100)]	12	-5.59223	-1.18425	-1.48355	1.08183	-7.00555	-2.48342	-0.243976	-0.569052	0.113475	-2.8085	0.17882	0.844415	0.67406	1.08183	0.142744	4.47224e-05	0.0763158	0.0018261	1	1.59008e-05	5.55323e-05	0.00930963	0.000519573	2.23286e-05	4.13494e+08	1.57498e+09	3.50973e+08	2.33656e+09	9.35499e+07	2.81637e+08
AFUA_5G04240	Ortholog(s) have mRNA binding, protein domain specific binding, transcription regulatory region RNA binding activity	556	6.15827	40	11362	39	39	0	738	78.6	9.67	37964	1.03962e+06	21064	8417.07	0	521.45	Phospho [S404(100); S413(100); S415(100); S425(100); S432(100); S442(100); S461(100); S469(100); T471(100)]; Met_loss+Acetyl [N_Term]; Acetyl [N_Term]	9	-1.05291	-1.33851	-1.04279	1.04724	1.21909	-0.0743803	-0.420628	-0.0604425	0.0665936	0.285805	0.94975	0.747099	0.95897	1.04724	1.21909	1	0.00478284	1	1	0.0888302	0.482234	0.0010059	0.514011	0.0126941	4.29976e+07	3.26746e+08	1.15712e+08	3.40726e+08	1.15277e+08	3.10327e+08
AFUA_2G04820	Putative translation release factor eRF3	557	6.14922	52	8467	45	45	0	716	77.3	8.05	49754	525101	15759	5408.32	0	388.392	Phospho [S219(100); T227(95); S229(95); S232(50); S233(50); S237(33.3); S238(33.3); S240(99.3)]; Acetyl [N_Term]; Met_loss+Acetyl [N_Term]	8	1.07037	-1.01139	-1.14224	-1.06586	-1.05513	0.0981055	-0.016343	-0.191871	-0.0920181	-0.0774225	1.07037	0.988736	0.87547	0.938209	0.947749	1	1	0.0334813	0.188114	1	0.18996	0.646192	0.00321205	0.272882	4.59026e+08	1.42978e+09	4.58877e+08	1.63315e+09	3.33767e+08	1.53039e+09
AFUA_6G12500	Ortholog(s) have cytosol, mitochondrion, nucleus localization	558	6.14073	52	2598	10	10	0	220	23.7	8.38	17912	177154	6200	2059.02	0	144.684		0	-1.03741	1.06933	-1.05662	-1.0115	-1.17214	-0.0529884	0.0967014	-0.0794608	-0.0164917	-0.229151	0.963938	1.06933	0.946411	0.988634	0.853137	1	1	1	1	0.673302	0.614964	0.186106	0.227146	0.0771438	5.7064e+07	5.16047e+08	5.53087e+07	5.45267e+08	1.01337e+08	4.97437e+08
AFUA_2G03280	Calcium_responsive regulator ZipD	559	6.11054	57	1801	9	9	0	168	18.7	7.68	9740	132560	2746	1321.67	0	77.984	Acetyl [N_Term]; Phospho [S10(49.3); S11(49.3); S54(100); S58(100); S91(100)]; Met_loss+Acetyl [N_Term]	5	1.01159	-1.2581	1.08303	1.2145	1.37835	0.0166245	-0.331243	0.115072	0.28036	0.462939	1.01159	0.794852	1.08303	1.2145	1.37835	1	0.0837782	1	0.172267	0.136922	0.914365	0.0138755	0.337084	0.0316932	4.39034e+06	4.60424e+07	6.19553e+06	4.25126e+07	6.00444e+06	4.6576e+07
AFUA_7G04110	Ortholog(s) have alpha_1,4_glucosidase activity, role in polysaccharide biosynthetic process, protein N_linked glycosylation and endoplasmic reticulum lumen, glucosidase II complex localization	560	6.09461	61	5655	31	31	0	566	63.1	5.16	40000	398112	12147	3872.65	0	264.078		0	1.20815	-1.07986	-1.38668	1.23869	-1.06289	0.272801	-0.110846	-0.471636	0.308812	-0.087989	1.20815	0.926045	0.721146	1.23869	0.940833	1	1	0.0093159	0.118316	1	0.165914	0.273711	0.00219686	0.607398	1.24377e+08	5.61255e+08	1.6268e+08	7.78282e+08	1.38916e+08	6.78082e+08
AFUA_4G06240	Has domain(s) with predicted heme binding activity	561	6.09449	75	1032	10	9	0	127	14.5	5.39	2591	42942.3	1192	371.69	0	54.556		0	-1.26576	-1.27636	1.1783	1.12821	1.18817	-0.339999	-0.352033	0.236703	0.17403	0.248737	0.790042	0.783479	1.1783	1.12821	1.18817	0.0318011	0.0783716	0.0289062	1	0.620768	0.00540616	0.0137947	0.00342109	0.077204	2.52508e+07	3.29812e+08	1.56809e+07	2.79905e+08	2.27934e+07	2.60565e+08
AFUA_5G05490	Ortholog(s) have cytosol localization	562	6.0881	54	5344	26	26	0	474	54.2	6.43	31306	356485	11045	3950	0	335.386		0	1.40057	-1.04475	-1.23288	1.24289	1.18686	0.486019	-0.0631613	-0.302031	0.313698	0.247149	1.40057	0.957164	0.81111	1.24289	1.18686	0.368981	1	0.0109931	0.00107525	1	0.0896659	0.844172	0.00166013	0.513409	2.88357e+08	5.59919e+08	3.47354e+08	6.90313e+08	1.94059e+08	7.84209e+08
AFUA_4G09700	protein of unknown function	563	6.07674	65	2010	14	14	0	215	23.5	10.27	10198	173677	4715	1592.91	0	191.474	Phospho [T13(100); T44(100); T47(100); T60(100); S64(100); S65(100); S68(100); S84(100); T86(98.6); S87(100); S90(50); S91(50); S94(50); S96(50); S150(100); S153(100); S162(100)]; Met_loss [N_Term]	17	-1.34384	1.10607	1.5792	-1.26039	1.06244	-0.426366	0.145438	0.65919	-0.333872	0.087386	0.744134	1.10607	1.5792	0.793404	1.06244	1	1	0.637464	1	1	0.300322	0.702458	0.210105	0.717009	3.10589e+07	1.52557e+07	1.69201e+07	9.66042e+06	2.78021e+07	1.13523e+07
AFUA_2G10070	Putative carbamoyl_phosphate synthetase, large subunit	564	6.06897	56	12734	57	55	0	1175	129.1	6.21	84596	790357	27880	9345.39	0	629.126		0	-1.06769	1.09499	1.222	-1.13113	1.04524	-0.0944992	0.130914	0.28925	-0.177763	0.0638366	0.936597	1.09499	1.222	0.884073	1.04524	1	1	0.048172	0.351326	1	0.445076	0.206221	0.00696687	0.653469	2.78197e+08	2.79056e+09	2.19069e+08	2.28359e+09	2.73371e+08	2.61363e+09
AFUA_2G08360	Orotidine 5'_monophosphate decarboxylase	565	6.05198	55	3059	19	19	0	278	30.2	6.7	15706	192723	5286	1902.74	0	118.738		0	-1.07745	1.01799	1.04491	-1.06697	-1.04969	-0.107616	0.0257206	0.0633765	-0.0935245	-0.0699605	0.92812	1.01799	1.04491	0.93723	0.952664	1	1	1	1	1	0.294969	0.703606	0.406824	0.459622	1.39862e+08	5.20441e+08	9.41731e+07	4.98074e+08	1.15134e+08	4.83032e+08
AFUA_5G09580	Conidial hydrophobin	566	6.04906	70	1374	6	6	0	159	16.2	5.14	19127	138877	4464	1362.01	0	90.044		0	-1.08514	-3.8122	1.62118	2.39273	5.69537	-0.117877	-1.93062	0.697045	1.25866	2.50979	0.921543	0.262316	1.62118	2.39273	5.69537	1	0.0952934	0.480635	0.23788	0.000203996	0.530853	0.0919878	0.167512	0.000255994	1.16693e+07	1.07483e+08	5.34296e+06	6.62994e+07	1.57422e+07	9.90505e+07
AFUA_8G05330	Putative methylenetetrahydrofolate dehydrogenase	567	6.00443	62	2886	19	19	0	298	33	6.54	17086	174926	5222	1907.04	0	158.632	Acetyl [N_Term]; Met_loss+Acetyl [N_Term]	0	-1.34522	-1.07609	1.15811	1.07013	-1.07943	-0.427844	-0.105794	0.211778	0.0977854	-0.110272	0.743372	0.929293	1.15811	1.07013	0.926413	0.291897	1	0.469388	1	1	0.0624432	0.258285	0.0497029	0.582386	1.24436e+08	6.4719e+08	9.38092e+07	5.58831e+08	1.0339e+08	4.81103e+08
AFUA_2G01920	Ortholog(s) have cytosol localization	568	5.97819	58	6844	37	36	0	664	74.2	7.2	48226	440214	14992	4954.43	0	394.44	Acetyl [N_Term]; Phospho [S3(99.6); S23(100)]; Met_loss [N_Term]; Met_loss+Acetyl [N_Term]	2	-1.10054	-1.10117	-1.07912	1.01107	-1.0785	-0.138214	-0.139037	-0.109853	0.0158846	-0.10903	0.908643	0.908125	0.926682	1.01107	0.927211	1	1	1	1	1	0.127665	0.0779366	0.170903	0.166767	1.26121e+08	9.22829e+08	1.35653e+08	9.95841e+08	1.16892e+08	8.38522e+08
AFUA_2G14905	Ortholog(s) have role in mitochondrial respiratory chain complex I assembly	569	5.97708	49	1293	8	8	0	106	12.2	7.96	3365	56033.9	1268	492.16	0	38.555	Met_loss [N_Term]	0	1.18014	1.06554	-1.63783	1.11136	-1.47878	0.238957	0.0915825	-0.711782	0.152329	-0.564407	1.18014	1.06554	0.610566	1.11136	0.676233	0.879675	1	0.0106551	1	0.00573293	0.105102	0.32704	0.00379204	0.00161785	3.82734e+07	1.76062e+08	4.55712e+07	2.88359e+08	3.30161e+07	2.07778e+08
AFUA_3G09030	Ortholog(s) have translation activator activity, role in aerobic respiration, penicillin biosynthetic process, positive regulation of mitochondrial translation and mitochondrial matrix localization	570	5.96294	47	3933	15	15	0	310	34.9	4.65	26703	289662	9220	2743.82	0	201.105		0	1.13407	1.32427	-1.03864	-1.17989	-1.21283	0.181506	0.405193	-0.054691	-0.238658	-0.278378	1.13407	1.32427	0.962801	0.847533	0.824517	1	0.263344	1	0.638112	1	0.400693	0.0533525	0.668786	0.22767	1.3233e+08	6.84469e+08	1.24502e+08	7.10914e+08	1.72067e+08	7.76233e+08
AFUA_6G07540	Ortholog(s) have chaperonin_containing T_complex localization	571	5.95195	61	5347	39	38	1	548	59.8	5.52	23369	267456	8492	3195.12	0	323.481		0	-1.42294	-1.04774	-1.02991	-1.18527	-1.39873	-0.508874	-0.0672758	-0.0425228	-0.245215	-0.484121	0.702771	0.954439	0.970956	0.84369	0.714933	0.0102876	1	1	0.0742128	0.0129345	0.00261754	0.25477	0.451721	0.00313093	1.96954e+08	1.2609e+09	2.22148e+08	1.29862e+09	1.92089e+08	8.86127e+08
AFUA_5G12260	Putative disulfide isomerase	572	5.94946	60	3649	23	23	0	368	40.2	6.44	19793	214988	6376	2336.02	0	168.118		0	1.10337	-1.21088	1.14875	1.25953	1.53478	0.141915	-0.276054	0.200067	0.332886	0.618036	1.10337	0.825847	1.14875	1.25953	1.53478	1	0.0203272	1	0.488076	0.0470382	0.456536	0.0028057	0.211987	0.0145356	5.69227e+07	4.04502e+08	6.10165e+07	3.52123e+08	8.46818e+07	4.46315e+08
AFUA_2G00720	Putative aldehyde dehydrogenase (NAD+)	573	5.94919	50	5854	30	28	2	492	51.9	5.81	36734	355122	10545	3418.94	0	258.719	Phospho [S236(100)]	1	1.32291	-1.0442	-1.44125	1.0327	-1.04333	0.403717	-0.062403	-0.527319	0.0464208	-0.0611992	1.32291	0.957668	0.693843	1.0327	0.958467	0.314971	1	0.803296	1	1	0.0635796	0.851166	0.211797	0.710851	2.36338e+08	9.29934e+08	2.17768e+08	1.34027e+09	2.48483e+08	1.23022e+09
AFUA_6G12480	NGG1 interacting factor	574	5.92574	67	3467	18	18	0	392	42	6.54	22735	209337	8204	2804.66	0	239.885		0	-1.11224	-1.2368	-1.47134	1.02722	-1.32315	-0.153464	-0.306617	-0.557126	0.0387397	-0.403973	0.899089	0.808536	0.679655	1.02722	0.755774	1	0.076362	0.0460437	1	0.0181048	0.375991	0.0117069	0.0128261	0.00365693	6.36679e+07	4.33941e+08	6.90792e+07	6.38473e+08	5.08169e+07	3.90152e+08
AFUA_6G07640	Has domain(s) with predicted ATP binding, aminoacyl_tRNA ligase activity, lysine_tRNA ligase activity, nucleic acid binding activity, role in lysyl_tRNA aminoacylation, tRNA aminoacylation for protein translation and cytoplasm localization	575	5.92326	51	7015	34	34	0	604	68.9	6.06	28028	371253	10127	3593.94	0	307.993	Phospho [S61(98.3)]	1	-1.12161	-1.24871	1.05137	-1.08559	1.17051	-0.165571	-0.320437	0.0722656	-0.118476	0.227132	0.891576	0.800827	1.05137	0.92116	1.17051	0.289182	0.0371376	1	0.107768	0.330554	0.0239401	0.00595014	0.0710407	0.0375396	6.32371e+08	3.20305e+09	4.94268e+08	3.04656e+09	5.1894e+08	2.85576e+09
AFUA_5G11000	Ortholog(s) have U2 snRNP, cytosol, spliceosomal complex localization	576	5.88063	43	3460	10	10	0	253	28.8	8.29	30792	285294	7048	2855.14	0	101.99	Phospho [S245(100)]	1	1.02707	1.23166	-1.17467	-1.01348	-1.40866	0.0385345	0.300601	-0.232254	-0.0193206	-0.49432	1.02707	1.23166	0.851304	0.986697	0.709896	1	0.172378	0.288213	1	0.00829965	0.183516	0.0259085	0.0334693	0.00205134	1.65878e+07	1.7353e+08	1.02354e+07	2.0384e+08	1.31875e+07	1.78227e+08
AFUA_2G08520	Ortholog(s) have structural constituent of ribosome activity and mitochondrial large ribosomal subunit localization	577	5.82794	59	1294	8	8	0	131	14.3	10.14	8407	79260.5	2188	754.91	0	60.405		0	1.22816	1.45134	-1.49657	-1.10051	-1.76852	0.296503	0.53739	-0.581657	-0.138171	-0.822543	1.22816	1.45134	0.668196	0.90867	0.565444	0.0889422	0.0028899	0.0026709	0.797923	0.000508345	0.0131858	0.000776501	0.000776774	0.000209068	1.20637e+07	7.54264e+07	2.14561e+07	1.12881e+08	2.12819e+07	9.2636e+07
AFUA_3G13400	Putative nucleolar protein	578	5.80887	52	6602	24	24	0	591	64.5	7.61	83820	531780	20836	7901.8	0	458.329	Phospho [S439(100); S465(100); S474(100)]	3	-1.2106	-1.00046	-1.11969	-1.15952	-1.35489	-0.275728	-0.000660597	-0.163106	-0.213522	-0.438173	0.826034	0.999542	0.8931	0.862429	0.738069	1	1	0.686456	0.353894	0.616862	0.193648	0.996776	0.0559825	0.135146	6.68669e+07	5.15789e+08	7.56018e+07	5.77526e+08	8.2156e+07	4.26059e+08
AFUA_2G15000	Ortholog(s) have stretch_activated, cation_selective, calcium channel activity, role in calcium ion transmembrane transport, cell volume homeostasis, cellular calcium ion homeostasis and perinuclear endoplasmic reticulum localization	579	5.78011	54	10158	62	62	0	949	106.4	7.01	43304	658246	19387	7773.74	0	742.634	Phospho [S2(100); T3(100); S28(100); S30(100); S64(100); S66(100); S89(100); S91(100); T92(100); S100(100); S104(100); S113(100); S353(100); T355(50); T357(100); T753(98.2); S756(100); S774(100); S791(99.5); S862(100); S864(100); S879(50.3); T880(50.3); S882(100); S887(100); S889(100); S890(100); S923(50); T927(100); S929(100); S934(97.6); T935(50); S940(100); T947(100)]; Met_loss+Acetyl [N_Term]…	34	1.04715	1.97832	3.13506	1.0213	1.65942	0.0664647	0.984278	1.6485	0.0304	0.730682	1.04715	1.97832	3.13506	1.0213	1.65942	1	0.47468	6.73426e-06	1	0.46469	0.69828	0.233609	5.5507e-06	0.16977	1.67299e+08	4.05642e+08	9.6726e+07	1.29389e+08	1.89164e+08	4.24767e+08
AFUA_2G11940	Adenylosuccinate lyase	580	5.73913	60	4620	31	30	1	483	54.7	6.55	26842	267747	9148	2823.02	0	262.015	Met_loss+Acetyl [N_Term]	0	-1.00974	-1.0195	-1.00358	1.0209	1.00607	-0.0139849	-0.02786	-0.00515021	0.0298362	0.00872494	0.990353	0.980874	0.996437	1.0209	1.00607	1	1	1	1	1	0.670836	0.801769	0.922528	0.932371	1.63609e+08	7.97724e+08	1.53898e+08	8.00577e+08	1.34269e+08	7.90029e+08
AFUA_6G11390	GPI_anchored 1,3_beta_glucanosyltransferase	581	5.71358	45	6031	19	19	0	475	51.7	4.82	47533	329465	13013	4354.01	0	210.327		0	1.59627	2.01843	1.35951	-1.5313	1.07516	0.674704	1.01324	0.443086	-0.614755	0.104554	1.59627	2.01843	1.35951	0.653041	1.07516	0.255185	0.0152146	0.337135	0.307501	1	0.0860873	0.00770797	0.0746898	0.713082	3.19702e+08	1.86392e+09	2.07707e+08	1.37102e+09	5.13099e+08	2.97532e+09
AFUA_1G11860	Ortholog(s) have mitochondrion targeting sequence binding, protein channel activity	582	5.70266	38	2146	6	6	0	143	16.1	4.37	9331	124088	4070	1332.15	0	86.901		0	1.01229	1.12411	-1.10876	1.01088	-1.23123	0.0176271	0.168782	-0.148949	0.0156158	-0.300103	1.01229	1.12411	0.901908	1.01088	0.812194	1	1	1	1	0.0436577	0.863989	0.102265	0.256009	0.00655091	4.41895e+07	3.48844e+08	6.33052e+07	3.86785e+08	4.20026e+07	3.53133e+08
AFUA_3G10800	Ortholog of A. nidulans FGSC A4 : AN4908, A. niger CBS 513.88 : An02g06530, A. oryzae RIB40 : AO090003000629, Aspergillus wentii : Aspwe1_0036953 and Aspergillus sydowii : Aspsy1_0043015	583	5.69897	53	13527	72	72	0	1258	139.8	6.2	72795	861740	24478	9212.6	0	700.696	Phospho [S265(95.5); T268(99.8); S627(100); S887(99.2); S903(100); S1219(100)]	6	1.02514	1.02126	-1.55073	-1.04843	-1.54487	0.0358141	0.0303508	-0.632947	-0.0682366	-0.627484	1.02514	1.02126	0.644858	0.953803	0.647304	1	1	0.00254108	1	0.00554699	0.751712	0.620394	0.000804184	0.00174033	3.63373e+08	1.01155e+09	4.48458e+08	1.56864e+09	2.60199e+08	1.03697e+09
AFUA_3G13070	Has domain(s) with predicted DNA binding, zinc ion binding activity	584	5.69231	50	2960	12	12	0	260	29.4	8.98	13499	270627	7064	3315.7	0	286.831	Phospho [S139(100); S141(100); T147(100); S184(100); T186(100)]	5	2.41691	2.25927	-1.40899	1.38826	-1.31709	1.27316	1.17586	-0.494664	0.473274	-0.397355	2.41691	2.25927	0.709727	1.38826	0.759249	0.40367	0.221226	0.307036	0.0810915	1	0.256969	0.130065	0.0759399	0.615951	1.60095e+08	2.38382e+07	1.2995e+07	3.35878e+07	2.78014e+07	5.76147e+07
AFUA_1G04850	Ortholog(s) have ATP_dependent microtubule motor activity, plus_end_directed activity	585	5.69064	43	1244	7	7	0	94	11.1	6.67	2820	59133.3	1393	524.09	0	63.701		0	1.22258	-1.10206	-1.02135	1.0513	1.3192	0.289933	-0.140204	-0.0304726	0.0721797	0.399664	1.22258	0.907391	0.9791	1.0513	1.3192	0.881351	1	1	1	0.345694	0.127766	0.439689	0.850639	0.0690809	6.59336e+07	2.41166e+08	6.72347e+07	2.46314e+08	7.56463e+07	2.94845e+08
AFUA_4G10540	Ortholog(s) have TFIID_class transcription factor binding, chromatin binding, core promoter binding, lysine_acetylated histone binding activity	586	5.6899	50	9468	37	37	0	832	91.7	5.87	44932	537115	23817	8275.47	0	528.178	Phospho [T3(100); S70(100); S84(93.6); T86(48.2); T109(100); T111(100); S116(100); S137(99.2); T138(99.1); S145(100); S152(100); S162(33.2); S163(33.2); S164(99.5); S225(100); S253(100); T263(100); T268(100); S445(100); T642(100)]; Acetyl [N_Term]; Met_loss [N_Term]; Met_loss+Acetyl [N_Term]	20	1.34333	1.02337	-1.04715	-1.15232	1.25355	0.425815	0.0333222	-0.0664722	-0.204536	0.32602	1.34333	1.02337	0.95497	0.867818	1.25355	0.0168492	1	1	0.1628	0.0127613	0.00358731	0.213876	0.345304	0.00208022	1.53336e+08	4.82354e+08	1.67483e+08	5.05099e+08	1.2583e+08	6.47962e+08
AFUA_6G08310	Putative proteosome component	587	5.67951	47	4169	16	16	0	345	38.6	7.28	24649	229312	7258	2666.63	0	167.634		0	-1.1012	-1.14501	-1.06244	-1.00388	-1.02178	-0.139073	-0.195363	-0.0873796	-0.00558646	-0.0310898	0.908103	0.873353	0.941231	0.996135	0.978681	1	1	1	1	1	0.309262	0.141088	0.368808	0.83407	2.79142e+08	1.32312e+09	2.37962e+08	1.40574e+09	2.09558e+08	1.20153e+09
AFUA_6G02910	Mitochondrial bifunctional enzyme with N_acetyl_gamma_glutamyl_phosphate reductase and acetylglutamate kinase activity, catalyzes the second and third step in arginine biosynthesis	588	5.67841	48	10718	49	48	1	906	99.4	8.15	64096	725884	21498	7697.89	0	561.872		0	-1.07315	-1.13116	1.52203	1.04821	1.60431	-0.10185	-0.177809	0.605996	0.0679323	0.681954	0.931837	0.884045	1.52203	1.04821	1.60431	1	0.52201	0.00082747	1	0.0126316	0.324313	0.0464089	0.000250721	0.00430708	6.18917e+08	3.468e+09	3.35064e+08	2.27854e+09	5.19533e+08	3.23161e+09
AFUA_1G12590	La protein homolog	589	5.67427	52	4343	21	21	0	398	44.5	7.9	20236	330095	10653	3633.18	0	288.08	Phospho [S140(49.6); S141(49.6)]	2	1.18199	1.13859	-1.54181	-1.07428	-1.48521	0.241215	0.187253	-0.624629	-0.103367	-0.570668	1.18199	1.13859	0.648586	0.930858	0.673305	0.166572	0.838901	0.0012967	1	0.011042	0.0200898	0.0785434	0.00040498	0.00315064	1.44088e+08	4.2692e+08	8.48132e+07	6.58232e+08	9.00763e+07	5.04615e+08
AFUA_1G09180	Has domain(s) with predicted role in histone modification, transcription elongation from RNA polymerase II promoter and Cdc73/Paf1 complex localization	590	5.66934	44	6043	20	20	0	469	51.7	4.5	32043	495041	15128	5831.84	0	383.275	Phospho [S3(100); S4(99.7); S23(100); S27(100); S30(100); S82(100); T368(100); S395(100); S438(100); S444(100); S449(50); T451(100)]; Met_loss+Acetyl [N_Term]; Acetyl [N_Term]	12	1.31317	1.15537	1.15451	-1.25137	1.31219	0.393055	0.208355	0.207277	-0.323507	0.391976	1.31317	1.15537	1.15451	0.799125	1.31219	1	1	1	0.879779	1	0.465426	0.298421	0.195652	0.473505	5.90797e+06	2.26327e+07	8.78773e+06	1.96038e+07	1.15003e+07	2.97206e+07
AFUA_4G07130	Diphosphomevalonate decarboxylase	591	5.66931	56	4090	19	19	0	404	43.1	6.01	31077	242004	8991	3055.85	0	196.113		0	-1.01007	1.08224	-1.18554	-1.02983	-1.29595	-0.0144497	0.114014	-0.245549	-0.0424068	-0.374013	0.990034	1.08224	0.843495	0.971034	0.771633	1	1	0.271772	1	0.14649	0.874496	0.31852	0.0333667	0.0273945	4.78594e+07	5.66171e+08	5.70161e+07	6.71221e+08	5.23822e+07	5.60529e+08
AFUA_6G12630	Ortholog(s) have aminoacyl_tRNA editing activity, leucine_tRNA ligase activity, role in leucyl_tRNA aminoacylation, regulation of TOR signaling and cytosol localization	592	5.66713	57	11205	74	72	2	1127	127.1	6.74	49442	585676	18479	6335.05	0	571.23		0	-1.03798	-1.08708	-1.22705	-1.04573	-1.17163	-0.0537821	-0.120459	-0.295197	-0.0645096	-0.228521	0.963407	0.919895	0.814961	0.95627	0.85351	1	1	0.010129	1	0.438676	0.508901	0.0848897	0.00149502	0.0501233	4.4476e+08	2.47107e+09	5.87805e+08	3.03213e+09	3.66646e+08	2.38064e+09
AFUA_2G09090	Ortholog(s) have role in mitochondrion inheritance, negative regulation of proteolysis, protein folding, replicative cell aging and mitochondrial inner membrane, peroxisomal importomer complex, plasma membrane localization	593	5.65788	53	3320	19	19	0	311	34.3	10.02	21923	218078	6591	2289.14	0	164.29	Phospho [S265(100)]	1	1.05873	-1.04371	-1.06844	-1.03905	1.03422	0.0823343	-0.0617263	-0.0955108	-0.0552612	0.0485499	1.05873	0.958117	0.935941	0.96242	1.03422	1	1	1	1	1	0.60973	0.454066	0.292588	0.755161	5.15157e+07	4.59121e+08	3.10008e+07	4.90545e+08	3.52168e+07	4.86085e+08
AFUA_1G06170	Ortholog(s) have role in positive regulation of RNA polymerase II transcriptional preinitiation complex assembly, proteasome regulatory particle assembly, ubiquitin_dependent protein catabolic process	594	5.64414	62	4224	28	28	0	464	51.7	4.97	29772	312597	9643	3172.92	0	370.452	Phospho [S2(99.7); S60(99.2)]; Met_loss+Acetyl [N_Term]	2	-1.02448	-1.12625	-1.01579	1.08157	1.08225	-0.0348981	-0.171529	-0.0226011	0.113129	0.11403	0.976101	0.887901	0.984456	1.08157	1.08225	1	0.223675	1	1	1	0.61543	0.0191834	0.618235	0.170355	5.52668e+07	4.65141e+08	5.47453e+07	4.72486e+08	5.74025e+07	4.54025e+08
AFUA_3G07790	Argininosuccinate lyase	595	5.64349	57	4594	26	26	0	464	51.8	6.28	38070	329329	11012	3565.85	0	273.457		0	-1.00263	-1.09793	1.27164	-1.15257	1.39251	-0.00378503	-0.134784	0.346693	-0.204856	0.477692	0.99738	0.910806	1.27164	0.867625	1.39251	1	0.668351	0.0333833	0.452881	0.00930479	0.961562	0.0450416	0.00578688	0.00222241	1.46953e+08	8.9569e+08	1.04819e+08	7.04356e+08	1.24759e+08	8.93343e+08
AFUA_2G10380	Has domain(s) with predicted translation initiation factor activity and eukaryotic translation initiation factor 3 complex localization	596	5.63983	46	5836	23	23	0	476	54.7	5.34	41148	371515	14838	4514.4	0	314.768	Phospho [S17(100); S39(100)]	2	1.05988	-1.10451	-1.41771	-1.02871	-1.21105	0.083904	-0.143407	-0.503566	-0.0408346	-0.276256	1.05988	0.905379	0.705361	0.972092	0.825731	1	1	0.000154828	1	0.612166	0.48721	0.0987023	3.89832e-05	0.0845571	2.63176e+08	5.78747e+08	4.24725e+08	8.20498e+08	2.39647e+08	6.13404e+08
AFUA_5G12690	Ortholog(s) have glycerone kinase activity, role in glycerol catabolic process and cytosol localization	597	5.63797	56	5940	27	27	0	590	62	6.23	38781	374385	11360	4021.07	0	278.168		0	1.0456	-1.44166	-1.48809	1.16751	1.01297	0.06433	-0.527731	-0.573465	0.223436	0.0185953	1.0456	0.693645	0.672001	1.16751	1.01297	1	0.0108549	0.00338198	0.123965	1	0.459655	0.00286424	0.000969725	0.856836	2.04858e+08	1.03119e+09	2.68992e+08	1.53451e+09	2.0147e+08	1.07821e+09
AFUA_2G15760	Ortholog(s) have ATP binding, magnesium ion binding, ubiquitin activating enzyme activity, role in protein ubiquitination and cytosol, nucleus localization	598	5.63762	62	9393	49	49	0	1033	115.1	5.25	53467	584948	23255	7427.07	0	617.972		0	-1.16701	-1.26721	-1.13074	1.02	-1.04133	-0.222815	-0.341658	-0.177263	0.0285637	-0.0584204	0.856892	0.789134	0.884379	1.02	0.960315	0.168932	0.00549921	0.0398526	1	1	0.0188204	0.000939423	0.00353219	0.438433	1.4082e+09	1.66925e+09	2.3473e+08	1.88748e+09	1.77795e+08	1.43037e+09
AFUA_2G13110	Cytochrome c	599	5.626	29	4559	12	12	0	235	26.3	10.04	23437	271797	7522	2540.42	0	110.606	Phospho [T104(50); S106(50)]	2	1.17226	1.26537	-3.66122	-1.07341	-3.95203	0.229295	0.339563	-1.87233	-0.102206	-1.98259	1.17226	1.26537	0.273133	0.931608	0.253035	1	0.0452257	3.14926e-05	1	4.02831e-05	0.138236	0.00767848	2.94822e-05	3.99325e-05	9.22613e+07	9.86368e+08	2.98802e+08	3.61131e+09	8.55854e+07	1.15628e+09
AFUA_2G14970	Gamma_butyrobetaine hydroxylase subfamily protein	600	5.60248	50	5412	26	26	0	483	56.7	8.29	19813	268712	9044	2819.72	0	215.827		0	-1.05743	-1.17044	-1.24632	1.00743	-1.12598	-0.0805574	-0.227052	-0.317671	0.0106743	-0.171176	0.945692	0.854379	0.802364	1.00743	0.888119	1	0.368447	0.114749	1	1	0.452916	0.0418284	0.0182262	0.13159	2.32407e+08	4.89191e+08	1.37497e+08	6.09687e+08	1.16575e+08	4.62624e+08
AFUA_5G07780	Putative squalene monooxygenase	601	5.59834	55	4896	23	23	0	481	52.6	8.68	18781	232329	8218	3421.19	0	308.504	Phospho [S15(100)]	1	-1.02415	-1.67717	-1.75969	-1.22858	-1.07455	-0.0344335	-0.746025	-0.815318	-0.296995	-0.103727	0.976415	0.596244	0.568283	0.813946	0.930626	1	0.00696676	0.209272	0.120262	1	0.948298	0.00259869	0.0853117	0.601621	9.38481e+07	7.29954e+08	7.25365e+08	1.28449e+09	2.14215e+08	7.12738e+08
AFUA_2G17820	Has domain(s) with predicted O_methyltransferase activity	602	5.59634	48	4582	17	17	0	393	44.3	5.59	17723	378346	10405	3366.81	0	152.868		0	-2.76138	-2.34442	1.40462	-1.14875	1.19253	-1.46539	-1.22923	0.490181	-0.20007	0.254023	0.362138	0.426545	1.40462	0.870508	1.19253	0.109204	0.110508	1	1	1	0.080013	0.0679199	0.308764	0.786221	5.32982e+08	6.09543e+08	4.16717e+08	4.33956e+08	1.3812e+08	2.20739e+08
AFUA_5G03690	Ortholog(s) have phosphatidylinositol transporter activity	603	5.5825	58	4081	22	22	0	424	46.1	4.84	30148	259640	9906	3329.81	0	268.786	Phospho [S2(100); T14(99.3); S18(100); S398(100); S402(100)]; Met_loss [N_Term]	5	1.09451	1.31498	1.21332	1.00436	1.00989	0.130279	0.395039	0.278959	0.00626981	0.0141988	1.09451	1.31498	1.21332	1.00436	1.00989	1	0.613775	0.393297	1	1	0.443686	0.121232	0.0548568	0.949809	1.21723e+08	7.41323e+08	1.02418e+08	6.10988e+08	1.27144e+08	8.11382e+08
AFUA_5G09450	Ortholog(s) have intracellular localization	604	5.57583	31	6691	13	13	0	372	42.3	5.45	30499	501525	8773	3913.26	0	157.072	Phospho [S350(100); S353(99.8); S364(100); S367(100)]	4	1.06909	1.07509	1.04154	1.02676	1.03573	0.0963869	0.10446	0.0587157	0.0380985	0.0506422	1.06909	1.07509	1.04154	1.02676	1.03573	1	1	1	1	1	0.220311	0.311347	0.555324	0.484345	2.54742e+07	2.82144e+08	5.38754e+07	2.70892e+08	4.43045e+07	3.01638e+08
AFUA_8G04090	Putative choline oxidase	605	5.55827	62	4859	28	28	0	542	60.1	6.84	35281	335281	11203	3718.27	0	341.405		0	-1.11341	-1.07317	1.53907	1.04378	1.48345	-0.154991	-0.101884	0.622062	0.0618181	0.568955	0.898138	0.931815	1.53907	1.04378	1.48345	1	1	9.1861e-05	1	0.0721497	0.255455	0.137077	2.85716e-05	0.020525	1.15385e+08	9.57731e+08	6.6053e+07	6.22278e+08	8.08969e+07	8.60175e+08
AFUA_3G13820	Putative HET_C2 protein	606	5.51667	67	1655	16	16	0	201	22.2	6.95	8764	110847	3447	1218.88	0	115.86	Acetyl [N_Term]; Met_loss+Acetyl [N_Term]	0	-1.37196	-1.37828	-1.00983	-1.01849	-1.00519	-0.456234	-0.462869	-0.0141067	-0.0264353	-0.00747181	0.728886	0.725542	0.99027	0.981843	0.994834	0.157511	0.11043	1	1	1	0.035931	0.0255573	0.905274	0.968218	1.5355e+08	8.32957e+08	1.58772e+07	8.41142e+08	1.75731e+07	6.07131e+08
AFUA_7G06080	Putative methyltransferase	607	5.51196	55	2766	12	12	0	276	30.5	6.02	19194	169218	6024	2011.25	0	153.372	Phospho [S6(50); T8(50); S72(100); S74(100)]	4	-1.459	-1.28853	6.10923	1.05426	5.39542	-0.544979	-0.365721	2.61099	0.0762256	2.43173	0.685402	0.776081	6.10923	1.05426	5.39542	0.000111356	0.149121	6.46448e-08	1	3.3466e-06	3.03433e-05	0.0272684	8.43935e-08	4.06902e-06	5.80966e+08	2.44408e+09	6.57253e+07	4.00063e+08	3.94557e+08	1.67517e+09
AFUA_8G07170	Ortholog(s) have extracellular region localization	608	5.51191	74	2026	24	24	0	272	31.5	8.6	10610	129651	3652	1267.17	0	229.668	Phospho [S259(100)]	1	11.096	2.17445	-2.25571	1.3493	2.26222	3.47197	1.12065	-1.17358	0.432213	1.17774	11.096	2.17445	0.44332	1.3493	2.26222	2.97236e-06	0.00177403	0.00121974	0.0251471	0.000197626	5.15997e-06	0.000994036	0.000715729	0.000116376	2.86573e+07	1.00381e+08	3.97059e+07	2.26431e+08	4.06682e+08	1.11383e+09
AFUA_2G14370	Protein of unknown function identified by mass spectrometry	609	5.51116	50	2469	13	13	0	224	25.4	8.92	15572	171678	4820	1861.32	0	130.854		0	-1.01169	1.03547	-1.15108	-1.02862	-1.20583	-0.0167635	0.0502803	-0.202983	-0.040716	-0.270026	0.988448	1.03547	0.868753	0.972172	0.829304	1	1	1	1	0.27651	0.876911	0.646423	0.151762	0.0373324	8.03534e+07	6.00119e+08	5.72741e+07	6.90782e+08	6.63456e+07	5.93186e+08
AFUA_5G14210	Glucose_repressible gene	610	5.50957	64	594	4	4	0	69	7.4	7.58	4764	51293.1	1534	546.8	0	53.828	Phospho [S43(100)]	1	1.97687	2.11072	2.30196	-1.11567	2.15599	0.983218	1.07773	1.20287	-0.157915	1.10835	1.97687	2.11072	2.30196	0.89632	2.15599	0.292396	0.0207619	0.160349	1	0.168111	0.143745	0.0111879	0.096439	0.0931627	3.51967e+07	1.45069e+08	1.38452e+07	6.30196e+07	3.95232e+07	2.86782e+08
AFUA_1G05450	Parvulin_like peptidyl_prolyl cis_trans isomerase	611	5.50543	67	1060	9	9	0	129	14	9.51	4077	56007.1	1539	621.63	0	55.414		0	1.03348	-1.28512	-1.53908	1.19407	-1.15881	0.0475143	-0.361902	-0.622064	0.255891	-0.212648	1.03348	0.778138	0.649741	1.19407	0.862952	1	0.241234	0.00599056	0.109523	1	0.744859	0.0436515	0.00186326	0.282998	2.43042e+07	1.77864e+08	2.80168e+07	2.73746e+08	1.60935e+07	1.83819e+08
AFUA_1G09330	Ortholog(s) have sequence_specific DNA binding activity and role in cytoplasmic translational initiation	612	5.50435	60	3165	17	17	0	345	37.2	4.88	25772	178916	6296	2171.88	0	148.132	Phospho [S340(100)]	1	-1.01145	1.04599	-1.23967	1.01439	-1.31152	-0.0164206	0.0648626	-0.309953	0.0206097	-0.391237	0.988683	1.04599	0.806668	1.01439	0.762476	1	1	0.00353479	1	0.108248	0.884207	0.295323	0.00054781	0.0211753	9.96424e+07	4.63291e+08	1.26713e+08	5.74327e+08	1.36385e+08	4.58048e+08
AFUA_6G06580	Ortholog(s) have phosphomannomutase activity, role in establishment or maintenance of cell polarity, protein targeting to ER and cytosol, nucleus localization	613	5.49948	48	3082	16	16	0	269	30.6	5.67	17253	191868	5934	1885.25	0	181.094		0	-1.23812	-1.28701	1.02666	1.09769	1.06721	-0.308148	-0.364026	0.037961	0.134472	0.0938382	0.807678	0.776993	1.02666	1.09769	1.06721	0.387526	0.126982	1	1	0.569154	0.0597078	0.0231123	0.796784	0.0267042	4.66955e+07	5.92383e+08	6.18427e+07	5.76999e+08	5.38247e+07	4.78454e+08
AFUA_4G06140	Ortholog(s) have dipeptidyl_peptidase activity and cytoplasm, nucleus localization	614	5.49538	57	7520	49	49	0	780	87.2	6.68	46761	499383	16420	5390	0	640.595		0	-1.52754	-1.72586	1.56283	-1.52377	1.76574	-0.611206	-0.787317	0.644162	-0.607642	0.820273	0.654649	0.57942	1.56283	0.656268	1.76574	0.541148	0.170501	0.109931	0.346788	0.556219	0.165376	0.067119	0.0354067	0.228126	4.60553e+08	1.55848e+09	2.2842e+08	9.97215e+08	2.36735e+08	1.02026e+09
AFUA_7G01480	Ortholog(s) have translation initiation factor activity, role in translational initiation and cytosol, nucleus localization	615	5.48361	42	3251	13	13	0	249	28	6	11337	165062	5676	2406.54	0	148.662	Phospho [S240(99)]	1	-1.05694	-1.07668	-1.17336	1.07557	-1.15185	-0.0798997	-0.106592	-0.23064	0.105099	-0.203948	0.946123	0.92878	0.852257	1.07557	0.868171	1	0.16505	0.0378083	0.769304	0.0479089	0.199849	0.00879647	0.00436006	0.00488547	1.17046e+08	4.92218e+08	1.58366e+08	5.77547e+08	1.29664e+08	4.65699e+08
AFUA_8G01670	Putative bifunctional catalase_peroxidase	616	5.47462	62	6702	41	41	0	759	83.7	6.58	38307	433541	15528	4927.85	0	454.689	Met_loss [N_Term]; Phospho [S213(100)]	1	1.08497	-1.18832	-2.3457	1.12859	-1.81937	0.117656	-0.24892	-1.23002	0.174525	-0.863441	1.08497	0.841526	0.426312	1.12859	0.54964	1	0.653837	0.000554219	1	0.00963068	0.464371	0.0813766	0.000340849	0.00415777	1.57993e+08	4.69102e+08	2.00701e+08	1.10037e+09	1.46386e+08	5.08961e+08
AFUA_3G08650	Putative C1_tetrahydrofolate synthase	617	5.46104	56	9157	51	51	0	939	100.5	7.44	57305	617408	17858	6476.62	0	461.649		0	1.29351	-1.12763	1.01203	1.06893	1.47614	0.371295	-0.173291	0.0172457	0.0961717	0.561832	1.29351	0.886817	1.01203	1.06893	1.47614	0.364543	1	1	1	0.111731	0.0676766	0.122592	0.680788	0.0313871	5.96958e+08	4.55124e+09	4.84193e+08	4.49716e+09	7.40346e+08	5.88709e+09
AFUA_5G06540	Ortholog(s) have plasma membrane localization	618	5.45456	58	1279	7	7	0	136	16	9.25	5344	75594.9	2321	715.65	0	77.609		0	1.44061	1.08042	-2.63171	1.16025	-1.9737	0.52668	0.111587	-1.396	0.214434	-0.980905	1.44061	1.08042	0.379981	1.16025	0.506662	0.33568	1	0.000341147	1	0.00269074	0.088398	0.0921457	0.000238121	0.00131968	1.13328e+07	1.19175e+08	1.83579e+07	3.13634e+08	1.35982e+07	1.71685e+08
AFUA_1G10310	Putative RNase L inhibitor of the ABC superfamily	619	5.45093	53	6212	33	33	0	604	68.2	8.24	21827	316133	8658	3371.59	0	257.095	Phospho [S331(100)]	1	1.00376	1.02106	-1.72825	-1.10699	-1.75803	0.00541611	0.0300695	-0.789309	-0.146646	-0.813963	1.00376	1.02106	0.578621	0.903348	0.568817	1	1	0.000128804	0.0539539	0.000466114	0.941607	0.510774	5.08331e-05	0.0001897	1.10668e+08	6.83636e+08	1.87878e+08	1.18149e+09	1.08396e+08	6.86207e+08
AFUA_8G02770	Ortholog(s) have cytidine deaminase activity, role in cytidine catabolic process, deoxycytidine catabolic process, pyrimidine_containing compound salvage and cytosol, nucleus localization	620	5.44702	47	1750	5	5	0	151	16	7.24	22978	127591	6729	1524.16	0	115.571	Acetyl [N_Term]	0	-1.39313	-1.70275	1.42356	1.10992	1.73995	-0.478326	-0.767868	0.509502	0.150453	0.799044	0.71781	0.587285	1.42356	1.10992	1.73995	0.0394992	0.0378368	0.0569202	1	0.0157415	0.00944674	0.0145268	0.0145005	0.00628908	4.59265e+07	2.62721e+08	3.03177e+07	1.84552e+08	3.65731e+07	1.88584e+08
AFUA_1G13140	G protein_coupled receptor alpha subunit	621	5.44612	56	3433	23	22	1	353	40.7	5.15	16313	182504	5860	1883.28	0	201.696		0	-1.24044	-1.07304	1.24396	1.03334	1.07608	-0.310856	-0.101701	0.314943	0.0473152	0.105789	0.806163	0.931933	1.24396	1.03334	1.07608	0.710663	1	0.663622	1	1	0.110457	0.161944	0.104502	0.179894	1.44156e+08	5.07584e+08	1.11233e+08	4.08038e+08	1.17607e+08	4.09196e+08
AFUA_2G03320	Ortholog of A. nidulans FGSC A4 : AN4498, A. niger CBS 513.88 : An07g07800, A. oryzae RIB40 : AO090120000253, Aspergillus wentii : Aspwe1_0028102 and Aspergillus sydowii : Aspsy1_0062404	622	5.38995	41	7283	28	28	0	554	60.5	4.92	37371	736668	15989	5890.45	0	469.597	Phospho [S2(100); S6(100); S9(50); S10(50); S58(100); S62(100); T65(100); S66(100); S112(100); S114(66.2); S115(66.2); S116(98.8); T126(100); S130(100); S224(100); S251(100); S434(100); S438(100); S442(100); S447(100); S449(100); S455(100); S474(100)]; Acetyl [N_Term]	23	1.08655	-1.27051	-1.27867	1.03694	1.07962	0.119754	-0.345413	-0.35464	0.0523354	0.110528	1.08655	0.787083	0.782065	1.03694	1.07962	1	0.115141	0.338601	1	1	0.560707	0.0198856	0.0600407	0.512018	1.36437e+07	3.67884e+07	9.14943e+06	4.70401e+07	7.50223e+07	3.99724e+07
AFUA_3G08600	Translational initiation factor 2 beta	623	5.38887	43	3885	17	17	0	310	33.9	8.68	26017	244073	8850	3045.19	0	218.344	Phospho [T9(100); T109(100); S122(100)]; Met_loss+Acetyl [N_Term]	3	-1.42152	-1.36628	1.38739	-1.16417	1.33348	-0.50743	-0.450253	0.472368	-0.219305	0.415191	0.703474	0.731914	1.38739	0.858979	1.33348	0.155823	0.00246239	0.0185499	0.0332253	0.561154	0.0395347	0.00055435	0.0043812	0.116493	3.44204e+08	1.91717e+09	2.47029e+08	1.38185e+09	2.16043e+08	1.34868e+09
AFUA_1G09830	Ortholog(s) have protein complex scaffold activity, role in posttranslational protein targeting to membrane, response to heat and TRC complex, nucleus localization	624	5.38376	53	3535	15	15	0	348	36.3	5.02	39150	263288	11338	2962.89	0	220.604		0	-1.20061	-1.28044	-1.21003	1.13877	-1.1346	-0.263773	-0.356638	-0.275049	0.187478	-0.182183	0.832907	0.780983	0.826422	1.13877	0.881368	1	0.0278579	0.377627	0.435653	1	0.258501	0.00496758	0.0519328	0.372298	3.67576e+07	2.45119e+08	5.93025e+07	2.96602e+08	7.87533e+07	2.04161e+08
AFUA_3G12270	Putative glutathione peroxidase	625	5.37362	41	3080	10	10	0	235	25.7	9.22	15842	182848	5378	1904.23	0	93.095		0	1.01033	-1.60573	-1.22353	-1.21156	1.32593	0.0148272	-0.683233	-0.291054	-0.276868	0.407006	1.01033	0.622768	0.817305	0.825381	1.32593	1	0.0285835	0.187296	0.206414	0.619819	0.926289	0.00976459	0.0272566	0.126135	2.18343e+08	9.90873e+08	2.62971e+08	1.21237e+09	1.94415e+08	1.00111e+09
AFUA_7G05015	Glyoxalase family protein	626	5.33333	40	2080	7	7	0	156	17.2	5.67	10444	121459	3772	1351.04	0	139.609	Met_loss [N_Term]; Met_loss+Acetyl [N_Term]; Phospho [T8(99.6)]; Acetyl [N_Term]	1	-1.13482	-1.30811	1.63892	-1.0672	1.88918	-0.182468	-0.387486	0.712745	-0.0938314	0.917762	0.881194	0.764461	1.63892	0.937031	1.88918	1	0.18975	0.00174543	1	0.256208	0.596979	0.0367627	0.000622025	0.117569	5.62801e+07	5.58868e+08	2.80872e+07	3.40998e+08	4.75432e+07	4.92471e+08
AFUA_6G03520	Putative short_chain dehydrogenase/reductase family protein	627	5.30755	50	2951	14	14	0	278	29.6	6.95	10477	143119	4005	1425.54	0	107.116		0	-1.13514	-1.25529	1.25395	-1.10789	1.38668	-0.182864	-0.328026	0.326476	-0.147814	0.471637	0.880952	0.796626	1.25395	0.902617	1.38668	0.0468456	0.344702	0.125354	1	0.00854179	0.00428319	0.0565356	0.0204625	0.00201431	2.10101e+08	7.6275e+08	1.11074e+08	6.0828e+08	1.08939e+08	6.71947e+08
AFUA_1G02410	Ortholog(s) have ATP_dependent 3'_5' DNA helicase activity, ATP_dependent 5'_3' DNA helicase activity and role in box C/D snoRNP assembly, histone exchange, rRNA processing, regulation of transcription from RNA polymerase II promoter	628	5.30533	58	4290	24	24	0	469	51.3	5.83	28115	293226	8687	2974.52	0	228.787	Phospho [S210(100)]	1	1.00726	1.16939	-1.02478	-1.04206	-1.18974	0.0104293	0.225752	-0.0353178	-0.0594357	-0.250641	1.00726	1.16939	0.975817	0.959639	0.840523	1	1	1	1	1	0.906859	0.379693	0.462401	0.354816	1.19614e+08	5.56842e+08	7.64339e+07	5.70642e+08	8.68502e+07	5.60882e+08
AFUA_2G03580	Ortholog(s) have phenylalanine_tRNA ligase activity, role in phenylalanyl_tRNA aminoacylation and cytosol, phenylalanine_tRNA ligase complex localization	629	5.29693	53	5177	24	24	0	518	58.5	7.44	29345	340087	9799	3250.54	0	232.797	Phospho [S301(100)]	1	1.05449	1.033	-1.02798	1.18746	-1.00702	0.0765487	0.0468392	-0.0398053	0.247876	-0.0100958	1.05449	1.033	0.972786	1.18746	0.993027	1	1	1	0.0892295	1	0.440747	0.561366	0.67519	0.90053	1.3737e+08	9.12749e+08	1.37779e+08	9.38283e+08	9.19202e+07	9.62487e+08
AFUA_4G06690	Ortholog(s) have CDP reductase activity, nucleoside diphosphate kinase activity, nucleotide binding activity	630	5.27143	56	8086	41	41	0	859	96	6.67	46720	560406	16982	5801.12	0	514.995	Phospho [S799(100); S803(100); S815(98.8); T817(50); S822(100); S847(100)]; Acetyl [N_Term]	6	-1.12357	-1.13138	1.36446	1.103	1.37395	-0.168094	-0.178085	0.448335	0.141435	0.458326	0.890018	0.883875	1.36446	1.103	1.37395	1	0.486266	0.027722	1	0.0471039	0.180678	0.0432983	0.00621437	0.0107945	2.25972e+08	1.13601e+09	1.5645e+08	8.32569e+08	1.80565e+08	1.01107e+09
AFUA_4G11650	Putative alpha_ketoglutarate dehydrogenase complex subunit	631	5.26887	51	10920	51	50	1	1057	118.8	6.95	61879	655316	27408	9100.55	0	712.425		0	1.06299	1.00048	-1.31977	1.11228	-1.24216	0.0881327	0.000693902	-0.400289	0.153523	-0.31285	1.06299	1.00048	0.757706	1.11228	0.80505	1	1	0.0002186	0.0466655	0.079921	0.34152	0.976947	4.37516e-05	0.0125017	3.09768e+08	2.29108e+09	3.31601e+08	3.0237e+09	3.76417e+08	2.4354e+09
AFUA_7G01590	Has domain(s) with predicted catalytic activity, pyridoxal phosphate binding activity	632	5.25286	57	3677	18	18	0	399	43.8	5.9	26749	198378	10392	3070.5	0	265.333	Met_loss [N_Term]; Met_loss+Acetyl [N_Term]; Phospho [S53(100)]	1	1.02775	-1.20528	1.90928	1.06204	2.36508	0.0394828	-0.269373	0.933032	0.0868406	1.24189	1.02775	0.82968	1.90928	1.06204	2.36508	1	0.574419	0.00349631	1	0.000171915	0.68488	0.0773666	0.00163108	0.000106749	1.93803e+08	1.37226e+09	9.92429e+07	7.18732e+08	2.24483e+08	1.41034e+09
AFUA_5G09530	Protein of unknown function, phoB_regulated	633	5.25059	61	1601	8	8	0	186	20.3	5.2	8816	102218	3591	1071.05	0	79.457		0	1.01582	1.07903	-1.00328	1.08736	-1.06572	0.0226405	0.109736	-0.00472934	0.120834	-0.0918245	1.01582	1.07903	0.996727	1.08736	0.938335	1	1	1	1	1	0.871755	0.352029	0.962667	0.536715	2.03182e+07	2.06788e+08	1.72364e+07	2.07467e+08	2.02934e+07	2.10059e+08
AFUA_4G12000	Putative phosphatidylinositol phospholipase C	634	5.24906	60	4173	30	30	0	477	54.6	6.25	16814	233015	6906	2447.11	0	284.479	Phospho [S46(100)]; Met_loss [N_Term]	1	1.18562	-1.01561	1.08819	1.48604	1.31032	0.245643	-0.0223434	0.12193	0.571472	0.389916	1.18562	0.984632	1.08819	1.48604	1.31032	0.109152	1	0.21037	0.0262381	0.0707767	0.0134062	0.806687	0.0128251	0.0137985	1.04415e+08	5.65346e+08	9.76977e+07	5.19529e+08	1.10715e+08	6.70286e+08
AFUA_1G02110	3_deoxy_7_phosphoheptulonate synthase	635	5.24625	47	4197	20	18	2	376	40.9	6.86	33450	314000	8999	2916.26	0	297.495	Met_loss+Acetyl [N_Term]; Phospho [S2(100)]; Acetyl [N_Term]	1	-1.25322	-1.3418	1.11479	-1.14587	1.19358	-0.325643	-0.42417	0.156766	-0.196447	0.255294	0.797943	0.745267	1.11479	0.872697	1.19358	0.00786213	0.00173224	0.142125	0.00643005	0.0364624	0.00128012	0.000367382	0.0111402	0.00465431	2.21401e+08	1.29031e+09	1.38611e+08	1.15745e+09	1.32445e+08	1.0296e+09
AFUA_4G11330	Ortholog(s) have ATPase activator activity, chaperone binding activity, role in cellular response to heat, positive regulation of ATPase activity, protein folding and cytosol localization	636	5.2345	57	3306	19	19	0	360	40.1	5.73	25995	196594	7972	2493	0	187.766	Phospho [S39(100); T162(100); S174(100)]; Met_loss [N_Term]	3	1.08109	1.09841	-1.12983	1.03271	-1.14793	0.11248	0.135416	-0.176101	0.0464329	-0.199037	1.08109	1.09841	0.885092	1.03271	0.871132	1	1	0.165747	1	1	0.438137	0.232794	0.0145941	0.250074	1.05591e+08	4.27974e+08	1.4971e+08	4.83536e+08	1.23924e+08	4.62676e+08
AFUA_5G05920	Putative glycyl_tRNA synthetase	637	5.22715	47	7774	41	40	1	699	79.1	6.47	52908	494360	13936	4972.38	0	337.575		0	-1.23867	-1.20356	1.00142	1.07305	-1.02771	-0.308787	-0.267313	0.0020415	0.101717	-0.0394325	0.807321	0.830866	1.00142	1.07305	0.973038	0.0816501	0.055986	1	1	1	0.0126062	0.00748288	0.968649	0.643273	2.86738e+08	2.04435e+09	3.30355e+08	2.04146e+09	3.24716e+08	1.65045e+09
AFUA_1G10510	60S ribosomal protein L35	638	5.22258	30	3238	10	10	0	186	21.2	10.74	11927	169904	3610	1935.95	0	78.251		0	-1.00791	1.12753	1.19175	1.04261	1.04866	-0.0113731	0.173164	0.253081	0.0601961	0.068544	0.992148	1.12753	1.19175	1.04261	1.04866	1	1	1	1	1	0.9755	0.283961	0.395377	0.821744	3.03062e+08	1.86509e+09	1.15684e+08	1.56501e+09	2.06822e+08	1.85045e+09
AFUA_2G07620	Cystathionine beta_synthase	639	5.21013	61	4561	26	26	0	534	57.8	6.98	32931	303299	10182	3585.25	0	299.05		0	-1.0835	1.30245	1.39049	1.03811	-1.0149	-0.115697	0.381232	0.475588	0.0539621	-0.0213406	0.922936	1.30245	1.39049	1.03811	0.985317	1	0.148596	0.00626269	1	1	0.288233	0.0283248	0.00148923	0.876061	2.49724e+08	8.84093e+08	7.76775e+07	6.35816e+08	1.21248e+08	8.15961e+08
AFUA_6G03730	2_methylcitrate dehydratase	640	5.20839	52	5589	30	30	0	558	62.1	8.37	30651	343433	11254	3936.93	0	361.991		0	-1.37026	-1.44228	1.20285	1.19061	1.26607	-0.454446	-0.528348	0.266457	0.251702	0.340359	0.72979	0.693348	1.20285	1.19061	1.26607	0.00624747	0.0809899	0.617879	0.749733	0.0235678	0.00141957	0.0213954	0.0823193	0.00401076	2.90673e+08	7.73676e+08	1.40147e+08	6.43202e+08	2.28207e+08	5.64621e+08
AFUA_2G13630	Putative amino transferase	641	5.20169	63	4343	27	27	0	526	58	6.38	33454	255280	12964	3812.73	0	373.731	Met_loss [N_Term]; Phospho [S9(100); S116(100)]	2	-1.45332	-1.1358	3.1326	1.09097	2.44819	-0.539357	-0.18371	1.64736	0.125612	1.29172	0.688077	0.880436	3.1326	1.09097	2.44819	0.227928	0.894408	7.99674e-06	1	0.0426794	0.0614673	0.0821559	6.58676e-06	0.0275648	1.95874e+08	1.70995e+09	6.30249e+07	5.45856e+08	1.76812e+08	1.17658e+09
AFUA_5G04330	Putative aminopeptidase	642	5.20157	56	8982	54	54	0	967	108.6	6.71	52659	560574	17451	6091.96	0	558.895		0	-1.11797	-1.21772	1.11047	1.06064	1.20955	-0.160878	-0.28418	0.151168	0.0849384	0.27447	0.894481	0.821208	1.11047	1.06064	1.20955	1	0.00273321	0.0740645	1	0.747519	0.228568	0.000388361	0.00559809	0.102586	2.16237e+08	1.65048e+09	1.75281e+08	1.48629e+09	2.1298e+08	1.47632e+09
AFUA_1G11420	Cell wall biogenesis protein phosphatase Ssd1, putative	643	5.19118	42	17032	67	65	2	1378	152.2	7.56	75969	1.15858e+06	35459	10884.6	0	714.38	Phospho [S177(100); S249(100); S258(100); S286(100); S295(100); S317(100); S524(100); S536(100); S550(100); S1216(100); T1285(49.8); T1286(97.5); S1288(100); S1292(100); T1294(50); T1302(100); S1308(99.7)]; Acetyl [N_Term]	17	1.12464	1.09788	-1.19508	-1.26464	-1.16665	0.169466	0.134724	-0.257111	-0.338722	-0.222369	1.12464	1.09788	0.836762	0.790741	0.857157	1	1	0.145121	0.0128135	1	0.162503	0.349871	0.0186561	0.200101	3.24541e+08	2.17153e+09	4.92505e+08	2.59516e+09	3.11379e+08	2.44219e+09
AFUA_3G12080	Ortholog(s) have enzyme regulator activity, mRNA binding activity	644	5.18576	54	1767	7	5	0	184	20.6	9.03	13883	103038	3237	1353.38	0	87.025		0	-1.1068	1.02246	1.05129	-1.21603	-1.07645	-0.146388	0.0320508	0.0721602	-0.282178	-0.106279	0.903509	1.02246	1.05129	0.822348	0.928981	1	1	1	1	1	0.688768	0.906958	0.703696	0.800424	1.63287e+07	5.19979e+07	1.28727e+07	4.9461e+07	1.26677e+07	4.69806e+07
AFUA_2G09470	Ortholog of A. nidulans FGSC A4 : AN6059, A. niger CBS 513.88 : An16g06820, A. oryzae RIB40 : AO090011000717, Aspergillus wentii : Aspwe1_0054380 and Aspergillus sydowii : Aspsy1_0045140	645	5.16814	45	3767	14	14	0	328	36.3	6.35	19817	330382	8901	3546.61	0	231.531	Phospho [S205(100); S260(99.3); S266(100); S269(100); S282(100)]	5	-1.55024	-1.25388	-1.04718	-1.41875	-1.29469	-0.63249	-0.326396	-0.0665092	-0.504616	-0.372604	0.645062	0.797527	0.954946	0.704848	0.772387	0.0751908	0.0962026	1	0.0266788	0.624509	0.0237787	0.0157001	0.48162	0.116347	8.42385e+07	2.44422e+08	7.4018e+07	2.55954e+08	7.32653e+07	1.57668e+08
AFUA_3G08580	Putative glycine_rich RNA_binding protein with a predicted role in transcription	646	5.15407	47	1294	5	5	0	118	12.8	5.96	9026	92217.5	3562	827.86	0	51.486		0	-1.18942	-1.34439	1.23157	1.06239	1.39204	-0.250253	-0.426948	0.300501	0.0873181	0.477196	0.840749	0.743834	1.23157	1.06239	1.39204	1	0.977797	1	1	0.229982	0.278378	0.208734	0.321602	0.0548732	7.51132e+07	9.50355e+08	6.35951e+07	7.7166e+08	8.45451e+07	7.9901e+08
AFUA_1G14570	Putative phosphoribosyl_AMP cyclohydrolase	647	5.15083	58	7744	42	42	0	872	92.8	5.66	62205	548413	17336	6004.88	0	501.516	Phospho [S406(100); S494(100)]	2	-1.44625	-1.53368	1.39805	-1.03089	1.48257	-0.532322	-0.617002	0.483416	-0.0438875	0.568096	0.691441	0.652025	1.39805	0.970038	1.48257	0.000981308	0.00431979	0.00161645	1	0.00647379	0.000261186	0.00133266	0.000390709	0.00183887	4.57076e+08	2.60063e+09	2.09034e+08	1.86018e+09	2.81777e+08	1.79818e+09
AFUA_7G01220	Putative squalene synthetase	648	5.15057	57	4256	32	32	0	471	54.7	6.48	20635	274752	8564	2716.71	0	257.16		0	1.26727	1.18978	1.01457	1.06281	1.08065	0.341726	0.250694	0.0208659	0.0878775	0.111897	1.26727	1.18978	1.01457	1.06281	1.08065	1	1	1	1	1	0.369351	0.225619	0.799626	0.760835	2.11596e+08	3.92628e+08	1.50404e+08	3.8699e+08	1.43801e+08	4.97566e+08
AFUA_2G08990	Ortholog(s) have GDP_dissociation inhibitor activity, GTPase activator activity, translation initiation factor activity, translation initiation factor binding activity	649	5.14988	54	4015	27	27	0	421	46.8	5.16	21470	173783	7431	2441.29	0	267.762	Phospho [S179(100); S181(99); S195(100); S226(100); S412(100); S417(100)]; Acetyl [N_Term]	6	1.64223	-1.14816	-1.93276	-1.39823	-1.02505	0.715657	-0.199321	-0.950665	-0.483604	-0.0356877	1.64223	0.870961	0.517394	0.715189	0.975567	0.597929	1	0.00453344	0.0607522	1	0.213956	0.32638	0.00215489	0.934562	1.51407e+08	8.20557e+08	2.48395e+08	1.58594e+09	1.87155e+08	1.34754e+09
AFUA_3G06670	Putative pyridoxamine phosphate oxidase	650	5.14815	36	3475	8	8	0	243	26.7	6.64	10933	207304	10809	1691.54	0	102.679	Phospho [S117(100); S193(100); T242(100)]	3	-1.02548	-1.65413	-1.50112	-1.24792	1.07455	-0.036296	-0.726071	-0.586038	-0.319531	0.103737	0.975155	0.604548	0.66617	0.80133	1.07455	1	0.00247124	0.00564169	0.0615368	1	0.637307	0.000897147	0.00165312	0.244182	2.15169e+07	4.46027e+07	3.49238e+07	6.6954e+07	3.26804e+07	4.34946e+07
AFUA_1G12580	Ortholog of A. nidulans FGSC A4 : AN11021, A. oryzae RIB40 : AO090001000219, Neosartorya fischeri NRRL 181 : NFIA_012970 and Aspergillus wentii : Aspwe1_0040414	651	5.115	51	1023	5	5	0	102	11.2	5.12	7620	40057.7	2440	916.19	0	42.346	Met_loss [N_Term]	0	-1.05927	-1.15856	1.41302	1.14847	1.54546	-0.0830759	-0.212329	0.498779	0.199714	0.628032	0.944043	0.863143	1.41302	1.14847	1.54546	1	0.522939	0.0756678	1	0.0520705	0.630188	0.0555175	0.0188708	0.016351	2.76172e+06	2.96441e+08	1.78784e+06	2.09793e+08	3.35039e+06	2.79853e+08
AFUA_5G07240	Has domain(s) with predicted nucleic acid binding activity	652	5.10496	39	8469	32	32	0	647	71.1	5.35	30813	748885	16732	5608.57	0	479.207	Phospho [S105(100); S131(100); T148(100); T228(96.4); S246(100); T248(100); T252(100); S267(100); S284(100); S315(100); S513(100); T514(100); S592(100)]	13	1.11638	-1.11521	-1.11769	1.01609	1.11391	0.158831	-0.157321	-0.160516	0.023032	0.155637	1.11638	0.896689	0.894705	1.01609	1.11391	1	0.56526	1	1	1	0.293376	0.0444637	0.161278	0.219588	3.40467e+08	1.16621e+08	4.67833e+08	1.30345e+08	3.46038e+08	1.30193e+08
AFUA_1G13550	Protein of unknown function identified by mass spectrometry	653	5.10238	68	1073	9	9	0	143	14.9	6.18	6769	65065.8	2872	893.48	0	148.919	Phospho [S88(98.9); S110(100)]	2	1.91548	1.49587	-8.24952	1.01584	-6.44237	0.937708	0.580989	-3.04431	0.0226729	-2.68759	1.91548	1.49587	0.121219	1.01584	0.155222	0.0886932	0.237651	0.0057958	1	0.000104407	0.0415842	0.0690363	0.0088221	0.000140302	5.15638e+06	5.71335e+06	1.267e+07	4.71324e+07	8.9931e+06	1.09438e+07
AFUA_3G07680	Putative ran GTPase activating protein	654	5.0818	63	3404	20	20	0	422	46.2	4.68	26324	214975	7113	2393.91	0	213.528	Phospho [S365(100)]	1	-1.47988	-1.30226	-1.18572	-1.32529	-1.34744	-0.565484	-0.381019	-0.24576	-0.406311	-0.430225	0.675729	0.767895	0.843372	0.754551	0.742146	0.00988009	0.00486558	0.0469933	0.00154267	0.0356217	0.00279352	0.000926939	0.00577453	0.00766267	1.02622e+08	8.04996e+08	1.17093e+08	9.54497e+08	6.45218e+07	5.43959e+08
AFUA_4G06950	Putative endoplasmic reticulum (ER) type II integral membrane protein with a predicted role in protein transport	655	5.07116	61	2361	12	12	0	284	30.9	6.14	6946	145313	6101	1564.13	0	136.332	Phospho [S2(100); S150(100); S171(99.5); S198(100)]; Met_loss+Acetyl [N_Term]	4	1.17277	1.27309	-1.13798	-1.07558	-1.23533	0.229916	0.348334	-0.186476	-0.105113	-0.304895	1.17277	1.27309	0.878749	0.929732	0.809501	1	1	1	1	1	0.480242	0.489645	0.182092	0.578878	1.58449e+07	1.56891e+08	1.43276e+07	1.78539e+08	1.15439e+07	1.83997e+08
AFUA_1G03970	Putative mitochondrial translation initiation factor IF_2	656	5.06225	54	10012	49	49	0	1068	118.6	6.14	76177	585751	24751	7624.62	0	601.129	Phospho [S22(100); T114(100); S120(100); S370(100); S393(99.5)]	5	1.1782	1.08555	-1.07749	1.07692	1.00729	0.236589	0.118426	-0.107679	0.10691	0.0104843	1.1782	1.08555	0.92808	1.07692	1.00729	1	0.405338	1	1	1	0.323855	0.0240012	0.0729174	0.95938	2.6155e+08	8.17758e+08	2.47115e+08	8.81128e+08	1.95107e+08	9.63485e+08
AFUA_1G12940	Putative mitogen_activated protein kinase (MAPK) with predicted roles in the osmotic and oxidative stress responses	657	5.05798	49	3778	14	13	0	366	41.9	5.6	17354	271097	7467	2291.26	0	200.359	Phospho [T171(100); Y173(99.6)]	2	-1.11266	1.0453	1.25613	-1.07158	1.08001	-0.154016	0.0639193	0.328987	-0.0997389	0.111051	0.898745	1.0453	1.25613	0.933202	1.08001	1	1	0.374018	1	1	0.423036	0.614775	0.0615235	0.560343	4.07392e+07	1.68022e+08	2.66255e+07	1.33762e+08	3.89642e+07	1.51009e+08
AFUA_4G12080	Ortholog(s) have ubiquitin conjugating enzyme activity, ubiquitin_protein transferase activity and role in free ubiquitin chain polymerization, postreplication repair, protein K63_linked ubiquitination	658	5.05094	64	1097	11	11	0	139	15.7	6.9	4045	58557.9	1591	633.12	0	83.231		0	-1.10766	-1.21364	-1.33639	1.07228	-1.2197	-0.147518	-0.279343	-0.418346	0.100684	-0.286521	0.902802	0.823966	0.748282	1.07228	0.819877	1	0.280682	0.0288612	0.163109	0.662407	0.285492	0.0392033	0.00603699	0.0948968	2.2067e+07	2.34775e+08	2.46969e+07	3.13752e+08	1.73666e+07	2.11955e+08
AFUA_4G07190	Ornathine carbamoyltransferase, enzyme of the arginine biosynthesis pathway	659	5.03849	56	3338	16	16	0	371	40.1	7.9	22011	245238	7699	2552.59	0	228.796		0	-1.10375	-1.45306	-1.9924	-1.03584	-1.51344	-0.142415	-0.539094	-0.994506	-0.0507987	-0.597827	0.906001	0.688203	0.501908	0.965402	0.660748	0.325485	0.0239252	0.00229075	1	0.000182156	0.0231771	0.00644897	0.00113908	5.44491e-05	3.2306e+07	3.08173e+08	5.11987e+07	6.14004e+08	3.28952e+07	2.79205e+08
AFUA_3G14020	Ortholog of A. nidulans FGSC A4 : AN2492, A. niger CBS 513.88 : An09g04620, A. oryzae RIB40 : AO090012000726, Aspergillus wentii : Aspwe1_0108589 and Aspergillus sydowii : Aspsy1_0148218	660	5.03432	45	5672	16	16	0	507	55.8	10.05	22884	239414	15038	5365.14	0	437.238	Phospho [S49(100); S65(96.8); S78(100); S89(100); S146(100); S186(100); S188(99.4); S189(99); S199(100); S278(100); S317(100); S361(100); S378(100); S396(100); S406(99.6); S407(98.8); S408(100); S410(98.8); S455(100); S456(100)]	20	1.08525	1.11474	1.36033	-1.32342	1.32434	0.118026	0.156706	0.443953	-0.404272	0.405273	1.08525	1.11474	1.36033	0.755618	1.32434	1	1	0.1423	0.375174	1	0.692945	0.473862	0.0315871	0.278656	1.31442e+07	9.31106e+07	1.1381e+07	6.84472e+07	1.11419e+07	1.01048e+08
AFUA_4G05985	Ortholog of Aspergillus fumigatus A1163 : AFUB_063090 and Aspergillus clavatus NRRL 1 : ACLA_045270	661	5.0329	41	847	4	4	0	69	8	4.63	6537	32043.7	3345	1108.1	0	72.373	Phospho [S16(100)]	1	2.72313	-1.63767	-6.45656	-1.00795	-1.44779	1.44527	-0.711646	-2.69077	-0.0114258	-0.533855	2.72313	0.610623	0.154881	0.992112	0.690707	0.634281	1	0.00611589	1	1	0.458352	0.438084	0.00822821	0.739472	2.39735e+07	799907	3.30449e+07	5.16465e+06	1.71094e+07	2.17825e+06
AFUA_5G07020	Ribosome biogenesis ABC transporter	662	5.01685	44	7092	31	31	0	622	69.7	6.65	49477	382022	16044	5626.67	0	371.027	Phospho [S34(100); T93(50); S94(50); S192(100)]	4	-1.0066	-1.23765	-1.37774	1.08055	-1.12054	-0.00948785	-0.3076	-0.462304	0.111763	-0.164191	0.993445	0.807985	0.725826	1.08055	0.892429	1	0.342119	0.170611	1	1	0.964134	0.052618	0.0394371	0.343858	3.32164e+08	1.18536e+09	3.1085e+08	1.63312e+09	2.49181e+08	1.17759e+09
AFUA_4G13700	Ortholog(s) have cytosol localization	663	5.01522	53	6974	46	46	0	737	84.4	7.09	43287	390187	11753	4454.02	0	422.012	Phospho [S581(100); S589(100)]	2	1.04376	-1.00257	-1.06367	-1.01933	-1.01646	0.0617847	-0.00370355	-0.0890482	-0.0276202	-0.0235599	1.04376	0.997436	0.940143	0.981037	0.983802	1	1	1	1	1	0.754697	0.974553	0.157455	0.913752	2.24618e+08	9.39647e+08	2.6784e+08	9.99472e+08	1.43178e+08	9.80762e+08
AFUA_6G08960	Putative proteasome component	664	5.01153	59	2166	13	13	0	255	28.2	6.15	13918	141044	4734	1536.23	0	104.664		0	2.19024	1.1422	-1.03128	-1.00161	1.85939	1.13109	0.191821	-0.0444362	-0.0023143	0.894832	2.19024	1.1422	0.969669	0.998397	1.85939	0.000677086	1	1	1	0.00630009	0.000382923	0.384408	0.773111	0.00281876	1.07334e+08	2.79305e+08	1.04227e+08	2.88041e+08	1.44561e+08	6.11745e+08
AFUA_1G16250	Putative alpha_glucosidase B	665	5.00506	51	8646	40	39	1	881	98.8	6.42	49208	568782	19578	6435.97	0	570.754		0	1.60378	-1.93109	-1.89677	2.05664	1.63281	0.681479	-0.949418	-0.923545	1.04029	0.707353	1.60378	0.517841	0.527212	2.05664	1.63281	0.00641882	0.168442	0.174341	0.119478	0.0146098	0.00218714	0.079961	0.0805059	0.00516715	1.78678e+08	9.72016e+08	5.55362e+08	1.84369e+09	3.48077e+08	1.5589e+09
AFUA_1G11470	Ortholog(s) have role in ER to Golgi vesicle_mediated transport, protein retention in ER lumen, vesicle organization and ER to Golgi transport vesicle, endoplasmic reticulum, plasma membrane localization	666	4.99655	45	2254	9	9	0	203	23.5	6.54	16953	163734	5477	1785.25	0	117.895		0	1.28714	1.20392	-1.35392	-1.03482	-1.26638	0.364165	0.267738	-0.437138	-0.0493748	-0.34071	1.28714	1.20392	0.738599	0.966355	0.789652	0.465322	0.737297	0.0498953	1	0.596846	0.0847271	0.0987011	0.0109056	0.101676	9.28463e+07	1.45433e+08	7.03136e+07	1.96904e+08	9.00741e+07	1.87192e+08
AFUA_2G04700	Ortholog(s) have cytosol, endoplasmic reticulum, nuclear outer membrane_endoplasmic reticulum membrane network localization	667	4.99171	53	12338	63	63	0	1310	142.3	7.2	79309	787417	26461	8759.57	0	659.21	Phospho [S51(100); T74(100); S85(100); T829(92.9); S1158(100); S1212(99.4)]	6	1.09852	-1.08794	-1.45934	1.07077	-1.22109	0.135555	-0.121597	-0.54532	0.0986425	-0.288169	1.09852	0.91917	0.685239	1.07077	0.818941	1	1	0.00195133	1	0.194776	0.203362	0.099219	0.00053205	0.0280642	3.67248e+08	2.42317e+09	3.88921e+08	3.53624e+09	3.24598e+08	2.66189e+09
AFUA_6G07980	Cyclin_dependent serine/threonine kinase, putative	668	4.98167	66	2438	18	17	1	323	36.6	7.59	11574	132593	4360	1664.3	0	146.98	Phospho [Y15(99.7)]	1	1.08468	1.11172	-1.02985	1.09463	-1.05553	0.117264	0.152796	-0.0424347	0.130447	-0.0779662	1.08468	1.11172	0.971015	1.09463	0.947392	1	0.129057	1	0.2437	1	0.427071	0.00985965	0.234264	0.567281	5.0138e+07	2.12339e+08	4.04151e+07	2.18678e+08	6.2819e+07	2.3032e+08
AFUA_2G10610	Ortholog(s) have ubiquitin binding activity	669	4.9774	52	8184	38	38	0	855	94.9	5.08	62694	464854	19393	6439.03	0	479.85	Phospho [S826(100); S827(100); S829(100)]	3	1.03179	-1.07708	-1.18919	1.0458	-1.07007	0.0451444	-0.10713	-0.249983	0.0646027	-0.0977082	1.03179	0.928433	0.840907	1.0458	0.934516	1	1	0.286804	1	1	0.591037	0.216555	0.035848	0.232275	2.74134e+08	9.36216e+08	3.14712e+08	1.11334e+09	2.33898e+08	9.65975e+08
AFUA_7G01000	Putative alcohol dehydrogenase involved in ethanol metabolism	670	4.96673	60	4081	26	20	0	493	53.7	6.61	27688	264129	8466	3202.21	0	304.417	Acetyl [N_Term]; Met_loss+Acetyl [N_Term]	0	-1.6602	-1.30453	-1.64596	-2.32244	-2.09472	-0.731359	-0.383532	-0.718929	-1.21564	-1.06676	0.602336	0.766559	0.607548	0.430582	0.477391	0.0561368	1	1	0.691823	0.00281959	0.0205281	0.731885	0.570862	0.00150391	5.01556e+07	5.34363e+08	1.33663e+08	8.79539e+08	5.9111e+07	3.21866e+08
AFUA_3G11360	Ortholog(s) have role in cellular protein localization, eukaryotic translation initiation factor 3 complex assembly, positive regulation of proteasomal ubiquitin_dependent protein catabolic process	671	4.96408	58	3860	24	24	0	451	51.7	5.35	33509	266167	8671	2746.87	0	247.141		0	-1.04951	-1.05313	-1.16775	1.02978	-1.16374	-0.0697161	-0.0746844	-0.223731	0.0423312	-0.218763	0.952826	0.94955	0.856348	1.02978	0.859302	1	1	1	1	1	0.777902	0.574276	0.285789	0.274052	6.68546e+07	3.00919e+08	7.08383e+07	3.51398e+08	6.05685e+07	2.86724e+08
AFUA_2G14060	Ortholog(s) have endoplasmic reticulum, plasma membrane localization	672	4.96272	52	2949	14	14	0	309	33.8	8.35	17525	212057	6406	2076.92	0	228.777		0	-1.08821	-1.04147	1.05397	-1.14034	1.0087	-0.121953	-0.0586203	0.0758334	-0.189463	0.0125003	0.918943	0.960182	1.05397	0.876932	1.0087	1	1	1	0.731104	1	0.528546	0.42664	0.37336	0.947983	5.16625e+07	5.92466e+08	4.51684e+07	5.62128e+08	5.89189e+07	5.44442e+08
AFUA_1G07470	Protein involved in autophagy	673	4.96254	46	1273	8	7	0	118	13.7	7.28	9026	86963.2	2036	912.71	0	67		0	-1.14363	1.00103	1.25833	1.17111	1.09916	-0.193619	0.00148577	0.33151	0.227879	0.136405	0.87441	1.00103	1.25833	1.17111	1.09916	1	1	0.371434	0.350994	1	0.299351	0.986398	0.0615671	0.392931	2.62667e+07	9.98685e+07	1.09135e+07	7.9366e+07	3.07153e+07	8.7326e+07
AFUA_2G11300	Ortholog(s) have methylenetetrahydrofolate reductase (NAD(P)H) activity, role in methionine biosynthetic process, one_carbon metabolic process and mitochondrion localization	674	4.95831	47	6488	29	29	0	615	69.2	5.66	36965	449420	13976	4727.66	0	338.513	Phospho [S330(100)]	1	1.06674	1.00057	-1.26953	-1.08445	-1.19079	0.0932024	0.00082439	-0.344299	-0.116963	-0.251921	1.06674	1.00057	0.787691	0.922127	0.839777	1	1	0.289827	1	0.931909	0.551591	0.994356	0.0498936	0.117384	8.79182e+07	5.65283e+08	1.15588e+08	7.17646e+08	9.01419e+07	6.03008e+08
AFUA_8G05040	Has domain(s) with predicted catalytic activity, lyase activity and role in metabolic process	675	4.95608	62	2526	19	19	0	316	33.4	6.77	15195	131425	4881	1613.65	0	163.452		0	-1.6279	-1.16433	2.32828	1.12926	1.66526	-0.703016	-0.219497	1.21926	0.175375	0.735745	0.614287	0.858865	2.32828	1.12926	1.66526	0.0107617	1	0.000701931	1	0.0287453	0.00378281	0.214122	0.00042792	0.0105746	2.89044e+07	1.09099e+09	5.61301e+07	4.68583e+08	3.00406e+07	6.70182e+08
AFUA_8G05440	Mitochondrial ATPase subunit	676	4.95526	38	3573	12	12	0	274	29.7	9.35	25352	237619	7074	2490.24	0	123.696		0	-1.08994	-1.11085	1.26147	1.0369	1.28566	-0.124253	-0.15166	0.335102	0.0522831	0.362509	0.917479	0.900214	1.26147	1.0369	1.28566	1	0.707336	0.959859	1	0.0214131	0.535406	0.0536372	0.160825	0.00388121	1.95064e+08	1.21866e+09	1.34778e+08	9.6607e+08	1.69962e+08	1.1181e+09
AFUA_1G02730	Putative mitochondrial phosphate carrier protein	677	4.92038	36	4278	13	10	0	313	32.9	9.63	14965	181257	4890	1451.18	0	54.017		0	1.58291	1.62704	-1.03191	-1.05769	-1.06068	0.662583	0.702251	-0.045321	-0.0809152	-0.0849881	1.58291	1.62704	0.969074	0.945458	0.942792	0.000999555	0.030855	1	1	1	0.000331144	0.010834	0.685672	0.51258	1.41735e+07	1.23853e+08	1.61002e+07	1.27805e+08	3.67422e+07	1.96048e+08
AFUA_4G13720	mitogen_activated protein kinase	678	4.91052	43	4842	15	14	1	424	48.4	5.88	29952	449829	12842	4082.21	0	254.924	Phospho [T186(100); Y188(100); T191(99.5); S415(99.3)]	4	-1.02633	-1.07359	-1.15475	-1.03994	-1.10391	-0.0374888	-0.102449	-0.207585	-0.0564955	-0.142625	0.974349	0.931451	0.865986	0.961597	0.90587	1	1	0.225933	1	0.582515	0.601525	0.0665414	0.0234501	0.0415405	9.68435e+07	3.8403e+08	7.80643e+07	4.4346e+08	7.67269e+07	3.74179e+08
AFUA_6G06330	Ortholog(s) have protein methyltransferase activity, rRNA (guanine) methyltransferase activity, tRNA (guanine_N2_)_methyltransferase activity	679	4.87464	62	1085	7	7	0	138	15.4	5.15	7079	69492.7	2600	919.29	0	91.266		0	-1.0476	-1.04916	-1.20944	1.14549	-1.20764	-0.0670925	-0.0692395	-0.274335	0.195967	-0.272188	0.95456	0.95314	0.826831	1.14549	0.828063	1	1	0.57381	0.443269	1	0.665612	0.654475	0.078708	0.184784	2.06631e+07	9.99064e+07	2.51013e+07	1.2083e+08	2.13781e+07	9.53666e+07
AFUA_1G11460	Putative 1,3_beta_glucanosyltransferase	680	4.8598	48	3088	19	19	0	305	33.1	5.2	14467	170680	6079	1773.57	0	187.471		0	-1.10388	-1.04171	1.19328	-1.02632	1.12608	-0.142582	-0.0589581	0.254931	-0.0374757	0.171307	0.905896	0.959957	1.19328	0.974358	1.12608	0.559593	1	0.250468	1	0.550914	0.039894	0.561125	0.031926	0.0471876	2.29551e+08	1.34566e+09	1.28155e+08	1.1277e+09	1.98354e+08	1.21903e+09
AFUA_5G11430	Putative quinone oxidoreductase	681	4.84948	65	2850	18	18	0	382	41.4	8.9	19220	221676	7086	2264.55	0	216.128		0	-1.03607	-1.40773	1.14158	1.1904	1.55108	-0.0511202	-0.493368	0.191029	0.251449	0.633277	0.965187	0.710365	1.14158	1.1904	1.55108	1	0.00746716	1	0.0664889	0.0616675	0.795132	0.00184203	0.253942	0.0195263	6.75367e+07	4.05412e+08	4.15473e+07	3.55133e+08	4.79719e+07	3.91298e+08
AFUA_5G12780	hypothetical protein	682	4.84602	68	2366	20	20	0	332	35.8	5.31	13624	125230	5105	1961.09	0	210.6	Acetyl [N_Term]	0	-2.39617	-2.45368	2.47959	-1.05756	2.53911	-1.26073	-1.29495	1.3101	-0.0807429	1.34432	0.417333	0.407551	2.47959	0.945571	2.53911	0.000239906	0.036998	0.00141241	1	0.00515115	0.000151228	0.0239552	0.000925199	0.0034624	4.12181e+07	7.47797e+08	9.92871e+06	3.01581e+08	1.9087e+07	3.12081e+08
AFUA_4G12060	Ortholog(s) have role in cellular response to biotic stimulus, cellular response to starvation and filamentous growth of a population of unicellular organisms in response to biotic stimulus, more	683	4.81857	56	3003	22	22	0	349	40.5	8.05	17577	190421	6600	2014.95	0	198.558	Met_loss+Acetyl [N_Term]; Acetyl [N_Term]	0	-1.16578	1.13564	1.15561	-1.31155	-1.14564	-0.221296	0.183505	0.208649	-0.39127	-0.196152	0.857794	1.13564	1.15561	0.762458	0.872876	1	0.203106	1	0.0100575	1	0.273463	0.0186355	0.1895	0.188841	1.82948e+08	4.85589e+08	1.62949e+08	4.20203e+08	1.86613e+08	4.16535e+08
AFUA_1G04990	Ortholog of A. nidulans FGSC A4 : AN0406, A. niger CBS 513.88 : An01g04080, A. oryzae RIB40 : AO090003000834, Aspergillus wentii : Aspwe1_0104266 and Aspergillus sydowii : Aspsy1_0639570	684	4.80745	41	7176	30	30	0	612	65.6	9.14	40355	651881	17574	6271.89	0	430.505	Phospho [S11(50); T12(50); S45(99); S156(100); S160(100); S196(100); S203(100); S238(100); S242(100); S271(100); S395(100); S530(100); S531(100)]; Acetyl [N_Term]; Met_loss+Acetyl [N_Term]	13	1.53269	-1.11485	-1.33619	1.07683	1.2788	0.616071	-0.156845	-0.418123	0.10679	0.354793	1.53269	0.896984	0.748398	1.07683	1.2788	0.275377	0.801032	0.0327507	1	1	0.0848258	0.0628191	0.00684691	0.221013	2.61035e+07	2.16532e+08	3.95858e+07	2.89328e+08	3.71612e+07	3.31878e+08
AFUA_6G14240	Putative frequenin with homology to S. cerevisiae Frq1p	685	4.80626	53	1723	11	11	0	190	22	4.94	14677	124035	4083	1197.13	0	112.289	Phospho [S9(100)]	1	-1.24161	-1.2927	1.0828	1.10497	1.12735	-0.312217	-0.370384	0.114772	0.144009	0.172939	0.805403	0.773577	1.0828	1.10497	1.12735	0.51296	0.0727889	1	1	1	0.0800773	0.0134799	0.31398	0.267706	5.1613e+07	1.62437e+08	3.19194e+07	1.50015e+08	2.77443e+07	1.30827e+08
AFUA_1G09840	Mitochondrial inner membrane translocase subunit	686	4.80369	55	4498	30	30	0	515	57.7	9.11	30297	304252	9907	3265.88	0	231.433		0	1.05131	1.08371	-1.1879	-1.09126	-1.22451	0.0721892	0.115974	-0.248418	-0.125997	-0.292203	1.05131	1.08371	0.841819	0.916371	0.816654	1	1	0.299494	0.481446	0.0490797	0.409929	0.133373	0.0371999	0.00717063	9.59286e+07	4.9811e+08	1.10588e+08	5.91706e+08	1.0781e+08	5.23668e+08
AFUA_2G05500	Ortholog(s) have oxidoreductase activity and mitochondrion localization	687	4.80167	43	3015	10	10	0	270	30.3	9.8	17742	163146	6878	2224.03	0	145.915	Phospho [S134(100)]	1	1.2381	1.03458	-2.24627	1.03636	-1.87702	0.308127	0.049039	-1.16753	0.0515253	-0.908443	1.2381	1.03458	0.445183	1.03636	0.53276	0.599289	1	0.00103849	1	0.00320377	0.0923286	0.641361	0.000606237	0.00145522	5.22892e+07	1.73299e+08	1.31813e+08	3.89275e+08	4.62115e+07	2.14561e+08
AFUA_3G10840	Putative zinc knuckle transcription factor	688	4.78887	39	6950	27	27	0	566	61	8.68	27716	429481	17926	5521.47	0	310.687	Phospho [S31(100); T35(100); S38(100); S50(100); S126(100); S128(100); S441(100); S446(100)]	8	1.29731	-1.35098	-1.46604	1.1735	1.1955	0.375525	-0.434008	-0.551922	0.230815	0.257611	1.29731	0.740202	0.682111	1.1735	1.1955	0.223961	0.601778	0.010888	1	1	0.0420514	0.130588	0.00300466	0.37484	2.64809e+08	9.88645e+07	4.45347e+08	1.44939e+08	2.10629e+08	1.28258e+08
AFUA_6G02630	Ortholog(s) have ATP_dependent RNA helicase activity	689	4.7754	55	3829	23	23	0	441	49.6	5.82	19796	225365	6650	2371.88	0	201.928		0	-1.14701	-1.06698	1.15795	1.01643	1.07716	-0.197875	-0.0935394	0.211567	0.0235126	0.107231	0.871834	0.937221	1.15795	1.01643	1.07716	1	1	1	1	1	0.178336	0.310024	0.159902	0.244069	1.25418e+08	1.063e+09	1.30563e+08	9.18003e+08	1.03241e+08	9.26757e+08
AFUA_3G11810	Ortholog of A. nidulans FGSC A4 : AN10373, A. niger CBS 513.88 : An02g07640, A. oryzae RIB40 : AO090003000743, Aspergillus wentii : Aspwe1_0104946 and Aspergillus sydowii : Aspsy1_0778921	690	4.77412	46	6279	30	30	0	605	65.4	5.2	46778	602413	13971	5125.8	0	549.214	Phospho [S206(100); T207(100); S241(100); S246(100); S248(100); S250(100); S281(100); S295(100); S365(100); S370(100); S417(100); S424(100); S438(100); S466(100); S469(100); S526(100); S534(100)]	17	1.17507	1.02157	1.06349	1.14347	1.22329	0.232741	0.030784	0.0888082	0.193424	0.290765	1.17507	1.02157	1.06349	1.14347	1.22329	1	1	1	0.0134122	1	0.301968	0.819725	0.0475296	0.271788	5.93692e+07	1.74329e+08	4.75082e+07	1.63921e+08	3.98142e+07	2.04848e+08
AFUA_4G08880	Ortholog(s) have glucose_6_phosphate 1_epimerase activity and cytoplasm, nucleus localization	691	4.74679	63	2396	13	13	0	318	35.2	5.87	12071	156082	6365	1910.78	0	281.553	Acetyl [N_Term]	0	1.01206	-1.22568	-1.2276	-1.01391	1.01049	0.0173002	-0.293586	-0.295837	-0.0199362	0.0150491	1.01206	0.815872	0.8146	0.986276	1.01049	1	0.406229	0.815541	1	1	0.943082	0.0596316	0.120634	0.943421	2.98561e+07	2.29254e+08	4.43246e+07	2.81431e+08	3.94825e+07	2.32019e+08
AFUA_6G10990	Ortholog(s) have NADPH_hemoprotein reductase activity, role in cellular response to drug and endoplasmic reticulum localization	692	4.73551	57	5774	39	39	0	695	76.7	5.58	36185	375477	12455	4394.99	0	394.931		0	1.16571	1.11978	1.01976	-1.03783	1.0616	0.221213	0.163213	0.0282342	-0.0535705	0.0862335	1.16571	1.11978	1.01976	0.963549	1.0616	1	0.820354	1	1	1	0.227189	0.0669463	0.716173	0.588563	1.6997e+08	1.03182e+09	1.79118e+08	1.01183e+09	1.82396e+08	1.20281e+09
AFUA_5G03500	Ortholog(s) have endoplasmic reticulum localization	693	4.71793	53	8608	49	48	1	967	109.6	6.52	46140	499045	14796	5333.03	0	404.505		0	1.34712	1.12173	-1.14826	1.17989	1.04587	0.42988	0.165729	-0.199447	0.238658	0.0647042	1.34712	1.12173	0.870884	1.17989	1.04587	0.0017488	0.455762	0.231422	0.0472447	1	0.000375888	0.0377664	0.0230782	0.184296	2.54632e+08	1.04323e+09	2.82558e+08	1.1979e+09	2.76936e+08	1.40536e+09
AFUA_1G15810	Ortholog(s) have U1 snRNP binding activity, role in ascospore formation, sporocarp development involved in sexual reproduction and nucleus localization	694	4.71025	50	5332	33	33	0	566	63.9	9.38	20609	336169	8640	3224.18	0	354.85	Phospho [S72(100); S75(100); S79(100); S111(99.2); T124(100); S126(100); S128(100); S165(100); T355(100); S377(100)]	10	1.08811	-1.29936	-1.16764	1.09858	1.21085	0.121821	-0.377799	-0.223597	0.135642	0.276023	1.08811	0.769611	0.856427	1.09858	1.21085	1	0.148828	0.0724024	0.379924	0.926741	0.262638	0.0281135	0.0080945	0.127901	7.13107e+07	2.6288e+08	8.15876e+07	3.06949e+08	8.88779e+07	2.86041e+08
AFUA_7G05070	Putative FAD_dependent oxidoreductase	695	4.70957	56	4062	28	28	0	483	51.2	6.09	22731	247699	7567	2763.5	0	270.38	Phospho [S477(99.7)]	1	1.1164	1.24392	-8.1768	-1.17403	-9.11084	0.158848	0.314897	-3.03154	-0.231475	-3.18758	1.1164	1.24392	0.122297	0.851763	0.109759	1	1	0.0178531	1	4.4139e-08	0.114208	0.397396	0.0270612	7.03484e-08	3.74152e+07	1.00459e+08	1.57172e+08	8.2143e+08	6.1647e+07	1.12152e+08
AFUA_5G11840	Ortholog(s) have protein serine/threonine kinase activity	696	4.7085	45	8559	34	34	0	818	89.6	9.26	23733	438208	14683	5276.63	0	443.279	Phospho [S111(100); S114(50); S115(50); S145(100); T149(100); T179(100); S183(100); S199(97.8); S200(97.8); S203(34.8); S204(34.8); T205(34.8); S219(100); S241(100); S245(100); T249(100); T254(100); T260(100); T301(100); T310(100); S315(100); S331(100); S369(100); S384(49.8); T385(49.8); S387(98.5); S424(100); S642(100); S672(100); T685(49.7); S686(49.7); S694(100); S807(100)]	33	1.44606	1.41007	-1.17352	1.07899	-1.14431	0.532128	0.495764	-0.230841	0.10968	-0.194477	1.44606	1.41007	0.852138	1.07899	0.87389	0.418309	0.990664	0.0850913	1	1	0.111297	0.245568	0.0098213	0.641121	1.42537e+07	7.43777e+07	1.84144e+07	8.72836e+07	1.693e+07	1.07555e+08
AFUA_4G04740	Ortholog(s) have Ran guanyl_nucleotide exchange factor activity, signal transducer activity	697	4.70028	55	4649	26	26	0	544	57.4	8.59	29922	296579	9378	3250.78	0	271.112		0	-1.09612	1.04017	1.24159	-1.07005	1.08897	-0.132408	0.0568173	0.312185	-0.097674	0.122959	0.912307	1.04017	1.24159	0.934538	1.08897	0.744392	1	0.0199985	1	0.559656	0.0492817	0.223538	0.00312162	0.0344075	1.96284e+08	8.92029e+08	1.39262e+08	7.18459e+08	1.50981e+08	8.13805e+08
AFUA_1G07540	Ortholog(s) have role in cellular response to drug and nuclear envelope, proteasome regulatory particle, lid subcomplex, proteasome storage granule localization	698	4.6998	49	3357	17	17	0	350	39	6.01	27575	249132	7646	2887.32	0	234.346		0	1.11135	-1.14426	-1.08024	1.1548	1.17721	0.15231	-0.194412	-0.111355	0.207649	0.235367	1.11135	0.873929	0.925718	1.1548	1.17721	1	0.582583	1	0.689003	1	0.54141	0.0566304	0.42707	0.324935	3.83743e+07	4.91282e+08	3.61135e+07	5.30704e+08	4.83351e+07	5.45985e+08
AFUA_8G00550	Methyltransferase psoC	699	4.69542	61	2086	15	15	0	271	29.5	5.38	18621	154364	5431	1496.35	0	166.489	Phospho [S68(99.1); S236(50); S237(50)]	3	-3.63199	-9.90038	-1.15055	1.59036	2.36919	-1.86076	-3.30748	-0.20233	0.669355	1.24439	0.275331	0.101006	0.869146	1.59036	2.36919	0.000395414	0.0120799	1	0.429307	0.00436	0.000367885	0.019977	0.622279	0.00271278	1.53795e+08	5.58884e+08	2.06955e+08	6.43027e+08	9.78553e+07	1.53878e+08
AFUA_1G07630	Ortholog(s) have mRNA binding, single_stranded DNA binding, translation regulator activity and role in positive regulation of translation	700	4.68249	64	1295	10	10	0	177	18.5	8.05	9030	96301.6	2859	983.82	0	128.895	Acetyl [N_Term]; Phospho [S99(100)]	1	1.10823	-1.6794	-1.8616	-1.11451	-1.00024	0.148255	-0.747944	-0.896542	-0.15641	-0.000342481	1.10823	0.595451	0.537173	0.897255	0.999763	1	0.236994	0.13813	1	1	0.298825	0.088629	0.0619198	0.997915	2.88149e+07	1.02907e+08	7.52239e+07	1.91571e+08	2.82382e+07	1.14044e+08
AFUA_6G06780	Proteasome regulatory particle subunit	701	4.67425	53	3466	23	22	0	393	44.1	5.81	16356	201112	5798	1985.95	0	205.073		0	-1.15268	-1.39418	-1.04746	1.03521	1.15471	-0.204993	-0.479415	-0.0668915	0.0499181	0.20753	0.867543	0.717269	0.954693	1.03521	1.15471	1	0.000900094	1	1	1	0.176511	0.000215759	0.477876	0.116361	2.51919e+08	7.16517e+08	2.43201e+08	7.50521e+08	1.54816e+08	6.21609e+08
AFUA_1G06530	Ortholog(s) have organic acid transmembrane transporter activity, role in mitochondrial transport and fungal_type vacuole, mitochondrion localization	702	4.66599	47	3018	15	15	0	304	33.3	9.14	20841	168969	6204	2033.26	0	168.084		0	1.16887	1.00455	1.1144	1.01924	1.2967	0.225113	0.00654363	0.15627	0.0274928	0.374839	1.16887	1.00455	1.1144	1.01924	1.2967	1	1	0.510249	1	0.297489	0.123983	0.949345	0.0398682	0.0557552	2.49284e+07	3.44616e+08	2.96002e+07	3.09238e+08	5.60072e+07	4.02811e+08
AFUA_1G06190	Histone H4 arginine methyltransferase	703	4.66431	50	3293	20	19	1	353	40.3	5.27	18481	224502	6369	2049.01	0	209.384	Acetyl [N_Term]; Phospho [S9(100)]	1	-1.13044	-1.49715	-1.34539	-1.00792	-1.01586	-0.17689	-0.582218	-0.428026	-0.0113753	-0.022698	0.884608	0.667936	0.743278	0.992146	0.98439	1	0.0317094	0.0237859	1	1	0.315039	0.00923089	0.00509049	0.915046	5.33581e+07	4.59371e+08	5.961e+07	6.18034e+08	5.53638e+07	4.06363e+08
AFUA_1G04820	D_xylose reductase	704	4.66217	52	3138	21	21	0	350	39.8	6.55	12868	173844	4961	1713.47	0	187.194		0	-1.51817	-1.41352	1.29427	-1.05221	1.20506	-0.60233	-0.49929	0.372143	-0.0734185	0.269103	0.658689	0.707455	1.29427	0.950383	1.20506	0.0154062	0.0524404	0.207668	1	0.116221	0.0046398	0.0130915	0.0386411	0.0156377	1.35598e+08	6.51937e+08	1.06477e+08	5.03709e+08	6.94801e+07	4.29424e+08
AFUA_1G04230	Ortholog(s) have mitochondrion localization	705	4.66159	43	1431	7	7	0	132	15.1	9.66	9512	88374.8	2477	716.11	0	56.279	Phospho [S130(100)]	1	-1.35168	1.03179	1.19613	1.14493	-1.16597	-0.434753	0.0451502	0.258369	0.195254	-0.221534	0.73982	1.03179	1.19613	1.14493	0.857653	0.286372	1	0.674159	1	1	0.0622506	0.79329	0.087091	0.358022	1.3458e+08	3.69431e+08	8.52464e+07	3.08856e+08	8.00697e+07	2.73312e+08
AFUA_6G05150	Transcriptional corepressor	706	4.65985	57	4807	31	31	0	588	64	6.9	30038	302317	11323	3849.02	0	330.469	Phospho [T201(99.2); S216(100); T223(100)]; Acetyl [N_Term]	3	-1.06656	-1.27024	1.25124	-1.06068	1.49019	-0.0929618	-0.345098	0.323358	-0.0849845	0.575494	0.937596	0.787254	1.25124	0.942795	1.49019	1	0.113764	0.0589058	1	0.338449	0.68392	0.0196299	0.00952382	0.0973879	1.37798e+08	7.73156e+08	1.25696e+08	6.17912e+08	1.28304e+08	7.24908e+08
AFUA_5G03310	Ortholog of A. nidulans FGSC A4 : AN8200, A. niger CBS 513.88 : An09g05630, A. oryzae RIB40 : AO090102000535, Aspergillus wentii : Aspwe1_0030105 and Aspergillus sydowii : Aspsy1_0136711	707	4.65649	61	1000	9	9	0	131	14.1	8.4	6794	59771.8	2428	798.58	0	102.003	Phospho [S88(98.9)]	1	1.35171	1.17576	-2.03078	-1.53481	-1.76644	0.434785	0.233591	-1.02204	-0.618057	-0.820842	1.35171	1.17576	0.492421	0.651548	0.566111	0.490044	1	0.0209086	0.141218	0.0433641	0.106532	0.310314	0.0106847	0.0177976	1.31051e+07	8.81783e+07	2.28575e+07	1.79071e+08	8.50635e+06	1.19191e+08
AFUA_5G06710	Ortholog(s) have cytosol, nucleus localization	708	4.65474	55	4020	25	25	0	475	53.6	5.25	19829	252663	7662	2677.72	0	222.933		0	-1.19855	-1.26904	1.11422	-1.08803	1.17974	-0.261295	-0.343732	0.156032	-0.121722	0.238469	0.834339	0.788	1.11422	0.91909	1.17974	0.530356	0.0584046	0.786805	1	1	0.0692896	0.0100378	0.0613833	0.135656	1.29785e+08	6.79978e+08	1.12296e+08	6.10273e+08	1.07186e+08	5.67332e+08
AFUA_6G00660	Ortholog(s) have role in asperthecin biosynthetic process	709	4.65286	46	3257	13	13	0	322	35.8	5.52	18335	203661	5911	2034.7	0	144.413		0	1.07311	1.27831	-1.34312	1.03865	-1.59996	0.101792	0.354242	-0.425589	0.0547121	-0.678039	1.07311	1.27831	0.744535	1.03865	0.625014	1	0.0307832	0.00295472	1	0.00278171	0.17673	0.00545235	0.000628748	0.000943053	3.7893e+07	4.05288e+08	4.04603e+07	5.44351e+08	4.12351e+07	4.34917e+08
AFUA_5G07130	Ortholog(s) have GTPase activator activity, actin binding activity	710	4.64684	50	3829	23	23	0	412	43.5	6.8	19638	282068	8141	2616.27	0	259.129	Phospho [S147(97.5); T148(33.3); S149(33.3); T160(49.2); S164(49.2); S168(100); S171(100); S203(100)]	8	1.04431	1.05418	-1.18285	1.02913	-1.19403	0.0625561	0.0761237	-0.24227	0.041422	-0.255837	1.04431	1.05418	0.845414	1.02913	0.837501	1	1	0.0638646	1	0.458636	0.38372	0.427508	0.00773623	0.0586681	4.26034e+07	2.92614e+08	3.84221e+07	3.46119e+08	8.42655e+07	3.05581e+08
AFUA_4G05950	Ortholog(s) have glutathione disulfide oxidoreductase activity, role in cellular response to oxidative stress, response to osmotic stress and mitochondrial matrix localization	711	4.64444	44	1615	6	6	0	153	17.1	7.39	10202	109023	3092	1122.58	0	75.356		0	-1.05329	-1.01733	-1.17298	-1.16253	-1.21444	-0.0748998	-0.0247915	-0.230183	-0.217267	-0.280292	0.949408	0.982963	0.852526	0.860194	0.823424	1	1	1	0.885947	1	0.748995	0.889578	0.156323	0.306305	5.67653e+06	2.34612e+08	1.13157e+07	2.75196e+08	1.2474e+07	2.22743e+08
AFUA_4G09030	Putative aminopeptidase	712	4.63782	48	9208	49	49	0	953	106.2	6.74	63966	631349	20452	6782.56	0	513.915		0	-1.14693	-1.23429	-1.05405	1.10151	1.02099	-0.197771	-0.303677	-0.0759374	0.139489	0.0299687	0.871896	0.810185	0.948725	1.10151	1.02099	0.064968	0.0832709	1	1	1	0.00642441	0.0126437	0.350899	0.208172	3.33552e+08	1.36992e+09	2.34956e+08	1.44396e+09	1.84378e+08	1.19443e+09
AFUA_2G02050	Putative peptidyl_prolyl cis_trans isomerase	713	4.63673	50	3459	17	15	1	373	41.3	5.99	24032	214060	7895	2511.89	0	185.498		0	1.016	1.27589	1.27817	1.06531	1.01782	0.0229046	0.351509	0.354085	0.0912729	0.0254809	1.016	1.27589	1.27817	1.06531	1.01782	1	0.146111	0.0884821	1	1	0.847389	0.0256797	0.0156651	0.842566	1.71356e+08	5.40658e+08	1.06972e+08	4.22992e+08	1.57247e+08	5.4931e+08
AFUA_1G09290	Has domain(s) with predicted catalytic activity and role in biosynthetic process	714	4.61155	61	3659	24	24	0	484	52.6	7.36	13633	239456	8359	2293.45	0	297.15	Phospho [S15(100); S34(50); S35(50); S39(100); T51(100); S81(33.3); S82(33.3); S83(33.3); S116(49); S117(49); S368(100); S372(100); S376(100); S380(100); S395(100); S415(100); S448(50); S452(99); S456(100); T458(100); S459(99.3)]	21	1.07091	1.03794	-1.28952	1.02921	-1.24982	0.0988388	0.0537244	-0.366829	0.0415326	-0.321715	1.07091	1.03794	0.775485	1.02921	0.800118	1	1	0.0589638	1	0.920624	0.5893	0.676464	0.0108148	0.148089	2.88687e+07	1.5999e+08	2.36254e+07	2.0631e+08	4.67936e+07	1.71335e+08
AFUA_5G04220	Ortholog(s) have DNA binding, tricarboxylate secondary active transmembrane transporter activity and role in alpha_ketoglutarate transport, mitochondrial citrate transport, mitochondrial genome maintenance	715	4.60756	49	2962	14	14	0	315	33.9	9.82	19781	146913	6023	2336.59	0	135.756		0	1.1104	-1.08084	-1.11902	1.05162	1.07252	0.151081	-0.112158	-0.162232	0.0726151	0.101007	1.1104	0.925203	0.893642	1.05162	1.07252	1	1	0.767355	1	1	0.522975	0.267272	0.0622447	0.671469	2.13421e+08	1.28758e+09	1.67559e+08	1.44082e+09	2.49147e+08	1.42973e+09
AFUA_7G04150	Ortholog(s) have protein domain specific binding activity, role in protein import into mitochondrial matrix and presequence translocase_associated import motor localization	716	4.60578	48	1660	9	9	0	173	19.2	9.57	9703	113665	3360	1189.94	0	94.017		0	-1.1075	1.0848	-1.03448	-1.05759	-1.24285	-0.147307	0.11743	-0.0489107	-0.0807851	-0.313647	0.902934	1.0848	0.966666	0.945543	0.804605	1	1	1	1	0.448335	0.24398	0.270286	0.458176	0.0703096	2.02583e+07	2.01044e+08	2.15465e+07	2.07976e+08	1.24034e+07	1.81529e+08
AFUA_6G05320	Ortholog(s) have inosine nucleosidase activity, nicotinamide riboside hydrolase activity, purine_nucleoside phosphorylase activity	717	4.59831	59	2494	18	18	0	320	35.2	6.87	15152	141218	4435	1719.63	0	174.214	Phospho [S262(100)]	1	1.21416	1.05605	-1.20122	1.07538	-1.0448	0.279954	0.0786775	-0.264497	0.104847	-0.0632204	1.21416	1.05605	0.832489	1.07538	0.957125	0.216384	1	0.155131	1	1	0.0302888	0.401452	0.0205158	0.535978	8.28146e+07	3.94515e+08	7.74119e+07	4.73898e+08	5.96573e+07	4.79003e+08
AFUA_6G05110	Ortholog(s) have mitochondrion targeting sequence binding, protein channel activity and role in conidium formation, hyphal growth, protein import into mitochondrial matrix, protein import into mitochondrial outer membrane	718	4.59532	54	3021	15	15	0	355	38.2	5.82	26478	212696	7766	2417.81	0	293.595	Phospho [S9(99.2)]; Met_loss+Acetyl [N_Term]	1	-1.21905	-1.0405	1.53307	-1.41343	1.30852	-0.285762	-0.0572797	0.616423	-0.499205	0.387941	0.820308	0.961075	1.53307	0.707497	1.30852	1	1	0.00266327	0.0784122	1	0.433786	0.779137	0.000820849	0.429102	3.08242e+07	4.18798e+08	1.81379e+07	2.73176e+08	2.01127e+07	3.43543e+08
AFUA_4G12880	Transcript up_regulated in conidia exposed to neutrophils	719	4.57741	46	2229	11	11	0	224	25	5.71	8826	138697	3681	1466.11	0	126.317		0	1.4132	1.03603	-1.40636	1.53793	-1.03102	0.498967	0.0510693	-0.491967	0.620987	-0.0440697	1.4132	1.03603	0.711055	1.53793	0.969915	0.143498	1	0.0774527	0.0153949	1	0.0358005	0.685645	0.0190521	0.770685	1.78194e+08	6.84786e+08	7.41129e+07	9.63056e+08	8.26698e+07	9.6774e+08
AFUA_4G06160	Branched_chain_amino_acid transaminase	720	4.57111	46	4114	20	20	0	414	45.9	8.94	25053	254658	7513	2515.23	0	161.944	Phospho [Y250(100)]	1	1.02959	-1.06459	2.01124	1.04261	2.20451	0.0420754	-0.0902966	1.00809	0.0602045	1.14046	1.02959	0.93933	2.01124	1.04261	2.20451	1	1	3.15444e-05	1	0.0003431	0.526356	0.22079	1.58998e-05	0.000195646	1.48367e+08	1.06499e+09	1.54019e+08	5.29518e+08	1.99406e+08	1.09651e+09
AFUA_4G11890	Putative serine/threonine kinase	721	4.5653	41	7182	30	30	0	645	73.5	8.48	34463	306746	18310	5908.41	0	354.433	Phospho [S138(100); T145(100); S148(100); S166(100); T169(100)]	5	-1.06733	-1.08119	-1.08524	1.16397	-1.07133	-0.0940003	-0.112614	-0.118014	0.219059	-0.0993998	0.936921	0.924911	0.921455	1.16397	0.933421	1	1	1	0.276144	1	0.420624	0.292527	0.07644	0.501196	8.89565e+07	5.58133e+08	8.86626e+07	6.05708e+08	6.69083e+07	5.22926e+08
AFUA_6G06870	Ortholog(s) have ATP binding, magnesium ion binding, protein serine/threonine kinase activity, protein tyrosine kinase activity	722	4.54709	51	4663	27	27	0	523	58.7	9.6	22451	318875	9155	3299.51	0	296.308	Phospho [Y173(100); S312(100); S323(50); S324(99.5); S336(100); S355(100); S369(50); S371(99.6); S417(100); T423(100)]; Met_loss+Acetyl [N_Term]	10	-1.15848	-1.21239	1.0403	-1.0501	1.08871	-0.212237	-0.277856	0.0569954	-0.0705228	0.122614	0.863198	0.824816	1.0403	0.952293	1.08871	1	0.0570336	1	1	1	0.427216	0.00792356	0.77818	0.491862	8.31458e+07	4.40492e+08	5.87406e+07	4.23429e+08	5.79039e+07	3.80232e+08
AFUA_2G13290	GYF domain protein	723	4.54575	43	16111	56	55	1	1524	160.8	7.49	80401	1.2392e+06	35982	13682.3	0	1086.46	Phospho [S49(100); T52(100); S55(100); T236(100); S239(100); S245(100); T262(100); T272(100); S302(100); S306(100); S379(99.5); S392(100); S408(100); S410(100); S423(100); T425(100); S475(100); S494(100); T498(100); S503(100); T516(100); S519(100); S547(100); S557(100); S560(99.2); S561(100); S667(100); S771(100); S956(100); S979(100); S1072(100); S1149(100); S1166(100); S1171(100); S1173(100); T…	38	1.28575	-1.11139	-1.57757	1.0255	-1.10398	0.362613	-0.152368	-0.6577	0.0363316	-0.142719	1.28575	0.899773	0.633888	1.0255	0.90581	0.309839	0.0548877	0.000336186	1	1	0.0561758	0.00418156	0.000110555	0.267286	9.72555e+07	2.12723e+08	2.21723e+08	3.35584e+08	1.04579e+08	2.73509e+08
AFUA_2G12900	Ortholog(s) have urease activity, role in urea catabolic process and cytosol, nucleus localization	724	4.53336	53	2318	13	13	0	271	29.2	6.23	19611	167113	5209	1776.66	0	129.203	Phospho [Y168(100)]	1	-1.24839	-1.11553	1.14311	-1.0077	1.02145	-0.320071	-0.15773	0.192963	-0.0110722	0.030622	0.80103	0.896435	1.14311	0.992355	1.02145	0.468054	1	0.164206	1	1	0.0749053	0.126623	0.0158428	0.861318	1.14697e+08	6.37023e+08	1.38156e+08	5.57272e+08	9.70081e+07	5.10275e+08
AFUA_2G11475	Ortholog(s) have role in endocytosis, establishment or maintenance of actin cytoskeleton polarity, vacuole organization and integral component of Golgi membrane localization	725	4.52774	56	2466	19	19	0	305	33.5	5.27	20534	152102	5361	1812.57	0	145.915		0	1.72639	-1.00533	-1.90312	-2.3538	-1.09652	0.787757	-0.00767302	-0.928368	-1.23499	-0.132938	1.72639	0.994696	0.525452	0.424845	0.911972	0.00724127	1	0.00054622	0.000134471	1	0.00285218	0.913287	0.000253546	0.239441	5.3529e+07	3.83321e+08	9.91147e+07	7.29506e+08	1.11543e+08	6.6176e+08
AFUA_5G02750	Cytochrome c oxidase subunit Va with a predicted role in oxidative phosphorylation	726	4.52177	53	1348	10	10	0	158	18	5.68	4434	74739.7	2032	882.67	0	77.059		0	-1.29095	1.10701	-1.24043	1.10643	-1.77269	-0.36843	0.14667	-0.310844	0.145912	-0.825943	0.774625	1.10701	0.80617	1.10643	0.564113	1	0.937725	1	1	4.47316e-05	0.483329	0.0687678	0.462013	1.84729e-05	2.0384e+07	2.32626e+08	2.61045e+07	2.88557e+08	2.41922e+07	1.80198e+08
AFUA_3G04170	Ortholog(s) have pyruvate dehydrogenase (acetyl_transferring) activity and role in acetyl_CoA biosynthetic process from pyruvate, arginine biosynthetic process, glutamine biosynthetic process	727	4.51958	36	4733	13	13	0	377	40.5	7.24	34351	358034	10317	3714.13	0	199.536		0	-1.10504	-1.13613	1.22345	-1.21804	1.25787	-0.144102	-0.184129	0.290958	-0.284559	0.330985	0.904942	0.880181	1.22345	0.820993	1.25787	1	1	0.00535691	0.196372	0.19456	0.0761237	0.10007	0.000779319	0.0321982	2.47065e+08	1.32477e+09	3.18659e+08	1.08281e+09	2.41097e+08	1.19884e+09
AFUA_2G05650	Ortholog(s) have asparagine_tRNA ligase activity, role in asparaginyl_tRNA aminoacylation and cytosol localization	728	4.51232	48	5678	26	26	0	604	68.2	6.14	32264	374052	13797	4669.76	0	377.628	Phospho [T83(100)]	1	-1.31506	-1.27565	1.14142	-1.14591	1.10721	-0.395131	-0.351228	0.190831	-0.196489	0.146928	0.76042	0.783917	1.14142	0.872671	1.10721	0.0663661	0.0440771	0.320905	0.251887	1	0.0131117	0.00774055	0.0306194	0.26302	4.62416e+08	1.8147e+09	3.10492e+08	1.58986e+09	1.93845e+08	1.37993e+09
AFUA_3G01110	Putative GMP synthase ([glutamine_hydrolyzing)	729	4.50119	58	4183	33	33	0	539	59.4	6.27	20323	222330	6842	2410.84	0	276.018		0	-1.18722	-1.03198	-1.10258	-1.03282	-1.26844	-0.24759	-0.0454191	-0.140886	-0.0465852	-0.343057	0.842302	0.969008	0.906962	0.968225	0.788369	0.793707	1	1	1	0.187122	0.0982569	0.739367	0.355522	0.0320969	6.98048e+07	5.28233e+08	1.03793e+08	5.8242e+08	7.10458e+07	4.44932e+08
AFUA_7G00350	Putative NAD_dependent dehydrogenase	730	4.49382	49	4182	20	20	0	456	49.9	9.17	28215	288081	8284	3124.8	0	227.311		0	1.48706	1.39535	1.02794	1.00931	1.09551	0.572466	0.480622	0.0397574	0.0133686	0.131601	1.48706	1.39535	1.02794	1.00931	1.09551	0.289978	0.167155	1	1	1	0.0830011	0.0401692	0.781853	0.603229	5.87004e+07	4.00635e+08	7.47665e+07	3.89745e+08	9.51353e+07	5.9577e+08
AFUA_6G06620	Ortholog(s) have role in ER to Golgi vesicle_mediated transport and ER to Golgi transport vesicle, Golgi apparatus, endoplasmic reticulum localization	731	4.49293	33	2369	8	8	0	174	18.9	9.04	13766	173434	5031	1747.12	0	133.7	Met_loss [N_Term]; Phospho [S2(100)]; Met_loss+Acetyl [N_Term]; Acetyl [N_Term]	1	-1.15554	-1.25227	1.08819	-1.03823	1.17928	-0.208568	-0.324543	0.121935	-0.0541195	0.23791	0.865396	0.798551	1.08819	0.963182	1.17928	0.410818	0.0250924	1	1	0.342205	0.0428417	0.00407179	0.0743575	0.040707	4.41497e+07	4.74705e+08	2.94959e+07	4.36232e+08	2.62132e+07	4.10807e+08
AFUA_5G02360	Ortholog(s) have role in hyphal growth, peroxisome organization, vacuole organization and Golgi apparatus localization	732	4.48668	65	4818	38	36	2	698	78.1	8.18	22035	227809	8232	3116.14	0	279.627	Phospho [S88(100); S279(100)]	2	1.08535	1.16832	1.34086	1.45311	1.24564	0.11816	0.22443	0.42316	0.539143	0.31689	1.08535	1.16832	1.34086	1.45311	1.24564	1	1	0.00462496	0.000304614	1	0.52704	0.121466	0.000978549	0.190231	4.61769e+08	1.07884e+09	2.14775e+08	8.04588e+08	3.60687e+08	1.17092e+09
AFUA_1G07130	Ortholog(s) have mitochondrion localization	733	4.48413	49	2480	15	15	0	271	30	6.68	9842	163612	4696	1592.23	0	171.837		0	-1.31437	-1.25283	1.32661	1.20867	1.2645	-0.394368	-0.325186	0.407745	0.273425	0.338562	0.760822	0.798196	1.32661	1.20867	1.2645	0.085472	0.183874	0.037397	0.0191528	0.303042	0.0168537	0.0298967	0.00762421	0.0512993	9.23893e+07	3.61626e+08	8.83718e+07	2.72594e+08	5.69349e+07	2.75133e+08
AFUA_2G15210	Ortholog(s) have RNA binding activity and role in mRNA splicing, via spliceosome	734	4.48163	61	720	6	6	0	98	11.2	9.09	1791	36799.5	920	281.85	0	55.634		0	3.69317	2.76671	-1.09219	2.66949	1.22219	1.88486	1.46817	-0.127223	1.41657	0.289466	3.69317	2.76671	0.915592	2.66949	1.22219	0.00814089	0.00554326	1	0.0207867	1	0.00767222	0.00406923	0.649833	0.32861	1.9607e+07	8.05234e+07	1.20525e+07	8.79468e+07	8.67072e+06	2.97387e+08
AFUA_7G02310	Putative adenine phosphoribosyltransferase 1	735	4.47392	52	1867	10	10	0	217	23.6	6.39	13442	108541	3270	1282.89	0	102.122		0	-1.23905	1.19316	1.49891	1.18912	1.01388	-0.309235	0.254786	0.583909	0.2499	0.0198878	0.807069	1.19316	1.49891	1.18912	1.01388	1	1	0.0797835	1	1	0.160238	0.242874	0.0232932	0.926746	7.53943e+07	4.50564e+08	5.34062e+07	3.00596e+08	4.61726e+07	3.63637e+08
AFUA_3G03650	Putative acetyltransferase with a predicted role in iron metabolism	736	4.47234	50	2102	10	10	0	235	26.8	7.03	11986	151776	4312	1398.27	0	153.341	Phospho [T170(100); S234(100)]	2	-1.70715	1.11898	15.0203	1.14076	7.86295	-0.771592	0.162183	3.90885	0.189999	2.97507	0.585771	1.11898	15.0203	1.14076	7.86295	0.0527555	1	0.000113998	1	0.00241349	0.0203528	0.176782	0.000222801	0.00359015	1.87203e+08	1.01946e+09	8.59414e+06	6.78722e+07	1.07886e+08	5.97172e+08
AFUA_1G12830	Nitrate reductase	737	4.45003	49	7892	45	45	0	869	97.6	6.9	38715	467542	13644	4822.61	0	390.432	Phospho [S519(100)]	1	1.03093	1.21901	1.08221	1.0994	-1.09261	0.0439478	0.285713	0.113987	0.136723	-0.127778	1.03093	1.21901	1.08221	1.0994	0.91524	1	1	1	1	1	0.467815	0.148926	0.141822	0.443315	9.23666e+08	2.7323e+09	7.81941e+08	2.52473e+09	8.07623e+08	2.81682e+09
AFUA_2G12230	Ortholog(s) have structural constituent of ribosome activity, role in mitochondrial translation and mitochondrial large ribosomal subunit localization	738	4.4426	48	2138	12	12	0	231	25.4	10.45	6887	100657	2677	915.69	0	73.751		0	1.01942	1.06555	-1.17077	1.00765	-1.22374	0.0277502	0.0915929	-0.227455	0.0109925	-0.291297	1.01942	1.06555	0.854141	1.00765	0.817167	1	1	0.290838	1	0.957467	0.87227	0.353788	0.0330762	0.139454	1.74621e+07	2.6079e+08	1.52572e+07	3.05325e+08	2.03996e+07	2.65855e+08
AFUA_1G02020	Ortholog(s) have cytosol, nucleolus localization	739	4.43831	52	2424	20	20	0	284	31.4	9.29	14130	270180	4268	2196.52	0	220.143	Phospho [S114(100); S118(100); T124(100); S186(100); S190(100); S192(100)]; Met_loss+Acetyl [N_Term]	6	-1.19347	1.00164	1.50831	1.16077	1.26173	-0.255166	0.0023652	0.592929	0.215088	0.335398	0.837891	1.00164	1.50831	1.16077	1.26173	1	1	0.0158488	0.130251	1	0.277525	0.97202	0.00469861	0.21591	7.90421e+07	7.05353e+07	7.14919e+07	4.67646e+07	7.1316e+07	5.91009e+07
AFUA_5G13930	Ortholog(s) have mRNA binding activity, role in cytoplasmic translation and cytoplasm, polysomal ribosome localization	740	4.43797	48	3273	18	18	0	354	40.1	8.91	25709	133583	7490	2660.63	0	183.825	Phospho [S300(100); T309(100); S338(50); T340(50)]	4	1.07092	-1.17043	-1.3607	1.02375	-1.08557	0.0988556	-0.227043	-0.444349	0.0338688	-0.118451	1.07092	0.854384	0.734916	1.02375	0.921176	1	0.0483902	0.00312412	1	1	0.454043	0.00549334	0.000694101	0.340927	1.53902e+08	2.26309e+08	2.08874e+08	3.07939e+08	1.11471e+08	2.4236e+08
AFUA_2G03070	Has domain(s) with predicted DNA binding activity, role in DNA recombination, double_strand break repair and nucleus localization	741	4.43752	33	7490	23	23	0	557	61.3	9.42	15977	516878	16357	6644.94	0	387.801	Phospho [T291(100); T309(100); S323(100); T326(100); T330(100); S332(100); S345(100); S347(100); T374(100); S379(100); S439(100); S486(100); S496(100); S516(99.7); S517(99.7); S518(100)]	16	-1.28225	-1.54934	-1.1816	1.0365	1.02259	-0.358682	-0.631655	-0.240744	0.051723	0.0322291	0.779877	0.645436	0.846309	1.0365	1.02259	1	0.889305	1	1	1	0.481827	0.280867	0.303755	0.968686	5.59472e+06	2.55741e+07	1.1649e+07	3.02184e+07	6.35283e+06	1.99446e+07
AFUA_4G11510	GDP_mannose pyrophosphorylase, which catalyses the synthesis of GDP_mannose from GTP and mannose_1_phosphate in cell wall biosynthesis	742	4.43538	42	3844	17	17	0	364	40.1	7.49	20115	242262	6752	2661.65	0	137.536		0	1.02919	1.03326	-1.17554	1.00938	-1.1802	0.0415035	0.0472014	-0.233329	0.0134696	-0.239027	1.02919	1.03326	0.85067	1.00938	0.847317	1	1	0.523637	1	1	0.783757	0.622938	0.0610898	0.147111	1.29892e+08	6.56454e+08	1.15376e+08	7.7169e+08	8.15318e+07	6.75613e+08
AFUA_5G03140	Putative GTP cyclohydrolase	743	4.42677	59	2506	18	18	0	334	36.9	7.81	10264	124085	4326	1398.83	0	152.311	Phospho [S5(100); T106(100); S110(98.4); S111(98.4); T143(100)]; Met_loss+Acetyl [N_Term]; Acetyl [N_Term]	5	1.26623	1.34009	-1.1312	1.0027	-1.19718	0.340544	0.422334	-0.17785	0.00388831	-0.25964	1.26623	1.34009	0.88402	1.0027	0.835297	0.568073	0.338763	1	1	1	0.0967268	0.0715355	0.392229	0.162832	7.99972e+07	1.33363e+08	6.47064e+07	1.5086e+08	6.39647e+07	1.68868e+08
AFUA_7G05920	Ortholog(s) have stearoyl_CoA 9_desaturase activity	744	4.40728	47	4276	22	22	0	456	51.9	9.1	18867	286357	7944	2934.17	0	238.771	Phospho [S424(100); S432(100)]	2	-1.08436	1.12066	-2.02989	-1.40756	-2.46673	-0.116842	0.164354	-1.0214	-0.493196	-1.3026	0.922204	1.12066	0.492637	0.710449	0.405395	1	1	0.00853336	0.118671	0.00411223	0.258561	0.405299	0.004358	0.00267829	1.1577e+08	2.89745e+08	2.36653e+08	5.88151e+08	1.12561e+08	2.67204e+08
AFUA_3G07890	Polysaccharide hydrolase ega3	745	4.38667	47	2968	15	15	0	318	34.5	4.84	15750	224310	7580	2208.45	0	199.329		0	-2.25371	-2.4759	1.5366	1.1755	1.68809	-1.1723	-1.30796	0.619737	0.233273	0.75539	0.443712	0.403893	1.5366	1.1755	1.68809	0.000570033	0.00197995	0.00342167	0.412296	0.0789488	0.000334126	0.00129484	0.00106027	0.0298186	3.19601e+08	1.1872e+09	2.28778e+08	7.72619e+08	1.23283e+08	5.26776e+08
AFUA_2G07810	Putative cytosolic hydroxymethyltransferase	746	4.37715	49	4797	23	22	0	537	58.8	8.85	28033	252845	9214	2672.81	0	176.518		0	-1.10549	1.47362	1.42948	-1.03362	-1.13963	-0.14469	0.559361	0.515489	-0.0477003	-0.188563	0.904573	1.47362	1.42948	0.967477	0.877479	1	0.0514736	0.0476656	1	1	0.338695	0.0143962	0.0122855	0.261241	1.21042e+08	9.97627e+08	1.05898e+08	6.97896e+08	1.43228e+08	9.02427e+08
AFUA_5G11240	Ortholog(s) have carbonyl reductase (NADPH) activity, serine 3_dehydrogenase activity and cytosol, nucleus, ribosome localization	747	4.37691	49	2778	15	14	1	311	33.7	8.98	17356	171818	5504	1952.46	0	144.512		0	-1.15283	-1.29284	-1.02421	-1.06416	1.09493	-0.205185	-0.37054	-0.0345101	-0.0897171	0.130845	0.867428	0.773493	0.976363	0.939707	1.09493	1	0.00969019	1	1	1	0.363842	0.0017953	0.791684	0.501881	1.09975e+08	6.80767e+08	1.17761e+08	6.97247e+08	1.0012e+08	5.90516e+08
AFUA_2G04710	Has domain(s) with predicted heme binding activity	748	4.36774	35	2708	6	6	0	217	23.9	5.59	14654	163718	4189	1945.06	0	104.454	Phospho [S33(50); S34(50)]	2	1.00843	1.01453	-1.16943	-1.21062	-1.1765	0.0121162	0.0208181	-0.225803	-0.275746	-0.234505	1.00843	1.01453	0.855119	0.826023	0.849977	1	1	0.19816	0.475674	1	0.915134	0.81691	0.0223726	0.118467	9.16973e+07	6.47058e+08	7.02575e+07	7.56688e+08	1.08687e+08	6.52515e+08
AFUA_7G08520	Ortholog of Aspergillus fumigatus A1163 : AFUB_097650, AFUB_098020	749	4.36639	40	5196	17	17	0	476	53.4	6.33	43153	522864	13504	5197.2	0	273.881	Phospho [T439(100); T444(49.7); S446(100); T451(100); S452(100); S461(50); S463(50); S468(99.3); S469(99.2)]	9	-2.19704	-1.37057	1.51376	-1.58298	-1.05896	-1.13556	-0.454773	0.598133	-0.66264	-0.0826533	0.455158	0.729625	1.51376	0.631721	0.944319	0.0211747	1	0.479788	0.729625	1	0.0120226	0.375019	0.143489	0.823736	1.31688e+08	4.93913e+08	8.99302e+07	3.26283e+08	4.35631e+07	2.24809e+08
AFUA_1G11550	Ortholog of A. nidulans FGSC A4 : AN10156, A. oryzae RIB40 : AO090138000211, Aspergillus wentii : Aspwe1_0040549, Aspergillus sydowii : Aspsy1_0243093 and Aspergillus terreus NIH2624 : ATET_00346	750	4.36225	58	3204	21	21	0	426	48.6	5.83	19433	194275	6147	1996	0	192.229		0	-1.02714	1.09864	-1.31627	-1.05566	-1.48535	-0.0386297	0.135721	-0.39645	-0.0781406	-0.570801	0.973579	1.09864	0.759725	0.947278	0.673243	1	1	0.0525509	1	0.057129	0.738064	0.325534	0.0104169	0.0163047	5.22525e+07	3.47604e+08	1.30321e+08	4.57539e+08	8.43923e+07	3.3842e+08
AFUA_4G09140	L_ornithine aminotransferase	751	4.34427	66	2962	22	22	0	450	49.1	6.54	17577	204562	6406	2165.17	0	208.379	Phospho [S2(100); S439(100)]	2	1.03063	1.00102	-2.34404	-1.04789	-2.27669	0.0435249	0.00146457	-1.229	-0.067484	-1.18694	1.03063	1.00102	0.426614	0.954301	0.439234	1	1	0.000119578	1	0.000471663	0.755463	0.982204	7.34807e-05	0.000279918	4.29306e+07	2.0676e+08	7.92377e+07	4.84654e+08	3.76472e+07	2.13093e+08
AFUA_2G02320	Hsp70 chaperone	752	4.34221	44	5635	26	26	0	571	61.7	5.15	39805	250299	12469	5028.91	0	345.06	Phospho [S4(100); S500(100); S504(100)]; Met_loss [N_Term]; Met_loss+Acetyl [N_Term]	3	1.66562	1.7212	-1.15755	1.6115	-1.19617	0.736063	0.783414	-0.211074	0.688407	-0.258424	1.66562	1.7212	0.863894	1.6115	0.836	0.0890681	0.15246	1	0.0800756	1	0.0327799	0.0597196	0.32791	0.409102	2.87363e+08	5.6139e+08	3.19499e+08	6.49836e+08	2.07741e+08	9.35064e+08
AFUA_6G02260	Ortholog(s) have glyoxysome, mitochondrial membrane localization	753	4.34192	71	1272	14	13	0	208	23.1	5.4	10532	61389.7	2379	977.74	0	110.069		0	1.20783	-1.29813	-1.02994	1.08153	1.52235	0.272414	-0.37644	-0.0425554	0.113075	0.606299	1.20783	0.770336	0.970934	1.08153	1.52235	1	0.47117	1	0.564221	0.718986	0.494572	0.0886837	0.7432	0.21796	4.09791e+08	2.05578e+09	1.6536e+08	2.11732e+09	3.64748e+08	2.48303e+09
AFUA_1G06210	N_acetylphosphoglucosamine mutase, involved in chitin biosynthesis	754	4.32869	51	4804	26	25	1	566	61.5	6.11	29114	284641	8861	2764.37	0	249.445	Phospho [S69(100)]	1	-1.10207	-1.18064	-1.02788	1.15204	1.04224	-0.14021	-0.239568	-0.0396706	0.204191	0.0596874	0.907387	0.846999	0.972877	1.15204	1.04224	1	1	1	1	1	0.0905798	0.195384	0.795598	0.441384	2.60926e+08	9.6617e+08	1.70019e+08	9.93106e+08	1.64463e+08	8.7669e+08
AFUA_6G04540	Calcineurin regulatory subunit	755	4.32839	54	1547	12	12	0	193	21.8	4.75	13047	44715.3	5426	1906.29	0	164.025	Phospho [S21(100)]	1	-1.30532	1.20195	1.34351	1.1786	-1.16779	-0.384401	0.265378	0.426003	0.23707	-0.223776	0.766097	1.20195	1.34351	1.1786	0.856321	0.0319639	0.0412267	0.00494679	0.0752129	0.349406	0.00614348	0.00547034	0.00105367	0.0390944	1.47716e+07	6.4668e+07	8.53762e+06	4.81338e+07	7.84604e+06	4.9542e+07
AFUA_4G06900	Ortholog(s) have asparagine synthase (glutamine_hydrolyzing) activity, role in asparagine biosynthetic process and cytosol, nucleus localization	756	4.32551	44	5633	26	26	0	573	64.7	6.29	29812	389008	13176	4104.29	0	343.585		0	1.01783	-1.03741	1.09681	-1.07995	1.15813	0.0254968	-0.052991	0.13331	-0.110971	0.211797	1.01783	0.963936	1.09681	0.925965	1.15813	1	1	1	0.398436	0.80732	0.84066	0.225186	0.220256	0.0854941	1.14023e+08	9.11059e+08	9.71979e+07	8.30647e+08	1.26763e+08	9.27303e+08
AFUA_5G03560	Putative glutamyl_tRNA synthetase	757	4.32466	51	6063	40	40	0	715	81.4	7.53	29221	349430	11143	4020.77	0	331.873		0	1.48246	-1.09303	1.02992	1.68403	1.66885	0.567988	-0.128336	0.0425314	0.751921	0.738856	1.48246	0.914886	1.02992	1.68403	1.66885	0.0173709	1	1	0.0006612	0.00638033	0.00493324	0.283002	0.681753	0.00235707	1.63303e+08	7.97914e+08	2.31582e+08	7.74735e+08	2.07658e+08	1.18287e+09
AFUA_7G04300	RhoGAP and Fes/CIP4 domain protein	758	4.32014	50	7638	51	51	0	884	98.3	6.16	23173	448632	15383	5293.72	0	468.04	Phospho [S170(100); S670(99.1); S685(100); S710(100); T736(99.3); S737(99.7); T739(96.7); S848(50); S849(50); S862(100); S866(100); S870(100)]; Met_loss [N_Term]	12	1.3321	-1.07637	-1.08555	1.13361	1.32083	0.413702	-0.106175	-0.118428	0.180923	0.40145	1.3321	0.929048	0.921191	1.13361	1.32083	0.751756	1	1	0.203872	0.753984	0.155502	0.111815	0.255382	0.151343	7.34941e+07	4.18532e+08	3.68583e+08	4.54338e+08	3.0024e+08	5.57527e+08
AFUA_3G13970	Ortholog(s) have phosphatidylserine decarboxylase activity	759	4.30496	53	8748	47	46	1	1077	120	6.39	55166	577689	17739	6603.91	0	592.022	Phospho [S15(100); S18(100); S21(100); T22(100); T200(96.9); S203(35.4); T212(100); S213(35.4); T216(96.9); S374(99.6); S378(99.3); S381(99.2); T382(99.3); S393(100); S397(99.4); T398(50); S400(100); S599(100); S603(100); T638(100); S639(100)]	21	1.04809	1.07951	1.12376	1.04489	1.09105	0.0677651	0.110378	0.168329	0.0633537	0.125716	1.04809	1.07951	1.12376	1.04489	1.09105	1	1	0.479758	1	1	0.346837	0.0745741	0.0403786	0.0906078	5.32081e+08	1.72766e+09	4.6897e+08	1.5374e+09	4.65876e+08	1.81075e+09
AFUA_5G03990	Vacuolar aspartyl aminopeptidase	760	4.2799	49	4507	20	20	0	516	56	7.08	21520	255851	11758	3112.31	0	281.27		0	-1.10761	-1.39897	1.36905	1.11788	1.72918	-0.147446	-0.484361	0.453178	0.16076	0.790092	0.902847	0.714814	1.36905	1.11788	1.72918	1	0.279937	0.136817	1	0.0156125	0.24148	0.0677952	0.0310012	0.00616765	1.35098e+08	9.23996e+08	9.01443e+07	6.74917e+08	1.12427e+08	8.34227e+08
AFUA_1G04940	Ortholog(s) have GTP binding, GTPase activity	761	4.2728	52	1553	9	9	0	189	21.4	6.42	9617	104110	2728	1048.33	0	85.878		0	-1.77254	-1.54205	1.49373	-1.08424	1.2995	-0.825816	-0.624848	0.578923	-0.11669	0.377955	0.564163	0.648488	1.49373	0.922301	1.2995	0.0361643	0.00108277	0.125418	0.947047	0.0136568	0.0149325	0.000338284	0.0363036	0.00258083	7.77901e+07	3.66891e+08	4.43267e+07	2.4562e+08	3.38507e+07	2.06986e+08
AFUA_6G02110	Has domain(s) with predicted DNA binding, protein dimerization activity	762	4.27251	32	2924	10	10	0	219	24	5.66	19234	282067	5324	1912.95	0	269.879	Phospho [S13(99); T15(50); S36(99.7); S39(100)]	4	-1.11259	-1.08145	1.14144	-1.1742	1.10949	-0.153919	-0.112962	0.190852	-0.23168	0.149894	0.898806	0.924688	1.14144	0.851643	1.10949	1	1	0.905125	0.558269	1	0.250925	0.331707	0.0863723	0.325336	8.98357e+07	2.22053e+08	1.10697e+08	1.94538e+08	8.92841e+07	1.99582e+08
AFUA_2G06040	Putative actin cortical patch component	763	4.27083	51	5125	32	32	0	612	65.1	6.42	31243	267042	9085	3357.9	0	289.74	Phospho [S348(100)]	1	-1.17957	-1.30964	1.01959	-1.07393	1.13202	-0.238262	-0.389175	0.0279912	-0.102903	0.178903	0.847766	0.763566	1.01959	0.931157	1.13202	0.408912	0.00543244	1	1	1	0.0487142	0.00105708	0.279697	0.16818	2.62672e+08	1.36617e+09	2.28017e+08	1.33992e+09	2.51175e+08	1.15819e+09
AFUA_1G13020	Ortholog(s) have role in cellular response to DNA damage stimulus	764	4.26921	54	3194	24	24	0	404	46.5	5.36	16986	196290	5468	1989.55	0	181.615	Phospho [S109(100); T250(99.7); S300(100)]	3	1.5702	-1.08783	-1.41754	1.30175	1.20498	0.650947	-0.121454	-0.50339	0.380452	0.269011	1.5702	0.919261	0.705447	1.30175	1.20498	0.197288	1	0.118248	0.19285	1	0.064212	0.389067	0.0297625	0.292495	4.97632e+07	4.13499e+08	3.39151e+07	5.86152e+08	1.0236e+08	6.49276e+08
AFUA_4G12840	Ortholog(s) have methylthioribulose 1_phosphate dehydratase activity, role in L_methionine biosynthetic process from methylthioadenosine and cytosol, nucleus localization	765	4.266	54	1896	9	9	0	240	27.2	6.52	10619	142086	4207	1524.41	0	145.211		0	-1.36538	-1.3703	1.00718	-1.15132	1.01081	-0.449298	-0.454488	0.010321	-0.203292	0.0155106	0.732399	0.729769	1.00718	0.868566	1.01081	0.0923875	0.147105	1	1	1	0.0207548	0.0334287	0.946213	0.882261	2.7682e+07	1.98877e+08	2.3314e+07	1.97459e+08	1.804e+07	1.45657e+08
AFUA_1G10320	Formin binding protein (FNB3), putative	766	4.24376	41	8177	44	44	0	790	93.7	8.98	28513	623312	12127	5149.89	0	437.91	Phospho [S610(100); T612(100); S637(100); S640(100); S674(50); S675(50); S677(100); S679(100); S705(100); T715(49.7); S717(49.7); S720(100); S729(100); S733(100); S736(100); T765(100); S780(100); S782(100)]	18	1.07353	-1.02379	1.09575	1.21195	1.20431	0.102367	-0.0339201	0.131919	0.277329	0.268205	1.07353	0.976763	1.09575	1.21195	1.20431	1	1	1	0.0930968	0.32486	0.332295	0.48577	0.0729521	0.0435646	1.11042e+08	2.15886e+08	9.13223e+07	1.97021e+08	8.69515e+07	2.31761e+08
AFUA_1G06100	Ortholog(s) have glutathione disulfide oxidoreductase activity, glutathione peroxidase activity, glutathione transferase activity	767	4.2302	67	644	6	6	0	102	11.2	7.96	3749	38118.2	1103	378.9	0	33.84		0	4.21139	6.36236	1.75163	1.05899	1.15945	2.0743	2.66956	0.808701	0.0826923	0.213435	4.21139	6.36236	1.75163	1.05899	1.15945	0.376745	0.276878	0.0125228	1	1	0.390741	0.369571	0.00506358	0.904004	3.04633e+06	9.44349e+07	3.41675e+06	5.39125e+07	3.52476e+06	3.97703e+08
AFUA_5G11390	APSES transcription factor, putative	768	4.22661	35	5241	15	15	0	434	47.8	7.52	41318	444870	9983	4066.05	0	203.871	Phospho [T170(100); T176(100); S193(100); S214(100); S368(99.6); S381(100)]	6	-1.09573	-1.29237	1.07675	-1.01962	1.26998	-0.131898	-0.370024	0.106681	-0.0280314	0.344806	0.91263	0.77377	1.07675	0.980758	1.26998	1	0.0961016	1	1	0.45575	0.31327	0.0177799	0.173049	0.0785727	2.23469e+07	1.15612e+08	2.03689e+07	1.07371e+08	2.06803e+07	1.05511e+08
AFUA_1G10820	Ortholog(s) have adenylylsulfate kinase activity, role in methionine biosynthetic process, sulfate assimilation, phosphoadenylyl sulfate reduction by phosphoadenylyl_sulfate reductase (thioredoxin) and cytosol, nucleus localization	769	4.21991	53	1680	10	10	0	211	23.6	6.96	12252	136033	3821	1458.93	0	97.212	Met_loss+Acetyl [N_Term]	0	-1.31093	1.13616	1.07529	-1.06465	-1.38514	-0.39059	0.184162	0.104721	-0.0903778	-0.470031	0.762818	1.13616	1.07529	0.939277	0.721949	1	1	1	1	1	0.338442	0.447759	0.578247	0.285645	3.04179e+07	2.71678e+08	3.02151e+07	2.52657e+08	2.65344e+07	2.07241e+08
AFUA_1G07590	Ortholog(s) have centromeric DNA binding activity	770	4.21855	56	4776	33	33	0	634	68.7	9.2	31743	372911	8600	3466.62	0	333.769	Phospho [S98(100); S107(100); S116(50); S117(99.5); S119(100); S128(99.5); S137(100); S147(100); S184(100); S186(100); S190(100); T212(100); T218(100); S275(99.5); T277(99.5); S278(100); S318(100); S438(100); S590(50); S591(50)]	20	-1.05502	-1.29939	1.01879	1.04151	1.25477	-0.0772655	-0.377835	0.0268585	0.0586824	0.327428	0.947853	0.769591	1.01879	1.04151	1.25477	1	0.86176	1	1	1	0.715749	0.162802	0.627646	0.35606	7.71484e+07	1.99595e+08	4.52181e+07	1.95914e+08	3.23633e+07	1.89187e+08
AFUA_3G00870	Has domain(s) with predicted N_acetyltransferase activity	771	4.21561	61	1085	9	9	0	157	17	7.49	4960	63883.2	2129	812.44	0	104.543	Acetyl [N_Term]	0	-1.21238	1.7679	1.53695	1.58766	-1.39455	-0.277837	0.822034	0.620071	0.6669	-0.4798	0.824827	1.7679	1.53695	1.58766	0.717077	0.124687	0.00353388	0.00398836	0.00547181	0.0315012	0.0173213	0.00145248	0.00123653	0.00755714	7.33774e+07	1.15302e+09	5.56443e+07	7.50202e+08	7.62291e+07	9.51044e+08
AFUA_2G01750	Has domain(s) with predicted aminopeptidase activity, metalloexopeptidase activity and role in cellular process, proteolysis	772	4.20364	63	3076	26	25	1	461	50.8	5.96	16139	143093	6850	1984.01	0	216.322	Phospho [S5(100); S37(100); T61(99.4); S84(100)]	4	1.06971	-1.90439	-1.14054	1.05572	1.78613	0.0972247	-0.929331	-0.189719	0.0782302	0.836837	1.06971	0.525102	0.876777	1.05572	1.78613	1	0.0774751	1	1	0.0668369	0.376374	0.036	0.326641	0.0279658	1.16942e+08	4.72189e+08	1.05608e+08	5.38551e+08	9.42605e+07	5.05107e+08
AFUA_8G00360	NlpC_like protein	773	4.19402	58	1909	15	15	0	264	28.7	9.36	9545	97717.5	3479	951.39	0	147.628		0	10.191	4.21785	-1.0353	1.15747	2.33379	3.34923	2.07651	-0.0500495	0.210971	1.22267	10.191	4.21785	0.965903	1.15747	2.33379	3.09965e-05	0.0391519	1	1	0.0135543	5.19073e-05	0.0406496	0.894073	0.00828626	2.15132e+07	1.06458e+08	3.00456e+07	1.10216e+08	3.36039e+08	1.08491e+09
AFUA_3G10340	Rho_type GTPase	774	4.18884	66	1263	15	15	0	199	22.2	6.35	7197	67753.1	2355	709.5	0	92.498	Acetyl [N_Term]; Phospho [S141(100)]; Met_loss+Acetyl [N_Term]	1	1.32587	2.55681	1.04048	1.52897	-1.85338	0.406936	1.35435	0.0572545	0.612563	-0.890156	1.32587	2.55681	1.04048	1.52897	0.539556	0.555998	0.174827	1	0.00510576	0.479598	0.113128	0.118388	0.706661	0.213458	3.27693e+07	1.09419e+08	2.54175e+07	1.05162e+08	2.98463e+07	1.45076e+08
AFUA_3G07600	Ortholog of A. nidulans FGSC A4 : AN12479, A. oryzae RIB40 : AO090020000133, Neosartorya fischeri NRRL 181 : NFIA_069570 and Aspergillus versicolor : Aspve1_0573130	775	4.18525	46	7861	38	38	0	864	93.1	5.35	45871	570146	19760	7296.38	0	700.758	Phospho [S210(99.4); T212(99.4); T248(99.3); S251(100); T255(100); S299(100); T315(100); S328(100); S332(99.1); S335(100); T348(99.3); S359(99.3); T360(50); S380(100); S383(100); S387(99.7); S442(99.2); S460(100); S474(50); S476(100); T479(100); S480(100); S486(100); S498(99.4); T501(99.4); T502(100); T522(100); S525(99.3); T657(100); S690(100); S695(100); S809(100)]	32	1.06113	1.1096	1.36158	1.19378	1.3021	0.0856048	0.150042	0.445279	0.255537	0.380842	1.06113	1.1096	1.36158	1.19378	1.3021	1	1	0.0141059	0.0816533	1	0.746826	0.271038	0.00314053	0.249582	6.94837e+07	1.10376e+08	7.80675e+07	8.10646e+07	6.84201e+07	1.17123e+08
AFUA_6G13330	Putative RNA binding protein of unknown function	776	4.17714	64	731	5	5	0	112	12.5	6.15	5340	48895.9	1570	520.07	0	38.207		0	2.41679	1.49119	-4.00626	-1.59384	-2.47192	1.27309	0.576469	-2.00226	-0.672506	-1.30563	2.41679	1.49119	0.249609	0.627416	0.404543	0.011727	0.164501	0.00754258	0.217224	0.00209214	0.00746478	0.0474148	0.00755109	0.00136578	6.37478e+06	2.9111e+07	1.42475e+07	1.16626e+08	7.48165e+06	7.03553e+07
AFUA_6G10470	Putative zinc finger protein	777	4.17314	52	3812	22	22	0	475	53.5	4.67	28818	236397	8449	2936.57	0	209.345		0	1.02803	1.00966	-1.07999	1.18626	-1.06069	0.0398814	0.0138696	-0.11102	0.246424	-0.0850078	1.02803	1.00966	0.925933	1.18626	0.942779	1	1	1	0.630363	1	0.269335	0.91556	0.393353	0.236794	8.43994e+07	4.33176e+08	9.30257e+07	4.67827e+08	1.14903e+08	4.45318e+08
AFUA_4G07700	Clathrin, heavy chain	778	4.16929	52	13462	71	70	1	1679	191.2	5.34	96311	888346	29210	9575.1	0	790.698	Phospho [T1639(100)]	1	-1.09459	-1.02919	1.15369	1.05463	1.08477	-0.130387	-0.041515	0.206259	0.0767327	0.117387	0.913586	0.971634	1.15369	1.05463	1.08477	1	1	0.0825357	1	1	0.228349	0.705208	0.00851186	0.428943	5.98066e+08	3.17321e+09	5.23577e+08	2.75048e+09	5.74511e+08	2.899e+09
AFUA_6G03810	Putative mitochondrial ATP synthase D chain	779	4.16294	45	2359	10	10	0	255	28.7	9.04	19175	146466	4741	1745.57	0	95.832		0	1.09366	-1.04601	1.6555	-1.0374	1.89385	0.129161	-0.0648922	0.727269	-0.0529694	0.921323	1.09366	0.956017	1.6555	0.96395	1.89385	1	1	0.023395	1	0.0200482	0.526275	0.300153	0.00850724	0.00923542	1.39548e+08	1.5186e+09	4.2811e+07	9.17304e+08	9.48135e+07	1.66083e+09
AFUA_5G03610	Ortholog(s) have protein phosphatase type 1 regulator activity, ubiquitin binding activity	780	4.15921	37	4429	15	15	0	394	42.4	5.38	25840	294529	7873	2940.03	0	195.964	Phospho [S62(100); S83(100); T87(100); S135(100); S160(99.6); S161(100); T183(99.5); S190(100); S283(100)]	9	-1.16481	-1.16966	1.27352	1.08121	1.27882	-0.220098	-0.226091	0.348819	0.112653	0.354812	0.858507	0.854948	1.27352	1.08121	1.27882	0.298395	0.0197357	0.000424363	0.444452	0.0818276	0.0328382	0.00223103	7.40131e-05	0.0145167	3.15298e+07	5.9438e+08	3.12591e+07	4.66723e+08	2.29537e+07	5.10279e+08
AFUA_6G11890	Putative dynamin GTPase	781	4.15054	50	7720	50	50	0	930	104.3	6.83	39497	491512	16365	5567.88	0	572.263	Phospho [S663(100); S784(99.2); S787(99.1); S833(100); S834(100); S847(50.2); S853(50); S854(50); S912(66.7); T914(66.7); S915(66.7); S921(100)]	12	-1.12099	-1.03858	1.05656	1.23577	-1.02157	-0.164773	-0.0546075	0.0793769	0.305414	-0.0307889	0.892069	0.962856	1.05656	1.23577	0.978885	1	1	1	0.321863	1	0.233606	0.634243	0.613381	0.581071	1.50151e+08	7.60569e+08	1.34176e+08	7.19853e+08	1.03784e+08	6.7848e+08
AFUA_4G05860	Ortholog(s) have role in iron_sulfur cluster assembly, mitochondrial respiratory chain complex I assembly and mitochondrial respiratory chain complex I, peripheral segment, plasma membrane localization	782	4.14855	41	2307	9	8	1	228	25.5	9.91	16439	135882	3852	1305.62	0	92.382		0	1.2366	1.06626	-2.99776	1.05035	-2.58481	0.306379	0.0925551	-1.58388	0.0708671	-1.37006	1.2366	1.06626	0.333582	1.05035	0.386875	0.392752	1	3.95584e-05	1	5.64196e-05	0.0601655	0.127613	3.1328e-05	3.86492e-05	1.5294e+07	1.56101e+08	4.01822e+07	4.67952e+08	2.84097e+07	1.93034e+08
AFUA_3G06140	Ortholog(s) have role in actin filament organization, activation of bipolar cell growth, cellular protein localization, cortical actin cytoskeleton organization, endocytosis and establishment of cell polarity, more	783	4.13329	53	8134	49	49	0	1043	118.3	5.59	52264	546195	16090	5523.2	0	459.624	Phospho [S284(100); T804(50); S805(50)]	3	1.11873	-1.085	-1.01827	1.02172	1.19204	0.161857	-0.117695	-0.0261148	0.0310068	0.253437	1.11873	0.921659	0.982061	1.02172	1.19204	0.961219	1	1	1	0.237552	0.07779	0.126283	0.633237	0.0301022	2.49527e+08	1.67414e+09	2.17651e+08	1.70472e+09	2.19678e+08	1.8729e+09
AFUA_3G07830	Ortholog(s) have unfolded protein binding activity, role in protein folding and chaperonin_containing T_complex, nucleus localization	784	4.11815	53	4157	22	21	0	535	57.5	8.37	28960	303556	9709	3415.9	0	300.642		0	-1.04916	1.45542	-1.34503	-1.08934	-2.05383	-0.0692409	0.541436	-0.427639	-0.123453	-1.03832	0.953139	1.45542	0.743478	0.917988	0.486896	1	0.314496	0.00411515	1	0.046311	0.658294	0.0851396	0.000879899	0.0240427	5.74128e+07	4.65713e+08	5.04415e+07	6.26398e+08	5.02472e+07	4.43889e+08
AFUA_6G02830	Has domain(s) with predicted oxidoreductase activity, role in oxidation_reduction process and mitochondrion localization	785	4.118	71	754	6	6	0	130	14.4	8.19	5781	73317.8	2588	715.55	0	67.466		0	-1.14723	1.02203	1.1709	-1.05993	-1.00137	-0.198153	0.0314444	0.227617	-0.0839628	-0.0019797	0.871666	1.02203	1.1709	0.943463	0.998629	1	1	0.582464	1	1	0.180927	0.845092	0.0662894	0.991461	5.62846e+06	2.24383e+08	4.22596e+06	1.91633e+08	4.68215e+06	1.95587e+08
AFUA_2G16020	Putative heat shock protein	786	4.10618	61	3810	32	32	0	566	61.7	6.87	19334	228133	6314	2257.31	0	231.386		0	-1.00281	1.00672	-1.6137	-1.23084	-1.62911	-0.00404866	0.00965978	-0.690374	-0.299638	-0.704082	0.997198	1.00672	0.619693	0.812456	0.613833	1	1	0.00104898	0.0337637	0.00878981	0.967511	0.911993	0.000362094	0.00309437	1.25704e+08	5.18829e+08	1.34988e+08	8.37235e+08	1.01554e+08	5.17375e+08
AFUA_3G08140	Ortholog(s) have mitochondrion localization	787	4.10103	56	1699	13	13	0	232	25.7	7.94	4267	91101.3	2536	793.17	0	86.206		0	1.1576	1.05495	-1.21742	-2.58563	-1.10947	0.211134	0.0771766	-0.283832	-1.37052	-0.149874	1.1576	1.05495	0.821407	0.386753	0.901329	0.684091	1	0.0589458	8.25165e-05	1	0.0722174	0.379999	0.00836535	0.19937	3.9559e+07	4.90909e+08	4.90546e+07	5.97644e+08	5.59989e+07	5.68275e+08
AFUA_8G04650	Ortholog(s) have 3_hydroxyanthranilate 3,4_dioxygenase activity, role in 'de novo' NAD biosynthetic process from tryptophan and cytoplasm localization	788	4.09865	49	1606	9	9	0	192	21.7	5.81	11403	108377	3836	1159.33	0	101.183		0	1.37472	1.12493	-1.5794	1.01034	-1.29243	0.459136	0.169841	-0.659377	0.014839	-0.370082	1.37472	1.12493	0.633152	1.01034	0.773739	0.720329	1	0.14576	1	1	0.165364	0.542901	0.0480552	0.261688	1.83157e+07	5.50101e+07	3.03316e+07	8.68829e+07	2.15008e+07	7.56233e+07
AFUA_1G02980	Putative 6_phosphogluconolactonase	789	4.08815	37	2928	9	9	0	265	28.8	6.28	20362	202561	6493	2089.88	0	106.131	Phospho [S47(100); T109(100)]	2	-1.20228	1.01716	1.38141	1.08942	1.12961	-0.265769	0.0245421	0.466137	0.123566	0.175826	0.831755	1.01716	1.38141	1.08942	1.12961	0.984663	1	0.00617707	1	1	0.130847	0.859319	0.00143968	0.413343	3.47965e+07	5.0652e+08	2.90547e+07	3.6667e+08	4.42435e+07	4.213e+08
AFUA_3G14540	Putative 30_kilodalton heat shock protein	790	4.08083	59	1245	9	9	0	180	20.5	6.55	7522	83567.5	2652	858.14	0	90.382	Phospho [S98(99.7)]	1	1.0727	-1.09048	-4.83667	-2.05054	-4.13475	0.101248	-0.124966	-2.27401	-1.036	-2.0478	1.0727	0.917025	0.206754	0.487677	0.241853	1	1	0.0446127	0.302342	0.00577319	0.700589	0.804131	0.0507249	0.00591117	1.77361e+07	5.64772e+07	6.05587e+07	2.73162e+08	2.03172e+07	6.05832e+07
AFUA_5G11210	Ortholog(s) have cytoplasm, nucleus localization	791	4.0742	36	3746	13	13	0	331	36.6	7.28	20857	249010	7775	2685.96	0	159.686	Phospho [S328(100); S330(100)]	2	-1.22716	-1.19253	1.10238	-1.19346	1.07127	-0.295322	-0.254021	0.140621	-0.255151	0.0993195	0.81489	0.838556	1.10238	0.837899	1.07127	0.0886856	0.382375	1	0.361697	1	0.0130954	0.0485657	0.164754	0.249997	2.64569e+07	2.29071e+08	2.40204e+07	2.07797e+08	2.42876e+07	1.86668e+08
AFUA_6G14470	Ortholog of A. nidulans FGSC A4 : AN5353, A. niger CBS 513.88 : An02g05680, A. oryzae RIB40 : AO090103000108, Aspergillus wentii : Aspwe1_0131073 and Aspergillus sydowii : Aspsy1_0050268	792	4.04923	42	2256	10	10	0	234	26	4.54	11400	132549	5081	1705.36	0	116.345		0	-5.74821	-6.47055	-1.94473	-1.04046	-1.72763	-2.52311	-2.69389	-0.959568	-0.0572157	-0.788794	0.173967	0.154546	0.514211	0.961117	0.578828	0.000223025	0.00132693	0.0282166	1	0.295921	0.000281359	0.0017873	0.0135379	0.116711	2.13165e+07	3.4407e+08	4.26504e+07	6.69123e+08	6.03621e+06	5.98569e+07
AFUA_3G11390	Ortholog(s) have role in positive regulation of RNA polymerase II transcriptional preinitiation complex assembly, proteasome regulatory particle assembly, ubiquitin_dependent protein catabolic process	793	4.04819	51	3691	23	21	0	465	51.6	5.3	20542	241040	7403	2658.21	0	215.802	Acetyl [N_Term]; Phospho [T14(100)]; Met_loss+Acetyl [N_Term]	1	1.03831	-1.07488	-1.63549	1.0316	-1.46542	0.0542386	-0.104171	-0.709726	0.0448899	-0.551316	1.03831	0.930339	0.611436	1.0316	0.682397	1	1	0.000276871	1	0.0334182	0.693845	0.145016	9.82512e-05	0.009212	3.48191e+07	3.80145e+08	5.91658e+07	6.21725e+08	2.58621e+07	3.94709e+08
AFUA_2G05950	Ortholog(s) have U3 snoRNA binding, U4 snRNA binding activity and role in mRNA splicing, via spliceosome, maturation of SSU_rRNA from tricistronic rRNA transcript (SSU_rRNA, 5.8S rRNA, LSU_rRNA)	794	4.04762	60	850	5	5	0	126	13.6	7.34	6315	19714.6	2504	884.23	0	80.28	Met_loss+Acetyl [N_Term]; Acetyl [N_Term]	0	-1.1965	-1.12041	-1.13872	-1.13563	-1.21605	-0.258823	-0.16403	-0.187411	-0.183494	-0.282204	0.83577	0.892528	0.87818	0.880568	0.822334	1	1	1	1	0.463013	0.18511	0.103948	0.213776	0.0653321	7.80441e+06	1.26662e+08	7.08101e+06	1.44232e+08	7.10307e+06	1.0586e+08
AFUA_4G04550	Putative phosphoribosyltransferase	795	4.0425	51	1617	10	10	0	204	23.2	5.33	12554	108557	3758	1301.25	0	118.3		0	-1.06717	1.21792	-1.41248	-1.05462	-1.83584	-0.0937874	0.284423	-0.498231	-0.0767209	-0.876441	0.93706	1.21792	0.707974	0.94821	0.544709	1	1	0.25028	1	0.0659121	0.775899	0.190445	0.0623485	0.0288841	3.00964e+07	9.11647e+07	6.46187e+07	1.28768e+08	4.70984e+07	8.54268e+07
AFUA_1G06350	Ortholog of A. nidulans FGSC A4 : AN10518, A. niger CBS 513.88 : An18g05000, A. oryzae RIB40 : AO090001000412, Neosartorya fischeri NRRL 181 : NFIA_018360 and Aspergillus wentii : Aspwe1_0038230	796	4.03791	49	1541	9	9	0	187	20.4	7.03	8540	91866	3580	1232.25	0	83.235		0	1.0606	-1.04299	1.97609	-1.66634	2.18592	0.0848751	-0.0607187	0.982646	-0.736686	1.12824	1.0606	0.958786	1.97609	0.600116	2.18592	1	1	0.0160773	0.00964228	0.133041	0.822075	0.764824	0.00789915	0.0750513	6.57504e+07	2.65261e+08	3.68426e+07	1.34236e+08	5.54349e+07	2.81335e+08
AFUA_5G02030	Has domain(s) with predicted mRNA binding activity, role in mRNA polyadenylation and mRNA cleavage factor complex localization	797	4.03737	43	3136	13	13	0	334	37.6	6.47	17176	195606	7051	2300.17	0	135.115	Phospho [T48(100)]	1	1.01916	1.03714	1.18066	1.13515	1.1602	0.0273852	0.0526056	0.239588	0.182877	0.214368	1.01916	1.03714	1.18066	1.13515	1.1602	1	1	0.147758	0.258017	0.151415	0.687226	0.337018	0.0177005	0.0162293	4.74115e+07	4.25927e+08	4.05432e+07	3.60754e+08	3.68427e+07	4.34089e+08
AFUA_8G05560	Ortholog(s) have protein serine/threonine phosphatase activity	798	4.03062	46	4127	24	24	0	471	53.3	6.3	21120	249125	6941	2346.09	0	210.61	Phospho [S155(100); S422(100)]; Met_loss+Acetyl [N_Term]; Acetyl [N_Term]	2	1.02184	-1.13332	1.01807	1.13219	1.179	0.0311661	-0.180552	0.0258436	0.179111	0.237562	1.02184	0.882365	1.01807	1.13219	1.179	1	1	1	0.280602	1	0.78846	0.0996811	0.716757	0.129815	2.33115e+08	5.69346e+08	1.76819e+08	5.59238e+08	2.26781e+08	5.81779e+08
AFUA_2G04610	Ortholog(s) have role in posttranslational protein targeting to membrane and TRC complex, nucleus localization	799	4.03	47	1612	6	6	0	188	20.3	6.95	14468	143215	4262	1272.83	0	113.913	Acetyl [N_Term]	0	-1.25648	-1.02182	1.17728	-1.11668	-1.04449	-0.329393	-0.0311471	0.235453	-0.15922	-0.0627933	0.795871	0.978642	1.17728	0.895509	0.957409	1	1	0.827207	1	1	0.260072	0.815602	0.0973841	0.832714	2.61176e+07	1.64151e+08	1.71841e+07	1.39433e+08	1.61545e+07	1.30643e+08
AFUA_2G14710	Ortholog(s) have NURS complex, nuclear body, nuclear chromatin localization	800	4.02896	48	7697	47	47	0	917	102.6	6.47	27969	544623	11263	4418.31	0	403.021	Phospho [S9(100); S32(100); S46(100); S48(100); S63(100); S250(100); S592(100); T742(100); S829(100); S834(100); S900(99.4)]; Acetyl [N_Term]	11	-1.04562	-1.24717	-1.22385	-1.24655	-1.02607	-0.064359	-0.318652	-0.291424	-0.317939	-0.037131	0.95637	0.801819	0.817095	0.802215	0.974591	1	0.158842	0.0132217	0.0539569	1	0.219279	0.0253077	0.00192656	0.737033	8.48951e+07	4.70302e+08	9.52333e+07	5.75579e+08	6.91094e+07	4.49783e+08
AFUA_4G10790	Ortholog(s) have ribose phosphate diphosphokinase activity and role in 5_phosphoribose 1_diphosphate biosynthetic process, cellular response to drug, cytokinesis, fungal_type cell wall organization	801	4.01625	51	2520	18	18	0	320	35	7.5	13508	160904	5065	1590.91	0	157.418		0	-1.58043	1.08927	1.23231	-1.17993	-1.39699	-0.660318	0.123361	0.30136	-0.2387	-0.482319	0.632739	1.08927	1.23231	0.847508	0.715826	0.00933013	1	0.145942	0.298657	0.0284627	0.00308043	0.161328	0.0219905	0.00686406	8.90858e+07	3.96597e+08	1.00384e+08	3.21833e+08	7.86346e+07	2.50942e+08
AFUA_4G04680	FGGY_family carbohydrate kinase	802	4.01543	57	4579	30	30	0	650	71.4	5.35	36616	278130	11254	3601.41	0	326.117		0	-1.22245	-1.06477	1.68933	1.04314	1.47143	-0.289778	-0.0905453	0.756452	0.0609346	0.55722	0.818028	0.939168	1.68933	1.04314	1.47143	1	0.669196	0.0474966	1	0.016997	0.187251	0.0302963	0.0179645	0.00473552	1.56466e+08	1.66242e+09	1.55056e+08	9.84069e+08	1.40389e+08	1.3599e+09
AFUA_6G13450	Has domain(s) with predicted hydrolase activity, acting on carbon_nitrogen (but not peptide) bonds activity and role in nitrogen compound metabolic process	803	4.01427	51	3298	20	20	0	419	45.1	6.25	20872	289378	8557	2947.93	0	185.332	Phospho [S286(100); T288(50); S415(100)]	3	-1.2909	-1.54999	1.30926	1.08167	1.57203	-0.36838	-0.632258	0.388753	0.11326	0.652631	0.774652	0.645166	1.30926	1.08167	1.57203	0.3119	0.019858	0.325327	1	0.00482808	0.0574488	0.00627769	0.0632359	0.00157548	2.6213e+07	1.97392e+08	1.50484e+07	1.50766e+08	2.03325e+07	1.5291e+08
AFUA_4G03900	Putative multifunctional beta_oxidation protein	804	4.00006	53	6785	44	44	0	899	96.7	8.41	34112	410285	13352	4628.89	0	371.818		0	-1.07153	-1.02943	1.08205	1.22474	1.03954	-0.0996781	-0.0418509	0.113766	0.292473	0.0559392	0.933241	0.971408	1.08205	1.22474	1.03954	1	1	0.745647	0.00894433	1	0.218494	0.728531	0.0424148	0.681752	1.75079e+08	9.63137e+08	1.66413e+08	8.90104e+08	1.72894e+08	8.98839e+08
AFUA_5G10120	Putative NRPS_like enzyme	805	3.9844	42	12086	45	45	0	1274	137.1	6.32	77188	937903	22591	10126.3	0	401.877		0	-1.26701	1.05693	1.10029	-1.04046	-1.21707	-0.341423	0.0798789	0.137887	-0.0572202	-0.283415	0.789262	1.05693	1.10029	0.961114	0.821644	0.226941	1	0.499907	1	1	0.0387415	0.761659	0.0344655	0.374131	3.10452e+08	8.92743e+08	3.19922e+08	8.11369e+08	1.95595e+08	7.04609e+08
AFUA_2G03490	Putative calcium/calmodulin_dependent protein kinase	806	3.9785	49	5237	27	27	0	645	72.1	6.87	20436	325873	11526	4014.31	0	371.216	Phospho [T21(100); S31(100); S79(100); T436(100); S462(100); S470(100); S481(100); S627(100)]	8	-1.04511	-1.7431	-1.64284	1.02437	1.01523	-0.0636603	-0.801655	-0.716195	0.0347344	0.0218005	0.956833	0.573691	0.608701	1.02437	1.01523	1	0.00551154	0.00822961	1	1	0.605858	0.00220918	0.002947	0.86345	8.48602e+07	3.5912e+08	1.62663e+08	5.89977e+08	9.75298e+07	3.43618e+08
AFUA_6G04730	Ortholog(s) have phosphoribosylamine_glycine ligase activity, phosphoribosylformylglycinamidine cyclo_ligase activity	807	3.97468	53	6127	32	32	0	817	86.4	5.5	31448	394593	14452	4140.19	0	421.325		0	-1.10628	1.14471	-1.08584	-1.00969	-1.37508	-0.145723	0.194983	-0.11881	-0.0139063	-0.459516	0.903926	1.14471	0.920947	0.990407	0.72723	1	1	1	1	0.294586	0.492936	0.185841	0.373787	0.0676836	9.53586e+07	7.25848e+08	1.28544e+08	7.88155e+08	9.43483e+07	6.56113e+08
AFUA_1G09780	Ortholog(s) have mitochondrial membrane localization	808	3.97428	51	3421	18	18	0	439	47.3	7.12	22374	250949	7451	2579.09	0	195.284		0	1.27955	1.13498	-1.13978	-1.05621	-1.011	0.355637	0.182672	-0.188753	-0.0788918	-0.0157878	1.27955	1.13498	0.877364	0.946785	0.989116	1	1	0.864355	1	1	0.393022	0.147286	0.0815746	0.964649	4.43921e+07	2.63653e+08	4.60542e+07	3.00506e+08	6.36409e+07	3.37357e+08
AFUA_5G11550	Ortholog(s) have double_stranded DNA 5'_3' exodeoxyribonuclease activity, single_stranded DNA endodeoxyribonuclease activity, tRNA (m5U54) methyltransferase activity and role in double_strand break repair, tRNA modification	809	3.96457	31	7392	14	14	0	578	64.2	8.35	33515	653556	16705	5747.08	0	130.84	Phospho [S261(100)]	1	1.43868	-1.08767	-2.72553	-1.10132	-1.74177	0.524743	-0.121238	-1.44654	-0.139235	-0.800557	1.43868	0.919398	0.366901	0.908001	0.574127	1	1	0.00181031	0.318776	0.309071	0.394828	0.582445	0.00130934	0.123714	2.7655e+07	3.31075e+07	1.25506e+08	9.02357e+07	4.5813e+07	4.7631e+07
AFUA_1G16650	Ortholog of A. nidulans FGSC A4 : AN0977, A. niger CBS 513.88 : An01g10460, A. oryzae RIB40 : AO090005001035, Aspergillus wentii : Aspwe1_0068230 and Aspergillus sydowii : Aspsy1_0053392	810	3.96303	51	3388	19	19	0	436	46.8	5.16	29245	284232	8272	2715	0	262.341	Phospho [T118(100); S120(100); S270(97.6); S273(99.9); S274(99.3); S276(100); S285(100); S390(100); S394(100)]; Met_loss+Acetyl [N_Term]	9	-1.70926	1.06819	1.03958	1.15908	-1.75631	-0.773373	0.0951701	0.0559941	0.212977	-0.812549	0.585048	1.06819	1.03958	1.15908	0.569375	0.0055065	1	1	0.122478	0.00230389	0.00212929	0.173734	0.487532	0.000936012	5.50432e+07	3.20833e+08	4.27447e+07	3.08619e+08	5.48925e+07	1.87703e+08
AFUA_6G14340	Has domain(s) with predicted UDP_N_acetylmuramate dehydrogenase activity, flavin adenine dinucleotide binding, oxidoreductase activity and role in oxidation_reduction process	811	3.96242	47	4013	16	16	0	476	51.4	4.94	29987	272794	9921	3029.34	0	191.648		0	-1.5221	-1.46429	1.01533	1.30213	-1.02379	-0.606062	-0.550199	0.0219434	0.380873	-0.0339197	0.656988	0.682926	1.01533	1.30213	0.976763	0.0571432	0.30716	1	0.319061	1	0.0173161	0.0844997	0.911887	0.883207	1.06324e+08	6.89149e+08	1.01405e+08	6.78746e+08	7.65363e+07	4.52762e+08
AFUA_3G05970	Ortholog(s) have cytosol localization	812	3.95605	54	5011	32	32	0	684	74.2	9.25	26080	317670	11795	3713.69	0	340.074	Acetyl [N_Term]; Phospho [T465(100); S583(100)]; Met_loss+Acetyl [N_Term]	2	-1.24122	1.0784	1.08598	-1.14612	-1.23256	-0.311756	0.108897	0.118993	-0.19676	-0.30166	0.805661	1.0784	1.08598	0.872508	0.811318	0.195601	1	0.289488	0.473895	0.457516	0.0304898	0.233846	0.0172235	0.0690071	1.41738e+08	8.38003e+08	9.05006e+07	7.71659e+08	8.50083e+07	6.75146e+08
AFUA_1G13090	Ortholog(s) have anthranilate synthase activity, glyceraldehyde_3_phosphate dehydrogenase (NAD+) (phosphorylating) activity and indole_3_glycerol_phosphate lyase activity, more	813	3.95372	56	5394	33	33	0	764	82.2	6.34	45338	345073	13590	4772.3	0	374.666	Met_loss+Acetyl [N_Term]; Phospho [S739(100)]	1	-1.09208	-1.26352	-1.15681	1.02576	1.00015	-0.127081	-0.337453	-0.210149	0.0366989	0.000222873	0.915682	0.791437	0.864448	1.02576	1.00015	1	0.00983009	0.0309302	1	1	0.462959	0.0016586	0.00324999	0.998998	2.07244e+08	7.77235e+08	1.34872e+08	8.99112e+08	1.12994e+08	7.11701e+08
AFUA_5G03700	Has domain(s) with predicted protein phosphatase inhibitor activity and role in regulation of phosphoprotein phosphatase activity, regulation of signal transduction	814	3.93049	55	2051	15	15	0	287	32.3	5.08	5182	157517	2641	1507.18	0	184.454	Phospho [S22(100); S74(49.9); S75(49.9); S79(100); S82(100); S91(100); T119(100); S187(100); S198(100); S200(100); S280(100)]	11	1.49005	1.87389	1.45179	1.07367	1.15441	0.575358	0.906037	0.537836	0.102555	0.207157	1.49005	1.87389	1.45179	1.07367	1.15441	1	0.15459	1	1	1	0.593669	0.070032	0.672444	0.738316	3.38233e+06	6.3488e+06	9.50604e+06	4.37307e+06	4.99277e+06	9.46001e+06
AFUA_2G04910	Proteasome component	815	3.92853	38	2812	11	11	0	272	29.5	7.75	15383	169865	5429	1596.88	0	105.968	Phospho [S272(100)]	1	1.28986	-1.31662	-1.73762	-1.1457	-1.02317	0.367216	-0.396844	-0.797112	-0.196228	-0.0330525	1.28986	0.759518	0.5755	0.872829	0.97735	0.907824	0.117281	0.00053141	1	1	0.166684	0.0232712	0.000211797	0.888218	1.63305e+08	7.28534e+08	1.42699e+08	1.26591e+09	1.41002e+08	9.39707e+08
[truncated: 4,798 more rows]
[truncated: 106 more columns]

## Sheet: 2. OverviewPhosphopeptides (PP)
											Corrected Fold Change				Corrected Log2Ratio					Corrected Phosphopeptide Abundance Ratio				Master Protein Abundance Ratio				Phosphopeptide Abundance Ratio				Corrected Ratio-adjusted p-value				p-value (2s t-test)				Average								SD
[truncated: 18,077 more rows]
[truncated: 138 more columns]
