# Supplementary material for: Functional analysis of the Aspergillus fumigatus kinome identifies a druggable DYRK kinase that regulates septal plugging
Source: Nat Commun. 2024 Jun 11;15:4984. doi: 10.1038/s41467-024-48592-8 (PMC11166925; doi:10.1038/s41467-024-48592-8)
Supplement: Supplementary file 10 — Source Data [file 41467_2024_48592_MOESM10_ESM.xlsx]

## Sheet: Figure 2a
Figure 2A
Gene name	pH 8	pH 4	Thermotolerance	Voriconazole	Olorofim	Macrophages	BPS	minFe	300uMFe	5mMFe	Leukopenic
AFUB_045810	-0.118243	-0.688949	0.358455	-1.89515	-0.981378	-0.0747504	-0.416395	-0.417517	-0.126786	-0.472924	0.438683
AFUB_021710	-0.404593	-1.14644	0.695221	0.62405	0.605133	0.399485	-0.828101	-0.420767	-0.460808	-0.725601	0.107008
AFUB_053300	0.1415	-0.586565	-0.0231108	-1.83853	-0.15205	0.301633	-0.388071	-0.494187	-0.720221	-0.729522	0.560632
AFUB_032300	-0.0619074	-0.34788	-0.110826	-0.0123284	0.0795688	0.199929	-0.16084	-0.247895	-0.335252	-0.181983	-0.0020352
AFUB_044560	-0.0865856	-0.307724	0.12717	0.000117043	0.152157	0.280439	-0.242261	-0.156936	-0.226089	-0.116538	0.197797
AFUB_030660	-0.264467	-0.800245	0.347066	0.570994	0.242704	-0.226019	-0.41854	-0.813301	-0.0318922	-0.183759	-1.01211
AFUB_052450	0.015657	-0.427258	-0.0114765	-0.793799	-0.165774	0.291433	0.551204	0.449228	0.205392	0.288077	0.309352
AFUB_043130	0.139455	0.428349	0.136325	-1.16145	-0.532719	0.0173937	-1.14815	-0.082042	-1.2003	-0.790817	-1.5227
AFUB_010510	-0.0307634	-0.376809	0.16925	-3.3042	0.562833	0.539534	-0.251078	-0.661684	-0.345973	-0.528206	-0.436116
AFUB_018770	0.361492	-0.643218	0.403294	-0.12185	-0.74759	-0.470278	-0.371704	-0.447601	-0.382898	-0.132506	-0.207719
AFUB_020560	0.228079	-0.411571	0.159587	-1.18874	-0.221552	0.0464707	0.607706	0.288152	-0.157495	0.305266	0.710744
AFUB_029320	-0.391481	-0.715056	-0.0837835	-1.18549	-0.0188096	-0.328829	-0.143884	0.557507	-0.627539	0.424527	0.464682
AFUB_025560	-0.0253519	-1.01973	-0.770113	-1.31048	-0.858156	0.226747	-0.548903	-1.02844	-0.362191	-0.411744	0.251091
AFUB_038630	-0.179105	-0.0437619	-0.536653	0.285622	0.00634273	0.129593	-0.307069	-0.00735736	-0.0679187	-0.0827419	-0.699899
AFUB_029240	-0.122131	-0.45782	0.16267	-0.401648	-0.140878	0.311109	-0.036298	-0.136608	-0.189185	-0.0608921	2.25029
AFUB_016170_1	-0.230517	-0.499396	0.322724	-1.67629	-1.27642	-0.507614	-0.619576	-0.285567	-0.60811	-0.703118	0.899388
AFUB_016170_2	-0.159587	-0.705405	0.0586141	-1.64729	-1.19467	-0.229844	-1.09352	-0.772623	-0.998872	-1.43168	1.20902
AFUB_048440	-0.111791	-0.3797	0.217845	-0.00479437	0.193297	0.36609	0.179253	0.110515	0.240429	0.27891	1.05961
AFUB_006780	0.0223338	-0.350919	0.274544	-2.3826	0.126617	-0.088632	0.244746	0.255077	-0.112671	0.0738319	0.0730302
AFUB_039620	-0.0797231	-0.468932	-0.373292	-0.346567	0.139649	0.074672	0.0586272	-0.295563	0.178814	-0.238532	0.207143
AFUB_045840	0.0466568	0.203133	0.0141767	-0.141962	-0.0835201	-0.0806887	-0.199134	0.0107807	-0.120347	0.0226394	0.445604
AFUB_051750_1	-0.231225	-0.706282	-0.285243	-1.45262	-0.51419	0.201275	-0.707374	-0.348924	-0.530727	-0.908508	-1.37802
AFUB_051750_2	-0.203716	-0.534268	0.171775	-1.65941	-1.24777	-0.188735	-1.04287	-0.773285	-0.977411	-1.17724	1.32263
AFUB_029820	0.10492	-0.339599	0.275237	-0.0209393	0.318224	0.225631	-0.194965	-0.145044	0.00421682	0.288161	0.636587
AFUB_027640	0.216124	-0.459562	0.150315	-0.384001	0.031103	0.28287	0.871662	0.492124	0.376946	0.516439	1.60433
AFUB_038060	-1.93449	-2.92152	-5.4931	-2.92517	-0.112982	-1.29171	0.107714	0.456405	-0.0950983	-0.0995779	-0.6387
AFUB_001600	-0.049401	-0.581051	0.21052	-1.27493	-0.227238	0.237073	-0.0277003	-0.168607	-0.00492948	-0.254098	0.98162
AFUB_053500	-0.18666	-0.477329	0.579595	-1.71238	-0.611621	-0.399794	1.18086	1.09989	0.403162	0.0846668	0.0845052
AFUB_018600	0.00817012	-0.392194	0.100324	-1.61695	-0.310669	0.206449	-0.20341	-0.233133	-0.470603	-0.524799	0.581205
AFUB_010360	0.669354	0.839191	0.772531	-0.48439	-0.107762	0.21503	-2.0598	-0.970701	-2.11144	-1.96799	-0.00368838
AFUB_044400	-0.255518	-0.41674	0.154055	-0.25812	0.532609	-0.819481	-1.8033	-0.483193	0.118423	0.20165	-0.4109
AFUB_027480	-0.179622	-0.728632	0.151904	-2.22098	-0.824062	-0.543583	0.012615	-0.0191511	-0.112424	-0.345744	-0.928082
AFUB_030570	-0.0701089	-0.435473	0.133745	-3.53306	-0.301292	-0.00171805	0.386503	0.266024	-0.0283599	-0.0145528	0.45523
AFUB_039100	0.0340205	-0.419782	-0.326303	-1.95368	-0.307392	-0.737511	0.102827	-0.115876	-0.0992702	-0.149252	-0.516156
AFUB_007300	-0.0367392	-0.353316	-0.0399612	0.0386098	-0.122128	0.151859	0.456127	0.270366	0.185941	0.169238	0.392075
AFUB_014350	-0.394259	-1.05633	0.367243	-1.23152	-0.66482	-0.518688	0.203669	0.254688	0.19958	0.358502	0.556481
AFUB_006320	-0.161147	-0.248825	-1.49989	-3.07328	-0.181847	-0.925535	0.309082	0.50536	0.172681	0.267639	#DIV/0!
AFUB_035220	-0.300718	-0.365444	0.0306789	-0.41877	-0.125985	0.422079	-0.342466	-0.273959	0.0160107	-0.501141	0.226993
AFUB_019930	0.0832046	-0.233477	-0.211455	-0.899137	-0.897479	0.00822402	0.27615	0.337648	-0.426483	-0.611639	0.119455
AFUB_017750	0.997869	-0.603304	0.591784	-1.66293	0.320808	-0.219226	0.00301128	-0.0396242	-0.312591	0.0873322	0.0229249
AFUB_011380	0.0956601	-1.39231	-0.0785855	1.90349	0.486254	0.676236	-0.292562	0.183163	-0.21239	0.095822	0.502975
AFUB_027890	-0.655362	-1.69116	1.66955	-0.0320859	2.41832	-1.58305	-1.10658	0.873908	-0.844475	-0.330674	0.272685
AFUB_056020	0.278229	-0.691467	0.0726004	-0.735286	0.80695	0.124055	-0.680682	-0.295659	-0.569568	-0.75774	0
AFUB_059390	-0.17338	-3.83181	-0.123888	-9.87844	-1.70734	0.643544	-1.86596	-0.780902	-0.459836	-0.44045	0.277885
AFUB_059090	-0.5287	-1.07393	0.657709	-4.45895	0.609753	-4.07757	-0.826616	-0.0857302	0.145027	-0.0976474	-0.474924
AFUB_066150	0.104734	-0.833161	-0.28318	0.588423	0.550075	0.185016	-0.166616	0.389602	-0.235126	-0.42543	0.264721
AFUB_071620	-0.00561517	-0.655039	-0.519323	-1.82762	-0.175541	-0.434576	0.261377	0.253845	0.0624471	-0.0879482	-1.36826
AFUB_056110	-0.0202526	-0.51037	0.0900291	-2.55749	-0.0995271	0.0659112	0.0206124	-0.0145833	-0.18968	-0.519837	0.954343
AFUB_090090	-0.0478335	-0.617616	0.192427	-1.90547	-0.344196	-0.325098	0.496829	0.432449	0.316618	-0.0160862	0.290618
AFUB_078920	0.0813932	-0.32721	0.315809	-1.62081	-0.474638	-1.04873	0.878364	1.16003	0.611126	0.422222	0.912317
AFUB_066030	-0.0364143	-0.556966	0.0660755	-0.0781398	-0.180268	0.579991	0.0221165	-0.0855274	-0.231768	-0.302626	0.0593117
AFUB_095720	0.226495	-0.605584	0.435172	-0.367226	-0.145932	-0.324796	-0.112208	-0.218338	-0.326503	-0.0721558	0.220623
AFUB_060320	0.147046	-0.195053	-0.220454	-2.23928	0.0776605	0.048196	-0.208258	-0.387176	-0.656745	-0.417995	0.0114297
AFUB_087320	0.0580377	-0.356517	0.149336	-0.579828	-0.033154	0.156222	0.297984	0.151581	-0.0742668	0.0613022	0.300976
AFUB_078980	-0.0481468	-0.370101	0.142101	-0.352281	0.0614475	0.306509	0.229492	0.0967726	-0.152655	0.0278993	-0.0184351
AFUB_053960	0.0700712	-0.261586	0.00421054	-0.6929	-0.00655353	0.351379	0.358911	0.233123	-0.0966248	0.0929133	0.117891
AFUB_070630	-2.71311	-2.63492	-7.21101	-0.86591	-0.35534	-2.52412	-1.47101	0.192513	-1.09103	-0.426784	0.0281963
AFUB_087120	0.0639551	-0.359403	0.15397	-0.851224	-0.282845	-0.018163	-0.0239908	-0.306322	-0.0686221	-0.0629389	0.298209
AFUB_075350	0.0669096	-0.407233	0.0852845	-0.44843	0.00464057	0.356338	0.0688416	-0.139836	-0.344369	-0.393291	0.128513
AFUB_054020	0.00340386	-0.427355	0.334764	-0.294883	0.000445644	0.130044	0.211513	0.00946494	-0.0349531	-0.053988	-0.0480461
AFUB_081540	-0.0332355	-0.358723	0.0464435	-0.467672	-0.0793145	0.251526	0.0638815	-0.0098325	-0.261051	0.0157108	0.518674
AFUB_055480	-0.132047	-0.585765	0.0750284	-1.64389	-0.261712	0.278917	0.240591	0.181321	0.0514332	-0.30942	-0.369932
AFUB_056640	-0.0541865	-0.547309	0.119738	-1.64425	-0.271237	0.293455	0.372639	0.305664	0.239566	-0.30233	0.268381
AFUB_074550	-0.119589	-0.643242	0.0795098	-1.55726	-0.354695	0.174874	0.34462	0.359176	0.292485	-0.0281386	-0.676352
AFUB_099170	0.188249	-0.148837	0.160231	-5.71583	-0.0740905	-0.196756	-3.04808	-1.26805	-1.71911	-0.540409	-0.228753
AFUB_096030	-0.117531	-0.159067	0.0615909	0.274591	0.564511	-0.219226	-0.307063	-0.378412	-0.159922	0.319665	-1.1945
AFUB_096080	-0.11903	-0.323838	0.112392	-0.166452	0.327329	0.259924	-0.321215	-0.371591	-0.314926	-0.291307	1.03262
AFUB_099990	-0.278003	-0.924553	-1.4464	-0.793272	1.08611	-0.83	-0.13885	0.431015	0.311749	-0.0988515	-0.678015
AFUB_006190	-3.01745	-3.95718	-6.21433	-0.106162	0.425145	-1.94851	-1.66184	0.168313	-0.879311	-0.186867	-0.0232293
AFUB_089280	0.00791386	-0.218723	-0.0746717	-1.09439	-0.33543	0.314864	0.237777	0.0480197	-0.296062	-0.0580189	-0.00979625
Transposon_control	0.510575	-0.637415	0.765372	-0.0553214	0.45108	-0.0195623	-0.337106	-0.349868	-0.50676	0.155992	0.192645
AFUB_012420	0.322347	-1.10133	-0.438562	-2.77181	-0.349017	0.297288	-0.117199	-1.07001	-0.176334	-0.602141	-0.100228
AFUB_101210	0.626592	-0.481833	0.767572	-0.161615	0.850969	-0.196745	-0.543236	-0.306688	-0.585455	-0.0528469	0.416487
AFUB_044260	-0.206399	-0.211252	-0.172882	0.765527	0.397152	0.260068	-0.0403206	-0.219163	-0.0121341	0.329678	0
AFUB_035990	0.0132267	-0.391133	0.0896846	0.0613146	0.0790085	0.423478	0.142171	-0.0141045	-0.130943	0.187337	-0.648742
AFUB_096660	-0.0750538	-0.335089	0.148357	-0.0198962	0.283071	0.329516	0.0775537	-0.0273177	0.044351	0.216738	0.626746
AFUB_063270	0.0457913	-0.322974	0.227158	1.16466	1.20066	-0.132864	-0.0510911	-0.287035	-0.534014	0.0657576	0.35124
AFUB_020650	-3.19901	-1.70804	-0.962872	-1.6127	-2.20169	-1.20373	-0.974974	-0.703594	-0.142526	-0.80579	1.14462
AFUB_045550	-0.0654909	-0.627049	0.0135988	-1.77917	-0.188044	0.243494	-0.322799	-0.28542	-0.489387	-0.796471	0.837588
AFUB_060950	-0.0906556	-0.515451	-0.107161	-1.26133	-0.396111	-0.35709	0.0669964	0.0586203	-0.0282449	-0.273555	-0.316094
AFUB_061120	-0.0116369	-0.52329	0.170799	-1.74132	-0.0712032	0.253257	-0.0628115	-0.142603	-0.198963	-0.47724	-1.47506
AFUB_040390	0.665887	-0.682272	0.629267	-1.88229	-0.000202994	-0.0435687	-0.440394	-0.377311	-0.542801	-0.501466	0.6325
AFUB_081220	-0.0268489	-0.5902	0.188703	-1.64853	-0.257912	0.407152	0.231805	0.114052	0.0118577	-0.24473	-0.142337
AFUB_076300	-0.0790588	-0.527585	0.228593	-1.49247	-0.128378	0.283677	0.129744	0.0178789	-0.0542668	-0.363059	0.603726
AFUB_075230	1.00627	-0.934896	0.98183	-1.44363	0.462176	-0.141456	-0.535805	-0.387662	-0.591972	-0.143235	0.0730524
AFUB_089460	0.0315015	-0.486465	0.127801	-1.80395	-0.154076	0.191549	0.0691806	-0.0619438	-0.237496	-0.489908	-0.997653
AFUB_093800	0.172462	-1.00085	0.148522	1.24275	0.0833353	0.32798	-0.0583018	-0.247976	-0.0689098	0.0882011	0.36432
AFUB_067080	0.0197201	-0.577381	0.0681756	-1.8913	-0.210762	0.495519	0.597676	0.504287	0.303609	0.108534	-0.399834
AFUB_017740	-0.116172	-0.605411	-0.248522	-1.85625	-0.487948	0.107415	0.15518	0.176659	0.0781882	-0.179472	0.165769
AFUB_100220	-0.0845163	-0.583429	0.0974915	-2.01966	-0.268416	0.467832	0.477099	0.273591	0.250168	-0.195835	-1.33794
AFUB_036640	-0.131857	-0.277654	0.587541	-0.89192	0.14024	0.0748381	-0.17338	0.487746	-0.13915	0.0164593	-1.34974
AFUB_009070	0.121353	-0.630918	-0.18675	-2.26119	-0.245171	-0.195613	0.0722119	0.147985	-0.0499769	-0.190886	0.325316
AFUB_096590	0.306422	-0.536185	-3.39837	-2.00331	1.1666	0.336942	1.34575	1.21458	0.0732844	0.365863	0.780264
AFUB_045710	0.0262998	-0.528535	0.12334	-1.73152	-0.0759668	-0.0410486	0.398548	0.259889	0.160248	-0.0224483	0.48563
AFUB_030290	0.210408	-0.641779	0.255713	-1.87051	-0.0694889	0.536863	0.329864	0.261152	0.0746064	0.0704559	0.0134178
AFUB_001940	-0.0115737	-0.595751	-0.0742284	-1.93574	-0.382823	0.0520451	0.349239	0.0986806	0.155063	-0.194729	-1.69219
AFUB_095050	0.0953365	-0.535243	0.0463625	-0.0830694	-0.143575	0.181689	0.547201	0.206259	0.068965	0.192847	0.555365
AFUB_047210	0.0497794	-0.461697	0.0881931	-0.0156676	-0.0745162	0.18835	0.409704	0.252336	0.148356	0.278447	-0.147258
AFUB_063830	0.116279	-0.370728	-0.112822	-0.690553	0.46579	0.547674	0.425918	0.257877	0.0696342	0.271346	0.434853
AFUB_071990	-0.0559597	-0.554475	0.401651	0.959694	0.100598	0.105372	0.0743722	0.208907	0.1877	0.356436	0.255311
AFUB_080040	0.0441554	-0.37475	-0.649945	-0.0725218	-0.176203	0.285868	0.333362	0.153291	-0.0240513	0.218252	-0.753739
AFUB_082830	0.0230534	-0.725792	-0.0301385	-2.00562	-0.0290407	0.784967	0.671995	0.5895	0.428423	0.134625	0.406763
AFUB_077790	0.0119352	-0.576476	0.0548342	-1.64258	-0.181776	0.336747	0.0691742	-0.0711319	-0.183689	-0.457576	-1.53598
AFUB_075210	0.0485887	-0.69085	0.382801	0.596181	-0.412275	-0.0225248	-0.658011	-0.975371	-0.471755	-1.08366	0.833219
AFUB_079830	-0.00768157	-0.421645	-0.00721372	-0.449524	-0.196221	0.385104	0.126382	0.034661	-0.158495	-0.0765196	1.07113
AFUB_071600	-0.0679734	-0.738333	0.145523	-1.64529	-0.295867	0.280898	0.281751	0.209331	0.104853	-0.296894	1.52231
AFUB_043130_2	0.100705	0.395363	0.097645	-1.11566	-0.534825	0.0581633	-1.01844	-0.0144121	-1.07493	-0.598832	0.459389
AFUB_000020	0.0489855	-0.465355	0.132224	-0.603402	-0.317355	0.0546143	0.465976	0.263809	0.160578	0.244236	0.504467
AFUB_010360_2	0.372428	0.527995	0.785374	-0.515494	-0.163147	-0.350298	-2.71561	-1.58046	-2.76783	-2.60758	-0.411505
AFUB_007300_2	0.210722	-0.575826	0.637716	-0.957271	-0.732362	0.165428	-0.165669	-0.340473	0.00218225	0.0416381	0.162332

## Sheet: Figure 2b
Figure 2b	Dry weight
	MFIG001	∆yakA	yakA+
	0.246807	0.0198537	0.317065
	0.228775	0.031348	0.211728
		0.0261233

## Sheet: Figure 3c
Figure 3c
	MFIG001	∆yak1	yak1R
	109.82	61.54	86.36
	141.04	45.78	75.21
	119.94	39.56	86.71
	87.38	59.86	76.22
	141.18	40.96	94.62
	119.96	36.84	89.3
	95.32	48.5	78.81
	110.48	29.22	113.96
	119.62	19.04	78.88
	70.68	30.14	114.47
	140.88	59.94	108.9
	68.98	33.62	142.28
	71.12	22.36	83.03
	98.4	36.52	97.48
	85.08	35.68	93.55

## Sheet: Figure 3d
Figure 3d
Time (in min)	MFIG001			∆yakA
0	38.4705	59.6394	60.771	14.0648	15.2922	15.4279
1.44	43.7866	63.4078	66.1602	18.8137	18.3037	17.4456
4	51.7485	72.7273	82.054	19.8326	18.563	21.6779
6.6	60.3744	100	100	19.6416	19.4555	22.8228
7.6	100	100	100	21.9796	20.3779	24.3806
9.72	100	100	100	22.8894	21.9336	25.9103
12	100	100	100	27.702	27.7423	29.42
14	100	100	100	29.476	31.786	33.4084
16	100	100	100	33.4425	37.6396	37.0402

## Sheet: Figure 5b
Figure 5b
HMM	HMM -Fe	Voriconazole	Rapamycin
1.21	5.78	2.78	4.34
1.18	4.09	3.44	3.49
1.39	4.81	3.21	3

## Sheet: Figure 5c
Figure 5c
Distance (%)	YakA:GFP
0.704225	0
1.41345	0.066
2.12267	0.317
2.83189	0.948
3.5411	1.038
4.25033	1.438
4.95955	1.51
5.66876	0.734
6.37798	0
7.0872	0
7.79642	0.014
8.50564	0.582
9.21486	1.75
9.92408	0.957
10.6333	0.163
11.3425	0.018
12.0517	0
12.761	0
13.4702	0
14.1794	0.865
14.8886	2.692
15.5978	4.189
16.3071	4.928
17.0163	5.641
17.7255	6.769
18.4347	8.594
19.1439	11.337
19.8532	14.547
20.5624	20.154
21.2716	29.523
21.9808	41.505
22.69	55.881
23.3993	70.231
24.1085	79.644
24.8177	80.452
25.5269	74.728
26.2361	66.577
26.9454	59.297
27.6546	54.125
28.3638	50.815
29.073	49.538
29.7822	49.689
30.4915	50.649
31.2007	53.685
31.9099	60.769
32.6191	71.566
33.3283	81.615
34.0376	88.609
34.7468	92.269
35.456	93.917
36.1652	96.24
36.8744	103.047
37.5837	116.442
38.2929	132.248
39.0021	146
39.7113	155.541
40.4205	161.923
41.1298	167.052
41.839	171.159
42.5482	172.617
43.2574	173.788
43.9666	178.047
44.6759	181.207
45.3851	178.716
46.0943	172.5
46.8035	165.303
47.5127	157.264
48.222	152.427
48.9312	150.923
49.6404	150.558
50.3496	147.615
51.0588	137.84
51.7681	121.462
52.4773	102.938
53.1865	85.428
53.8957	71.7
54.6049	61.135
55.3141	54.453
56.0234	53.755
56.7326	57.159
57.4418	58.846
58.151	57.356
58.8603	54.87
59.5695	52.714
60.2787	50.212
60.9879	48.501
61.6971	49.774
62.4064	54.216
63.1156	60.308
63.8248	65.049
64.534	66.688
65.2432	67.416
65.9524	66.269
66.6617	59.667
67.3709	47.875
68.0801	35.248
68.7893	26.192
69.4985	20.851
70.2078	17.043
70.917	14.346
71.6262	12.769
72.3354	11.861
73.0447	9.918
73.7539	7.5
74.4631	5.538
75.1723	3.828
75.8815	3.375
76.5907	3.638
77.3	4.308
78.0092	6.135
78.7184	6.774
79.4276	5.904
80.1368	4.962
80.8461	4.688
81.5553	4.875
82.2645	4.981
82.9737	4
83.683	4
84.3922	3.038
85.1014	3
85.8106	3
86.5198	1.927
87.2291	0.74
87.9383	0.059
88.6475	0
89.3567	0
90.0659	0.101
90.7751	1.101
91.4844	1.885
92.1936	1.766
92.9028	1.144
93.612	0.27
94.3213	0.692
95.0305	2.052
95.7397	3.274
96.4489	4.01
97.1581	4.615
97.8674	4.328
98.5766	3.423
99.2858	2.129
99.995	0.577
100.704	0
1.88679		0
3.77359		3.863
5.66038		8.658
7.54717		9.868
9.43396		1.856
11.3208		5.585
13.2075		3.914
15.0943		14.517
16.9811		20.612
18.8679		10.667
20.7547		41.672
22.6415		27.534
24.5283		25.066
26.4151		45.028
28.3019		45.513
30.1887		18.782
32.0755		6.2
33.9623		9.529
35.8491		44
37.7358		50.564
39.6226		59.505
41.5094		91.654
43.3962		138.224
45.283		207.656
47.1698		217.486
49.0566		203.994
50.9434		197.444
52.8302		165.889
54.717		159.569
56.6038		155.041
58.4906		213.148
60.3774		206.186
62.2642		187.114
64.1509		207.551
66.0377		168.381
67.9245		158.265
69.8113		140.778
71.6981		42.921
73.5849		63.367
75.4717		29.872
77.3585		24.605
79.2453		14.037
81.1321		22.23
83.0189		10.39
84.9057		11.841
86.7925		23.667
88.6792		56.059
90.566		45.187
92.4528		75.366
94.3396		58.691
96.2264		36.225
98.1132		8.65
100		0
1.49254			0
2.98508			19.511
4.47761			2.768
5.97015			0.935
7.46269			8.37
8.95522			15.815
10.4478			4.388
11.9403			3.2
13.4328			2.011
14.9254			29.181
16.4179			28.385
17.9105			48.505
19.403			59.361
20.8955			67.851
22.3881			133.582
23.8806			85.893
25.3731			43.852
26.8657			15.889
28.3582			14.727
29.8508			37.325
31.3433			41.943
32.8358			51.966
34.3284			59.362
35.8209			52.836
37.3134			41.888
38.806			54.436
40.2985			71.385
41.791			104.224
43.2836			147.011
44.7761			202.533
46.2687			212.201
47.7612			180.989
49.2537			163.5
50.7463			183.979
52.2388			186.909
53.7313			173.223
55.2239			180.917
56.7164			186.825
58.209			190.872
59.7015			192.991
61.194			169.065
62.6866			188.438
64.1791			189.778
65.6716			111.079
67.1642			68.155
68.6567			43.699
70.1492			18.7
71.6418			28.416
73.1343			36.8
74.6269			54.31
76.1194			37.228
77.6119			99.664
79.1045			134.088
80.597			105.876
82.0896			112.856
83.5821			135.005
85.0746			95.936
86.5672			76.613
88.0597			52.845
89.5522			19.528
91.0448			48.46
92.5373			0.545
94.0298			3.952
95.5224			1.859
97.0149			0.302
98.5075			6.556
100			0
1.75439				0
3.50877				12.408
5.26316				11.796
7.01754				0
8.77193				0.23
10.5263				1.102
12.2807				17.036
14.0351				37.5
15.7895				16.99
17.5439				9.673
19.2982				18.48
21.0526				29.306
22.807				20.735
24.5614				0.551
26.3158				7.75
28.0702				48.918
29.8246				39.765
31.5789				4.041
33.3333				15.852
35.0877				9.388
36.8421				10.357
38.5965				25
40.3509				27.219
42.1053				49.714
43.8597				39.235
45.614				61.347
47.3684				86.73
49.1228				89.704
50.8772				75.5
52.6316				93.592
54.386				104.592
56.1403				96.908
57.8947				179.821
59.6491				121.143
61.4035				101.112
63.1579				123.5
64.9123				141.755
66.6667				50.714
68.421				114.393
70.1754				76.714
71.9298				42.622
73.6842				26.571
75.4386				37
77.193				25.031
78.9474				21.551
80.7018				62.857
82.4561				35.847
84.2105				44.643
85.9649				29.592
87.7193				11
89.4737				37.321
91.2281				30.847
92.9825				29.464
94.7368				3.061
96.4912				0.061
98.2456				0.98
100				0
1.88679					0
3.77359					1.211
5.66038					8.476
7.54717					9.272
9.43396					21.332
11.3208					31.886
13.2075					15.031
15.0943					30.881
16.9811					29.697
18.8679					8.502
20.7547					3.07
22.6415					14.091
24.5283					22.843
26.4151					9.379
28.3019					12.016
30.1887					22.148
32.0755					7.374
33.9623					31.395
35.8491					24.789
37.7358					21.335
39.6226					23.764
41.5094					13.646
43.3962					92.371
45.283					79.494
47.1698					105.061
49.0566					92.72
50.9434					87.074
52.8302					152.335
54.717					84.91
56.6038					142.808
58.4906					140.68
60.3774					120.75
62.2642					135.036
64.1509					132.421
66.0377					89.635
67.9245					86.939
69.8113					58.168
71.6981					25.552
73.5849					4.493
75.4717					21.641
77.3585					41.634
79.2453					36.312
81.1321					57.246
83.0189					7.325
84.9057					23.691
86.7925					16.624
88.6792					35.102
90.566					39.049
92.4528					19.175
94.3396					10.31
96.2264					1.618
98.1132					0.835
100					0
1.92308						0
3.84615						20.367
5.76923						35.289
7.69231						16.181
9.61538						15.829
11.5385						21.33
13.4615						12.812
15.3846						17.812
17.3077						10.612
19.2308						26.097
21.1538						26.225
23.0769						17.435
25						4.349
26.9231						48.892
28.8462						78.553
30.7692						69.527
32.6923						61.507
34.6154						110.161
36.5385						160.331
38.4615						173.806
40.3846						197.672
42.3077						215.394
44.2308						212.653
46.1538						188.366
48.0769						152.625
50						143.612
51.9231						143.652
53.8462						175.527
55.7692						222.22
57.6923						175.992
59.6154						73.661
61.5385						21.403
63.4615						36.056
65.3846						17.962
67.3077						47.04
69.2308						12.363
71.1539						31.091
73.0769						19.691
75						20.868
76.9231						8.704
78.8461						22.283
80.7692						18.963
82.6923						0.357
84.6154						10.62
86.5385						28.037
88.4615						15.477
90.3846						1.155
92.3077						27.55
94.2308						3.898
96.1539						0.852
98.0769						0.318
100						0
1.69491							0
3.38983							7.261
5.08475							15.36
6.77966							5.603
8.47458							0.784
10.1695							0.913
11.8644							5.607
13.5593							0.33
15.2542							26.278
16.9491							15.115
18.6441							39.24
20.339							64.092
22.0339							35.929
23.7288							10.775
25.4237							11.875
27.1186							15.92
28.8136							1.024
30.5085							16.795
32.2034							41.639
33.8983							41.371
35.5932							83.571
37.2881							138.195
38.983							180.634
40.678							206.805
42.3729							198.671
44.0678							142.493
45.7627							100.95
47.4576							130.755
49.1525							138.291
50.8475							185.562
52.5424							184.186
54.2373							232.189
55.9322							187.599
57.6271							134.063
59.322							167.78
61.017							106.399
62.7119							68.283
64.4068							22.174
66.1017							34.749
67.7966							9.117
69.4915							3.34
71.1864							11.021
72.8814							31.073
74.5763							42.649
76.2712							24.658
77.9661							42.859
79.661							14.597
81.3559							28.576
83.0508							38.055
84.7458							18.142
86.4407							8.319
88.1356							7.374
89.8305							0.764
91.5254							21.87
93.2203							42.901
94.9153							38.048
96.6102							23.062
98.3051							2.103
100							0

## Sheet: Figure 6b
Figure 6b
Distance (%)	HexA:GFP ∆yak1					HexA:GFP							%Distance	rep1					LahC:GFP
													0	0
													2.22222	0.5376
													2.5			8.4327
													4.44444	0.2304
													4.7619		4.2115
													5			6.7793
													6.66667	0
													7.5			0
													8.88889	0
													9.52381		29.2806
													10			1.3273
													11.1111	0
													12.5			4.925
													13.3333	0
													14.2857		18.2692
												0	15			11.3647
													15.5556	0
													17.5			0.0408
												0	17.7778	0
													19.0476		2.7143
													20	0.6144
													20			7.7876
													22.2222	0.96
													22.5			8.0286
													23.8095		0
													24.4444	0.4992
													25			1.1656
													26.6667	0
													27.5			14.3374
													28.5714		16.3187
													28.8889	0
													30			5.2132
													31.1111	0
													32.5			5.7767
													33.3333	0
													33.3333		7.2115
													35			3.7708
													35.5556	0.0256
													37.5			3.2595
													37.7778	0
													38.0952		0
													40	0
													40			11.8611
													42.2222	0
													42.5			35.039
													42.8571		0
													44.4444	0
													45			10.4345
													46.6667	0.0384
													47.5			6.6891
													47.6191		14.6154
													48.8889	1.1216
													50			32.9073
													51.1111	4.408
													52.3809		7.9582
													52.5			6.0757
													53.3333	12.6128
													55			21.6136
													55.5556	15
													57.1429		11.6923
													57.5			36.781
													57.7778	6.8048
													60	1.8192
													60			19.1623
													61.9048		11.8891
													62.2222	0.36
													62.5			17.2845
													64.4444	0
													65			13.8108
													66.6667	0.24
													66.6667		0
													67.5			17.1407
													68.8889	0
													70			19
													71.1111	0
													71.4286		0.9034
													72.5			21.9334
													73.3333	0
													75			17.4975
													75.5556	0
													76.1905		0
													77.5			6.2267
													77.7778	0
													80	0
													80			38.5068
													80.9524		0
													82.2222	0
													82.5			11.583
													84.4444	0
													85			23.7219
													85.7143		0.9958
													86.6667	0
													87.5			22.7342
													88.8889	0
													90			5.8059
													90.4762		0
													91.1111	0
													92.5			8.4262
													93.3333	0
													95			0
													95.2381		4.1919
0						0							95.5556	0
2.22222						1.405							97.5			2.9928
4.44444						5.229							97.7778	0
6.66667						5.794							100	0
8.88889						4.003							100		3.4571
11.1111						9.584							100			3.7043
13.3333						19.556							0						0.016
15.5556						27.625							1.51515						0
17.7778						39.834							3.0303						0
20						71.808							4.54545						0.038
22.2222						89.683							6.06061						0.731
24.4444						61.624							7.57576						0.993
26.6667						38.361							9.09091						1.031
28.8889						51.81							10.6061						0.551
31.1111						71.399							12.1212						0.583
33.3333						105.942							13.6364						2.462
35.5556						164.269							15.1515						4.723
37.7778						224.036							16.6667						7.101
40						243.691							18.1818						11.105
42.2222						244.039							19.697						13.875
44.4444						230.5							21.2121						15.536
46.6667						201.872							22.7273						16.797
48.8889						121.29							24.2424						21.138
51.1111						89.448							25.7576						27.1
53.3333						91.198							27.2727						31.777
55.5556						86.782							28.7879						33.341
57.7778						71.562							30.303						35.298
60						86.17							31.8182						38.5
62.2222						93.05							33.3333						43.938
64.4444						87.59							34.8485						45.144
66.6667						48.975							36.3636						44.423
68.8889						22.98							37.8788						43.357
71.1111						12.896							39.3939						42.965
73.3333						11.375							40.9091						44.182
75.5556						9.556							42.4242						45.736
77.7778						6.697							43.9394						48.291
80						6.82							45.4545						53.395
82.2222						3.291							46.9697						66.925
84.4444						0.506							48.4849						89.304
86.6667						0							50						116.075
88.8889						0							51.5151						153.583
91.1111						1.238							53.0303						187.48
93.3333						4.169							54.5455						210.077
95.5556						2.68							56.0606						217.405
97.7778						0.373							57.5758						207.054
100						0							59.0909						189.896
1.20482		5.27											60.6061						166.194
2.40964		12.759											62.1212						139.485
3.61446		0											63.6364						106.688
4.81928		0											65.1515						80.765
6.0241		9.847											66.6667						59.714
7.22892		19											68.1818						45.623
8.43374		19											69.697						38.911
9.63855		24.766											71.2121						36.917
10.8434		45.277											72.7273						36.186
12.0482		24.255											74.2424						33.392
13.253		39											75.7576						28.321
14.4578		28.635											77.2727						21.713
15.6626		0											78.7879						14.737
16.8675		17.891											80.303						12.349
18.0723		39.146											81.8182						11.521
19.2771		0.832											83.3333						9.029
20.4819		17.197											84.8485						5.28
21.6867		41.92											86.3636						2.954
22.8916		35.058											87.8788						1.885
24.0964		24.321											89.3939						1.192
25.3012		82.642											90.9091						0.25
26.506		130.321											92.4242						0.368
27.7108		142.088											93.9394						0.993
28.9157		255											95.4545						0.524
30.1205		255											96.9697						0.459
31.3253		255											98.4848						0
32.5301		255											100						0
33.7349		255											1.75439							4.136
34.9398		255											3.50877							10.857
36.1446		255											5.26316							3.265
37.3494		255											7.01754							0
38.5542		255											8.77193							0
39.759		255											10.5263							0
40.9639		255											12.2807							12.381
42.1687		255											14.0351							26.531
43.3735		255											15.7895							25.442
44.5783		255											17.5439							10.122
45.7831		255											19.2982							23.184
46.9879		255											21.0526							33.714
48.1928		255											22.807							40
49.3976		255											24.5614							46.939
50.6024		255											26.3158							74.694
51.8072		255											28.0702							69.388
53.0121		255											29.8246							39.265
54.2169		255											31.5789							31.293
55.4217		255											33.3333							46.884
56.6265		255											35.0877							120
57.8313		255											36.8421							120.952
59.0361		255											38.5965							154.422
60.241		255											40.3509							166.939
61.4458		255											42.1053							112.544
62.6506		255											43.8597							200.844
63.8554		255											45.614							251.633
65.0602		255											47.3684							187
66.2651		255											49.1228							212.041
67.4699		255											50.8772							239.265
68.6747		255											52.6316							255
69.8795		255											54.386							236.224
71.0843		255											56.1403							246.204
72.2892		255											57.8947							214.694
73.494		255											59.6491							200.667
74.6988		255											61.4035							152.755
75.9036		255											63.1579							166.585
77.1084		245.934											64.9123							153.469
78.3132		255											66.6667							170.408
79.5181		244.226											68.421							146.531
80.7229		255											70.1754							148.844
81.9277		189.672											71.9298							100
83.1325		163.109											73.6842							193.633
84.3374		70.628											75.4386							13.605
85.5422		126.467											77.193							47.02
86.747		75.204											78.9474							61.143
87.9518		76.372											80.7018							16.054
89.1566		39.431											82.4561							14.286
90.3615		20.168											84.2105							20
91.5663		39											85.9649							5.224
92.7711		6.263											87.7193							7.184
93.9759		0											89.4737							18.857
95.1807		0											91.2281							17.551
96.3855		26.759											92.9825							4.898
97.5904		24.766											94.7368							6.748
98.7952		22.774											96.4912							10.667
100		0											98.2456							2.776
													100							2.612
													2.17391								0.446
													4.34783								12.98
													6.52174								10.381
													8.69565								7.536
													10.8696								3.614
													13.0435								10.381
													15.2174								2.222
													17.3913								0.707
													19.5652								17.993
													21.7391								4.229
													23.913								3.306
													26.087								5.536
													28.2609								12.549
													30.4348								4.552
													32.6087								38.062
													34.7826								11.549
													36.9565								56.624
													39.1304								74.187
													41.3043								126.567
													43.4783								55.794
													45.6522								114.325
													47.8261								77.017
													50								96.986
													52.1739								100
													54.3478								178.985
													56.5217								159.316
													58.6957								130.311
													60.8696								108.958
													63.0435								155.409
													65.2174								143.045
													67.3913								138.67
													69.5652								89.696
													71.7391								70.311
													73.913								20.085
													76.087								59.946
													78.2609								42.353
													80.4348								13.057
													82.6087								28.374
													84.7826								4.706
													86.9565								32.08
													89.1304								28.889
													91.3043								14.118
													93.4783								1.569
													95.6522								7.536
													97.8261								12.249
													100								11.98
													2.08333									4.983
													4.16667									18.529
													6.25									10.657
													8.33333									13.679
													10.4167									0
													12.5									0.201
													14.5833									1.687
													16.6667									17.794
													18.75									14.187
													20.8333									19.777
													22.9167									12.353
													25									1.875
													27.0833									22.353
													29.1667									34.929
													31.25									37.059
													33.3333									42.465
													35.4167									32.042
													37.5									38.166
													39.5833									95.13
													41.6667									113.542
													43.75									83.495
													45.8333									127.372
													47.9167									168.071
													50									136.012
													52.0833									167.82
													54.1667									126.176
													56.25									143.78
													58.3333									164.163
													60.4167									160
													62.5									150.781
													64.5833									148.642
													66.6667									146.306
													68.75									138.547
													70.8333									166.959
													72.9167									145.709
													75									122.165
													77.0833									68.374
													79.1667									41.172
													81.25									60.095
													83.3333									88.157
													85.4167									53.772
													87.5									31.317
													89.5833									1.687
													91.6667									5.071
													93.75									25.433
													95.8333									53.125
													97.9167									24.394
													100									0
													3.0303									4.662
													6.06061									15.639
													9.09091									20
													12.1212									40
													15.1515									46.917
													18.1818									29.474
													21.2121									20
													24.2424									65.113
													27.2727									97.744
													30.303									147.82
													33.3333									121.654
													36.3636									42.707
													39.3939									231.579
													42.4242									140
													45.4545									200.451
													48.4849									179.398
													51.5151									120.451
													54.5455									139.549
													57.5758									199.248
													60.6061									178.947
													63.6364									117.293
													66.6667									201.654
													69.697									121.955
													72.7273									60
													75.7576									62.556
													78.7879									57.143
													81.8182									56.842
													84.8485									3.459
													87.8788									32.481
1.2987				0									90.9091									15.94
2.5974				0.154									93.9394									33.083
3.8961				11.827									96.9697									0
5.1948				5.12									100									0
6.49351				18.483
7.79221				16.89
9.09091				16.883
10.3896				26.867
11.6883				14.72
12.987				60.992
14.2857				76.755
15.5844				79.827
16.8831				96.793
18.1818				161.24
19.4805				180.927
20.7792				122.934
22.0779				125.863
23.3766				128.328
24.6753				158.888
25.974				98.613
27.2727				193.133
28.5714				165.664
29.8701				106.559
31.1688				186.6
32.4675				191.492
33.7662				233.912
35.0649				238.329
36.3636				229.909
37.6623				230.424
38.961				172.334
40.2597				236.359
41.5584				255
42.8571				246.747
44.1558				249.8
45.4545				255
46.7533				255
48.0519				255
49.3507				255
50.6493				255
51.9481				255
53.2467				255
54.5455				255
55.8442				255
57.1429				253.272
58.4416				228.143
59.7403				237.808
61.039				254.935
62.3377				244.816
63.6364				255
64.9351				251.344
66.2338				213.303
67.5325				131.868
68.8312				177.274
70.1299				240.344
71.4286				147.597
72.7273				109.33
74.026				85.094
75.3247				63.155
76.6234				69.76
77.9221				52.764
79.2208				63.15
80.5195				83.552
81.8182				92.028
83.1169				80.128
84.4156				78.35
85.7143				49.862
87.013				37.51
88.3117				20.269
89.6104				11.52
90.9091				1.126
92.2078				8.019
93.5065				47.315
94.8052				9.83
96.1039				2e-11
97.4026				1.69
98.7013				0.602
100				0
1.03093					0
2.06186					1.435
3.09278					12.087
4.12371					9.89
5.15464					17.604
6.18557					30.429
7.2165					50.879
8.24742					75.51
9.27835					115.544
10.3093					138.794
11.3402					149.304
12.3711					169.325
13.4021					137.711
14.433					224.109
15.4639					159.753
16.4948					164.268
17.5258					118.795
18.5567					192.677
19.5876					146.473
20.6186					233.633
21.6495					181.878
22.6804					183.839
23.7113					203.005
24.7423					239.176
25.7732					241.242
26.8041					241.852
27.835					227.116
28.866					221.792
29.8969					253.255
30.9278					235.701
31.9588					233.117
32.9897					224.681
34.0206					239.738
35.0515					231.857
36.0825					239.511
37.1134					151.537
38.1443					180.792
39.1753					142.488
40.2062					141.541
41.2371					168.219
42.268					147.18
43.299					225.524
44.3299					149.415
45.3608					149.36
46.3918					191.011
47.4227					197.836
48.4536					186
49.4845					198.539
50.5155					255
51.5464					230.524
52.5773					208.808
53.6082					225.754
54.6392					212.181
55.6701					193.663
56.701					221.293
57.732					205
58.7629					231.081
59.7938					247.953
60.8247					239.533
61.8557					246.735
62.8866					234.932
63.9175					207.026
64.9484					236.468
65.9794					247.618
67.0103					224.056
68.0412					218.941
69.0722					230.044
70.1031					234.278
71.134					238.358
72.165					240.503
73.1959					235.347
74.2268					192.851
75.2577					217.684
76.2887					158.754
77.3196					153.288
78.3505					131.217
79.3814					145.634
80.4124					71.713
81.4433					75.276
82.4742					148.118
83.5052					180.329
84.5361					84.846
85.567					116.947
86.5979					134.633
87.6289					114.674
88.6598					71.429
89.6907					54.379
90.7216					50.549
91.7526					30.947
92.7835					29.972
93.8144					16.264
94.8454					6.929
95.8763					20
96.9072					18.957
97.9381					19.89
98.9691					12.781
100					0
1.03093							2.826
2.06186							9.245
3.09278							0
4.12371							0.157
5.15464							0
6.18557							0.707
7.2165							18.843
8.24742							0.393
9.27835							0
10.3093							0
11.3402							10.512
12.3711							2.238
13.4021							76.848
14.433							30.318
15.4639							19
16.4948							59.055
17.5258							35.213
18.5567							75.54
19.5876							86.919
20.6186							74.033
21.6495							65.777
22.6804							36.232
23.7113							40.86
24.7423							30.847
25.7732							39.504
26.8041							55.364
27.835							57.092
28.866							50.545
29.8969							26.811
30.9278							64.307
31.9588							110.234
32.9897							174.073
34.0206							153.186
35.0515							123.093
36.0825							125.381
37.1134							176.407
38.1443							192.713
39.1753							176.18
40.2062							192.429
41.2371							212.015
42.268							122.624
43.299							254.534
44.3299							255
45.3608							255
46.3918							255
47.4227							255
48.4536							255
49.4845							255
50.5155							255
51.5464							255
52.5773							230.818
53.6082							208.994
54.6392							233.669
55.6701							198.571
56.701							230.924
57.732							255
58.7629							226.306
59.7938							202.544
60.8247							153.857
61.8557							133.991
62.8866							140.759
63.9175							161.452
64.9484							189.259
65.9794							150.68
67.0103							120.381
68.0412							111.627
69.0722							119.322
70.1031							156.595
71.134							84.279
72.165							97.397
73.1959							143.191
74.2268							130.252
75.2577							84.388
76.2887							93.164
77.3196							46.915
78.3505							28.835
79.3814							72.554
80.4124							58.132
81.4433							47.241
82.4742							106.208
83.5052							76
84.5361							60.818
85.567							57.054
86.5979							34.279
87.6289							71.753
88.6598							64.716
89.6907							19.094
90.7216							26.34
91.7526							12.198
92.7835							24.584
93.8144							14.4
94.8454							17.391
95.8763							12.831
96.9072							7.992
97.9381							10.066
98.9691							3.689
100							0
1.13636								4.407
2.27273								12.412
3.40909								0
4.54545								0
5.68182								2.728
6.81818								0.096
7.95455								21.802
9.09091								24.131
10.2273								17.518
11.3636								3.066
12.5								4.967
13.6364								16.642
14.7727								57.999
15.9091								49.883
17.0454								49.115
18.1818								86.583
19.3182								14.805
20.4546								59.562
21.5909								89.178
22.7273								28.493
23.8636								54.262
25								84.308
26.1364								68.576
27.2727								34.015
28.4091								51.603
29.5454								32.621
30.6818								87.825
31.8182								91.438
32.9545								39.821
34.0909								42.92
35.2273								116.017
36.3636								104.831
37.5								108.615
38.6364								111.917
39.7727								143.608
40.9091								135.224
42.0455								191.805
43.1818								238.113
44.3182								147.624
45.4545								179.19
46.5909								203.459
47.7273								244.589
48.8636								128.122
50								192.51
51.1364								208.528
52.2727								124.039
53.4091								155.099
54.5455								148.778
55.6818								102.906
56.8182								162.484
57.9545								162.43
59.0909								189.415
60.2273								148.124
61.3636								156.766
62.5								154.124
63.6364								142.866
64.7727								179.184
65.9091								104.164
67.0455								69.991
68.1818								91.155
69.3182								83.086
70.4545								105.983
71.5909								49.43
72.7273								34.294
73.8636								55.056
75								52.338
76.1364								80
77.2727								79.015
78.4091								49.337
79.5455								29.736
80.6818								89.653
81.8182								37.366
82.9545								44.948
84.0909								56.667
85.2273								82.454
86.3636								35.642
87.5								21.606
88.6364								20.271
89.7727								34.161
90.9091								31.533
92.0455								21.978
93.1818								22.011
94.3182								10.014
95.4545								10.901
96.5909								0.78
97.7273								20.784
98.8636								7.385
100								0
1									0
2									0
3									3.838
4									11.269
5									0
6									0
7									1.989
8									13.544
9									0.032
10									0
11									7.866
12									8.95
13									0
14									0
15									14.07
16									10.433
17									31.087
18									37.246
19									19.901
20									51.065
21									54.249
22									41.393
23									62.965
24									87.12
25									119.308
26									103.862
27									111.98
28									140.754
29									115.835
30									122.309
31									81.618
32									92.841
33									99.137
34									97.811
35									182.31
36									161.553
37									156.349
38									126.558
39									165.034
40									150.551
41									137.186
42									244.335
43									241.076
44									182.917
45									202.857
46									254.547
47									213.873
48									251.159
49									255
50									241.794
51									244.108
52									215.1
53									184.308
54									219.024
55									239.048
56									244.881
57									243.491
58									255
59									223.126
60									201.491
61									200.404
62									138.943
63									150.713
64									139.118
65									142.032
66									142.534
67									165.748
68									124.358
69									76.297
70									100.877
71									63.827
72									80.612
73									81.378
74									70.603
75									82.614
76									112.99
77									41.894
78									79.759
79									38.631
80									60.315
81									63.837
82									66.364
83									29.095
84									20
85									16.148
86									5.15
87									17.305
88									6.467
89									0.76
90									10.144
91									6.391
92									4.336
93									0
94									2.395
95									11.196
96									0
97									0
98									6.73
99									10.025
100									0
2.17391										0
4.34783										1.405
6.52174										5.229
8.69565										5.794
10.8696										4.003
13.0435										9.584
15.2174										19.556
17.3913										27.625
19.5652										39.834
21.7391										71.808
23.913										89.683
26.087										61.624
28.2609										38.361
30.4348										51.81
32.6087										71.399
34.7826										105.942
36.9565										164.269
39.1304										224.036
41.3043										243.691
43.4783										244.039
45.6522										230.5
47.8261										201.872
50										121.29
52.1739										89.448
54.3478										91.198
56.5217										86.782
58.6957										71.562
60.8696										86.17
63.0435										93.05
65.2174										87.59
67.3913										48.975
69.5652										22.98
71.7391										12.896
73.913										11.375
76.087										9.556
78.2609										6.697
80.4348										6.82
82.6087										3.291
84.7826										0.506
86.9565										0
89.1304										0
91.3043										1.238
93.4783										4.169
95.6522										2.68
97.8261										0.373
100										0
